# Supplementary material for: A Melittin-Derived Lead Compound Ameliorates Severe Acute Pancreatitis by Restoring Oxidative Homeostasis and Macrophage Metabolism
Source: Inflammation. 2026 Jan 22;49(1):59. doi: 10.1007/s10753-025-02444-9 (PMC12883531; doi:10.1007/s10753-025-02444-9)
Supplement: Supplementary file 1 — Supplementary Material 1 (XLSX 10.2 KB) [file 10753_2025_2444_MOESM1_ESM.xlsx]

## Sheet: Table S1
Table S1. Total Ion Count and Identification Statistics
Ion mode	All peaks	Identified metabolites	Unidentified	Metabolites in Library	Metabolites in KEGG
pos	3579	684	2895	538	276
neg	4429	497	3932	418	230
mix	8008	1181	6827	956	506
