# Supplementary material for: A Melittin-Derived Lead Compound Ameliorates Severe Acute Pancreatitis by Restoring Oxidative Homeostasis and Macrophage Metabolism
Source: Inflammation. 2026 Jan 22;49(1):59. doi: 10.1007/s10753-025-02444-9 (PMC12883531; doi:10.1007/s10753-025-02444-9)
Supplement: Supplementary file 2 — Supplementary Material 2 (XLSX 1.69 MB) [file 10753_2025_2444_MOESM2_ESM.xlsx]

## Sheet: Table S3
Table S3. Test statistics of metabolic differences between peptide (C1-C6) and LPS groups(B1-B6)
Metabolite	Vip_plsda	Vip_oplsda	P_value	fdr	FC	B1	B2	B3	B4	B5	B6	C1	C2	C3	C4	C5	C6
metab_0	0.726657	0.527351	0.4859	0.6359	1.03916	2.61148	2.60425	3.46108	3.42721	3.32289	3.11584	3.09695	3.26492	3.22185	3.04795	3.31558	3.32054
metab_1	0.320494	0.194878	0.7356	0.8305	0.98994	3.66103	3.17878	3.70934	3.60105	3.44926	3.27648	3.22719	3.48112	3.5432	3.4254	3.40614	3.5805
metab_2	0.120854	0.0221841	0.9548	0.9768	0.999387	4.80537	4.69427	5.0478	4.96759	4.99229	4.87121	5.01105	4.92792	4.91549	4.8228	4.74666	4.93161
metab_3	0.446537	0.057171	0.8692	0.9218	1.00152	3.93249	3.96534	3.96705	3.95949	3.9655	3.91619	3.99397	3.97926	3.99412	3.83205	4.07129	3.87297
metab_4	0.137089	0.0128422	0.9575	0.978	1.00019	5.19453	5.13855	5.26156	5.1513	5.16236	5.15372	5.16104	5.1924	5.18141	5.17273	5.19083	5.16993
metab_5	0.1413	0.0645505	0.8184	0.888	0.99898	4.9497	4.88214	4.93548	4.86675	4.87746	4.88859	4.88399	4.92373	4.86871	4.85344	4.96395	4.87544
metab_6	1.18784	1.25949	0.03746	0.1041	0.900198	2.45385	2.55248	2.63286	2.53199	2.27151	2.70755	2.34777	2.15806	2.14452	2.16152	2.66732	2.15945
metab_7	1.07232	0.950072	0.1055	0.2215	0.922693	2.64633	2.68197	2.47812	2.14356	2.31127	2.17454	2.18661	2.17788	2.31097	2.12829	2.12609	2.38986
metab_8	0.238774	0.0139968	0.9689	0.9831	0.999735	3.72752	3.84603	3.78658	3.72086	3.79528	3.77592	3.77182	3.64604	3.7883	3.89284	3.73608	3.80792
metab_9	0.366664	0.0757422	0.823	0.891	1.00222	3.63429	3.63098	3.68417	3.57175	3.52385	3.61915	3.55409	3.65218	3.5292	3.70431	3.58114	3.69571
metab_10	0.517976	0.492814	0.4973	0.6458	0.965732	3.00715	2.86689	2.87644	2.9938	2.65251	2.93744	3.43947	2.66194	2.64833	2.66542	2.66321	2.66334
metab_11	0.575619	0.602879	0.04682	0.1218	0.985571	4.29756	4.27309	4.40847	4.21681	4.27491	4.30816	4.27105	4.21129	4.24632	4.22287	4.23197	4.22479
metab_12	0.303374	0.30752	0.3417	0.5058	0.992984	4.28619	4.21238	4.37071	4.23534	4.26216	4.28989	4.27519	4.1987	4.22163	4.32907	4.21996	4.23387
metab_13	0.298857	0.307048	0.2255	0.379	0.994532	4.59443	4.57739	4.59358	4.59606	4.55947	4.51053	4.50249	4.56109	4.54773	4.51793	4.59103	4.56431
metab_14	0.626627	0.65982	0.006105	0.0286	0.987868	4.89253	4.83139	4.87412	4.89198	4.8607	4.82731	4.7791	4.81283	4.83334	4.75729	4.82929	4.81446
metab_15	0.390661	0.364026	0.3381	0.5023	1.01399	2.90471	3.10622	3.16182	3.08164	3.09369	3.09735	3.20634	3.05865	3.11136	3.1011	3.06351	3.16309
metab_16	0.236295	0.181173	0.4621	0.6154	0.997548	5.75415	5.69586	5.72658	5.70516	5.69531	5.68064	5.67214	5.71253	5.6958	5.66711	5.75555	5.67409
metab_17	0.8587	0.501206	0.4834	0.6338	0.955089	2.32826	3.0632	2.87064	2.31518	3.04357	2.9428	2.47142	2.94143	2.52775	2.81854	2.33955	2.72406
metab_18	0.972494	0.910115	0.2043	0.3542	1.0745	2.42677	3.12362	2.4496	2.49026	2.90872	2.94854	3.17521	2.64201	3.08555	2.85723	3.04247	2.76665
metab_19	0.307452	0.168911	0.5871	0.7197	1.00421	4.02812	3.98589	4.15541	4.05382	4.06188	3.96584	4.0609	4.0511	4.06008	4.03635	4.11888	4.0261
metab_20	0.322978	0.104162	0.7412	0.8346	0.997369	3.83552	3.76986	3.87033	3.79911	3.81941	3.71372	3.74678	3.80021	3.85091	3.76561	3.84501	3.73842
metab_21	0.213106	0.215803	0.5022	0.6492	0.994457	4.02222	3.9256	4.00645	3.98262	4.01469	3.86183	3.97867	3.97728	3.97577	3.86386	3.9541	3.93206
metab_22	0.432508	0.250524	0.7496	0.8406	1.02328	2.52979	3.31039	3.11589	2.55695	2.74013	2.49862	3.11819	2.53984	2.61551	2.54332	3.34679	2.97623
metab_23	0.729126	0.663756	0.2152	0.367	0.969564	3.66456	3.61146	3.67954	3.40641	3.66898	3.8507	3.64668	3.45702	3.40903	3.78622	3.47302	3.44134
metab_24	1.43073	1.49245	0.02647	0.08055	1.12733	2.84226	2.72472	2.724	2.71883	2.73257	2.70074	3.34843	2.92763	2.72839	2.74548	3.38489	3.405
metab_25	0.208456	0.0931698	0.8419	0.9044	1.00273	4.44221	4.40255	4.45676	4.34224	4.53793	4.20306	4.31476	4.49629	4.41079	4.47542	4.38088	4.37356
metab_26	0.647328	0.662686	0.185	0.3298	1.02849	3.90716	3.86843	3.7135	3.56865	3.50383	3.76293	3.85106	3.80878	3.7398	3.74074	3.8453	3.97672
metab_27	0.432884	0.356176	0.4056	0.5652	1.01046	4.89394	4.82969	4.89315	4.69365	4.53437	4.82718	4.80742	4.83687	4.82055	4.83431	4.86668	4.80806
metab_28	0.337264	0.23149	0.4983	0.6466	1.00599	4.59466	4.53472	4.57665	4.46747	4.34564	4.52261	4.54143	4.54666	4.54214	4.54623	4.54163	4.48515
metab_29	0.47367	0.398057	0.3081	0.4698	1.00892	5.69844	5.64405	5.70627	5.52257	5.41963	5.64391	5.63549	5.67152	5.67111	5.63075	5.68465	5.64285
metab_30	0.40579	0.407962	0.2403	0.3961	0.989411	4.44517	4.31429	4.33217	4.34506	4.33231	4.29649	4.2084	4.33551	4.30802	4.21426	4.39363	4.33075
metab_31	0.296241	0.284016	0.4105	0.5693	0.993165	4.44281	4.33845	4.34426	4.4699	4.46697	4.27129	4.33796	4.37355	4.33868	4.34829	4.39752	4.35766
metab_32	0.449649	0.355873	0.3953	0.5555	1.01115	4.47255	4.42922	4.48407	4.32346	4.16377	4.49928	4.44179	4.47596	4.45394	4.48822	4.42124	4.38564
metab_33	0.481217	0.428823	0.3144	0.4762	1.01083	5.57131	5.49025	5.55486	5.35892	5.21792	5.49629	5.49209	5.54462	5.51259	5.48722	5.50969	5.49866
metab_34	0.209299	0.0518588	0.8143	0.885	0.999432	5.30395	5.26848	5.30165	5.28552	5.25444	5.25413	5.2562	5.26933	5.28792	5.2637	5.30868	5.26476
metab_35	0.362568	0.216655	0.5016	0.649	0.994132	4.08192	4.06154	4.05044	4.11994	4.21668	4.00982	4.01624	4.05467	4.08365	4.06598	4.03208	4.14315
metab_36	0.108852	0.068416	0.754	0.8432	1.00082	4.84858	4.86717	4.92414	4.83621	4.86425	4.84757	4.8633	4.88915	4.86404	4.86176	4.88256	4.85405
metab_37	0.274839	0.238728	0.4121	0.571	0.994875	4.34892	4.29539	4.27202	4.29374	4.27046	4.27701	4.24982	4.3478	4.32006	4.27776	4.22538	4.20597
metab_38	0.11145	0.0879611	0.6708	0.7826	0.998916	5.54342	5.50825	5.55149	5.5484	5.55214	5.49274	5.51025	5.53559	5.52967	5.49994	5.55501	5.53144
metab_39	0.183994	0.15116	0.5224	0.6669	0.997558	4.91351	4.8733	4.94322	4.92008	4.94758	4.88553	4.88456	4.92528	4.89616	4.86525	4.94814	4.89538
metab_40	0.267797	0.273164	0.3782	0.5396	0.994306	4.7393	4.70504	4.72395	4.7886	4.85012	4.64777	4.68299	4.72867	4.7361	4.70479	4.73114	4.70654
metab_41	0.303844	0.302297	0.1818	0.3255	0.995329	4.50304	4.45496	4.50595	4.50632	4.48639	4.51811	4.47952	4.49044	4.44816	4.46484	4.51964	4.44613
metab_42	0.187164	0.0563423	0.7969	0.8744	1.00072	5.56314	5.50426	5.55177	5.52824	5.50613	5.49061	5.50591	5.53547	5.53512	5.49927	5.56442	5.52801
metab_43	0.161416	0.112767	0.5761	0.7107	0.998606	5.02844	5.01644	5.06711	5.01566	4.99672	5.00107	5.01616	5.0209	5.02932	4.98816	5.01899	5.01086
metab_44	0.139639	0.126057	0.5075	0.6533	0.99889	6.32444	6.3067	6.34628	6.30158	6.29043	6.27999	6.3008	6.3057	6.31165	6.29188	6.30499	6.29187
metab_45	0.598756	0.625566	0.05447	0.1362	0.986484	5.05817	5.04774	5.07479	5.15497	5.22608	5.06654	4.99546	5.02424	5.03575	5.04577	5.09143	5.02114
metab_46	0.429604	0.402685	0.2164	0.3684	1.00883	4.91857	4.91328	4.93307	4.81831	4.73873	4.90627	4.9102	4.92332	4.92197	4.87909	4.92257	4.92562
metab_47	0.139336	0.095147	0.6653	0.7778	1.00122	5.75229	5.72078	5.788	5.73778	5.71996	5.68493	5.72193	5.73866	5.75062	5.73187	5.75243	5.7484
metab_48	0.208216	0.159656	0.4218	0.5805	0.998048	5.13798	5.11068	5.1516	5.13204	5.10952	5.0971	5.09689	5.12121	5.12403	5.08649	5.14023	5.11188
metab_49	0.379702	0.376871	0.1105	0.2294	0.994743	5.35992	5.3113	5.33994	5.32939	5.32292	5.29523	5.26635	5.28972	5.31109	5.27753	5.3586	5.28294
metab_50	0.569975	0.328325	0.4689	0.6208	0.988163	4.0248	3.98134	4.12391	4.05655	4.21854	3.92531	3.85851	4.14612	3.88799	4.09572	3.97517	4.0766
metab_51	0.184799	0.182774	0.4867	0.6366	0.996716	4.59234	4.56042	4.57987	4.58462	4.58955	4.49682	4.55147	4.5266	4.6212	4.5136	4.53011	4.5664
metab_52	0.298569	0.255247	0.3282	0.4921	0.99597	4.97388	4.94182	5.03715	4.94057	4.92701	4.95479	4.93609	4.93644	4.9444	4.94541	4.98626	4.90778
metab_53	0.184177	0.156233	0.4587	0.6131	0.998224	5.65702	5.62261	5.65947	5.63992	5.61565	5.59185	5.61689	5.62304	5.62758	5.60369	5.6483	5.6095
metab_54	0.306761	0.266112	0.3181	0.4809	1.00386	6.26536	6.23552	6.29532	6.19065	6.14478	6.21482	6.25793	6.23576	6.2546	6.25458	6.25227	6.23229
metab_55	0.368486	0.373292	0.04749	0.1229	0.995973	5.9696	5.94381	5.98056	5.9635	5.97173	5.93104	5.93103	5.93254	5.95749	5.9195	5.95819	5.91905
metab_56	0.342686	0.354249	0.06703	0.1587	0.996906	7.12364	7.0967	7.13494	7.11509	7.11718	7.07516	7.08093	7.09208	7.09934	7.07095	7.11245	7.07115
metab_57	0.268241	0.252251	0.2148	0.3665	0.997307	5.93832	5.92399	5.95875	5.95193	5.96847	5.90527	5.90342	5.93316	5.94485	5.91138	5.94753	5.90682
metab_58	0.337431	0.230927	0.3967	0.557	1.00401	5.2844	5.22297	5.29411	5.19172	5.15334	5.24732	5.25521	5.24795	5.26547	5.23777	5.27553	5.23463
metab_59	0.0941519	0.0544058	0.8118	0.8835	0.999332	6.01527	5.98666	6.04321	5.96661	5.97125	5.95418	5.98358	5.97982	5.99532	5.97111	6.00355	5.98249
metab_60	0.428201	0.452755	0.01212	0.04693	0.994451	5.20727	5.22108	5.25607	5.23067	5.23998	5.20009	5.19532	5.18896	5.21422	5.1971	5.20111	5.18349
metab_61	0.129366	0.00449055	0.9729	0.9844	1	6.22016	6.17702	6.23346	6.15099	6.12456	6.16572	6.17181	6.19695	6.18425	6.16923	6.18644	6.16691
metab_62	0.157125	0.104175	0.6373	0.7583	0.998912	6.45719	6.40299	6.47503	6.43835	6.44963	6.3948	6.42734	6.43983	6.43837	6.40782	6.44866	6.41397
metab_63	0.348282	0.344826	0.1568	0.2929	0.994516	4.93814	4.92873	4.93061	4.93597	4.92171	4.88035	4.90701	4.91161	4.90099	4.85607	4.9485	4.85357
metab_64	0.329437	0.335077	0.1108	0.2297	0.996743	7.07598	7.04055	7.09333	7.06295	7.07918	7.02176	7.02943	7.04124	7.05563	7.02306	7.06517	7.02137
metab_65	0.232669	0.25421	0.4786	0.6296	1.00531	4.77379	4.71214	4.66341	4.72465	4.75668	4.63879	4.6805	4.72056	4.80533	4.65341	4.74177	4.82043
metab_66	0.312342	0.31025	0.1771	0.319	0.995878	5.54799	5.56628	5.58793	5.60103	5.641	5.53393	5.5549	5.55955	5.55746	5.55843	5.5598	5.54892
metab_67	0.215893	0.00645146	0.961	0.9794	1.00019	5.31405	5.24862	5.25114	5.23803	5.22043	5.18729	5.23546	5.20075	5.27191	5.24985	5.30588	5.20288
metab_68	0.068428	0.0222569	0.9775	0.9869	1.0002	4.8484	4.90122	4.91695	4.88057	4.97401	4.82333	4.9033	4.93001	4.96169	4.84285	4.82131	4.89064
metab_69	0.190552	0.17967	0.4965	0.645	0.996855	5.04095	5.08257	5.10899	5.11223	5.1537	5.02908	5.06754	5.07244	5.11914	5.04603	5.03491	5.09061
metab_70	0.0973679	0.0802795	0.7891	0.8679	0.998796	4.99721	4.98935	5.03641	4.99637	4.89701	4.98079	4.96896	4.94012	4.97817	4.99558	4.97467	5.00501
metab_71	0.191076	0.096775	0.7751	0.8579	1.00236	5.16528	5.11166	5.12028	5.08892	4.90678	5.10169	5.07669	5.10275	5.10516	5.13062	5.02043	5.13013
metab_72	0.160074	0.0536081	0.9026	0.943	0.997468	4.49849	4.30637	4.38805	4.25953	4.55642	4.05399	4.1483	4.38557	4.43153	4.25401	4.48392	4.29204
metab_73	0.262417	0.241715	0.3853	0.5465	0.996194	5.56895	5.46553	5.52115	5.5269	5.53181	5.4863	5.46152	5.51246	5.52644	5.55861	5.4571	5.45963
metab_74	0.266996	0.269789	0.2802	0.4407	0.994961	4.34939	4.35732	4.36106	4.38999	4.42333	4.31282	4.35805	4.30646	4.35038	4.32808	4.38114	4.34258
metab_75	0.207436	0.158591	0.6996	0.8029	0.994933	3.83987	3.69034	3.75065	3.86067	3.8024	3.55788	3.74087	3.74774	3.7189	3.66706	3.74029	3.7719
metab_76	0.612462	0.605173	0.04471	0.1179	0.985588	4.28584	4.21761	4.29706	4.35061	4.36166	4.30124	4.22831	4.25193	4.31308	4.20273	4.24683	4.19482
metab_77	0.946521	0.916178	0.2689	0.428	1.07608	3.56432	3.60938	3.68658	2.79732	2.74702	2.75878	3.49075	3.5194	3.40725	3.58931	3.05776	3.55583
metab_78	0.285433	0.2295	0.3358	0.5002	1.00407	4.45363	4.40374	4.48262	4.41673	4.40035	4.38938	4.45711	4.42215	4.44676	4.40904	4.47297	4.44485
metab_79	0.642077	0.646151	0.1705	0.311	1.02302	4.43068	4.38732	4.46651	4.13748	4.07555	4.30395	4.36147	4.39277	4.42698	4.38451	4.39077	4.43517
metab_80	0.251495	0.242371	0.5836	0.7168	0.990911	4.00623	3.82198	3.94077	4.05473	4.11001	3.83269	3.9643	3.93966	4.05669	3.8704	3.75521	3.96374
metab_81	0.282898	0.260497	0.2883	0.449	0.996149	5.21921	5.17206	5.2225	5.20488	5.20162	5.14603	5.174	5.16222	5.19527	5.12479	5.22004	5.16989
metab_82	0.244957	0.165864	0.4612	0.6147	0.997568	4.95204	4.93048	4.98009	4.91035	4.9326	4.90303	4.89638	4.92213	4.96264	4.9202	4.93868	4.89752
metab_83	0.262498	0.11621	0.6365	0.758	0.998123	4.81137	4.7556	4.80021	4.84102	4.76678	4.7866	4.73818	4.77738	4.80894	4.79751	4.80755	4.78335
metab_84	0.789973	0.749615	0.09937	0.2125	0.974978	4.45168	4.40522	4.48516	4.64327	4.73838	4.37156	4.47234	4.38328	4.3688	4.34993	4.39421	4.45076
metab_85	0.423831	0.371157	0.2035	0.3531	1.008	4.59074	4.52041	4.47624	4.49	4.45067	4.46581	4.58477	4.52936	4.5706	4.51267	4.53487	4.47591
metab_86	0.55502	0.530738	0.336	0.5004	0.977213	3.93392	4.00003	4.11309	4.32746	4.49234	4.14789	4.16742	3.93375	4.19721	4.01888	4.06055	4.06823
metab_87	0.452247	0.40884	0.05182	0.1312	0.993793	4.68927	4.64982	4.69926	4.63464	4.70219	4.6586	4.65693	4.63018	4.6323	4.66478	4.62659	4.64768
metab_88	0.31107	0.302486	0.2444	0.4005	0.994725	4.81311	4.70764	4.78362	4.70427	4.70937	4.71665	4.6926	4.70908	4.71671	4.71608	4.71275	4.73821
metab_89	0.490091	0.514681	0.01311	0.04877	0.991983	4.73254	4.73301	4.75865	4.75815	4.76688	4.68905	4.70265	4.70814	4.70266	4.70357	4.71373	4.68149
metab_90	0.269768	0.0665718	0.784	0.8645	1.00101	4.93089	4.94172	4.97528	4.90417	4.90585	4.93651	4.90559	4.94744	4.95697	4.90444	4.98071	4.92687
metab_91	0.134881	0.0443759	0.8395	0.903	0.999425	5.23809	5.16507	5.26541	5.21801	5.23155	5.20799	5.22292	5.24903	5.23435	5.19392	5.19988	5.20566
metab_92	0.182143	0.186254	0.3603	0.523	0.997624	5.0768	5.0244	5.07962	5.05017	5.05237	5.01484	5.04519	5.03794	5.03977	5.00957	5.03935	5.05482
metab_93	0.236154	0.093064	0.7825	0.8633	1.00232	4.3124	4.2313	4.42773	4.27258	4.32108	4.2499	4.30791	4.33907	4.35923	4.34113	4.27505	4.24981
metab_94	0.402185	0.40022	0.2031	0.3527	0.990933	4.48089	4.48523	4.5228	4.52973	4.61831	4.49679	4.54064	4.46724	4.55451	4.45477	4.41438	4.45195
metab_95	0.451924	0.472038	0.03626	0.1018	0.992803	4.99907	4.98278	5.01418	4.99314	5.05485	4.97056	4.95699	4.96585	4.97387	4.94373	5.006	4.94675
metab_96	0.222759	0.0138614	0.9438	0.9698	0.999572	4.71208	4.65639	4.72455	4.66583	4.65128	4.64688	4.61974	4.69952	4.71561	4.60657	4.70818	4.69702
metab_97	0.197481	0.130831	0.6169	0.7444	0.997582	4.56876	4.56138	4.57913	4.53214	4.55298	4.49761	4.54055	4.5536	4.61132	4.52993	4.49896	4.49124
metab_98	0.726672	0.743131	0.06428	0.154	0.978998	4.77212	4.82825	4.77639	4.81053	4.99434	4.67231	4.71143	4.73739	4.70264	4.6891	4.78582	4.62425
metab_99	0.224006	0.202857	0.434	0.5911	0.996811	5.04164	4.97972	5.09	5.00945	4.97966	5.002	4.95722	5.02405	5.01308	4.98389	5.0047	5.02056
metab_100	0.197448	0.136997	0.6277	0.751	0.997505	4.78686	4.82637	4.78404	4.86308	4.87053	4.72775	4.80918	4.76592	4.80518	4.77019	4.80839	4.82697
metab_101	0.0626123	0.0371649	0.9025	0.943	0.999582	4.86075	4.79485	4.80596	4.74995	4.73955	4.76774	4.79925	4.75299	4.78405	4.75498	4.82438	4.78714
metab_102	0.123449	0.0608192	0.8435	0.9054	0.998903	4.60031	4.49871	4.61181	4.53258	4.56892	4.53764	4.60998	4.48594	4.55228	4.57857	4.52284	4.56977
metab_103	0.261305	0.220472	0.43	0.5871	1.00426	4.69747	4.72712	4.74001	4.66851	4.58515	4.72025	4.69322	4.74478	4.69697	4.7082	4.71627	4.70029
metab_104	0.74072	0.602011	0.2208	0.3733	1.02071	4.34244	4.305	4.56917	4.49779	4.54266	4.39942	4.67126	4.59135	4.59922	4.28573	4.54237	4.51737
metab_105	0.137909	0.121863	0.659	0.7736	0.996958	4.24902	4.22244	4.27155	4.25276	4.38375	4.26655	4.21869	4.29835	4.32914	4.22203	4.21519	4.27985
metab_106	0.60428	0.630274	0.1157	0.2364	1.02043	4.10058	3.97233	4.04034	3.81119	3.88844	3.97227	4.01774	4.07979	4.0772	4.10212	3.96319	4.0327
metab_107	0.603838	0.637278	0.00517	0.02514	0.989284	4.94519	4.91476	4.97385	4.98913	4.94922	4.90434	4.90081	4.90757	4.91211	4.87885	4.87057	4.88618
metab_108	0.3526	0.300734	0.495	0.6439	0.990889	4.65578	4.55952	4.45882	4.37094	4.40964	4.54796	4.36441	4.36385	4.56801	4.54053	4.52079	4.39904
metab_109	0.27953	0.241641	0.2605	0.4196	0.996974	5.33002	5.26362	5.30333	5.29271	5.26769	5.26439	5.25967	5.28216	5.28491	5.25311	5.29548	5.25082
metab_110	0.1267	0.0838919	0.8992	0.9408	1.00721	2.51952	2.4838	3.23899	2.96924	2.61518	2.82603	2.86396	2.98082	2.48747	2.53829	2.82948	3.07254
metab_111	0.306069	0.321759	0.4178	0.5763	0.989608	3.87272	3.8165	3.7625	3.60171	3.70526	3.75985	3.68593	3.75661	3.66689	3.70098	3.82421	3.6475
metab_112	0.432718	0.392467	0.1785	0.3212	1.00681	5.55072	5.53814	5.6537	5.58115	5.53748	5.62974	5.65295	5.56491	5.61821	5.68258	5.60552	5.59694
metab_113	0.753697	0.780551	0.02816	0.08448	0.975664	3.99396	4.0551	4.00259	3.97495	4.04061	4.0936	3.9089	3.79401	4.03396	3.91281	3.92865	3.99381
metab_114	0.117045	0.0172472	0.9367	0.9659	1.00071	4.27373	4.22527	4.28684	4.18895	4.13276	4.22546	4.22047	4.19162	4.24677	4.3365	4.16701	4.18727
metab_115	0.145417	0.127046	0.7181	0.817	0.997231	4.35091	4.30577	4.37662	4.33529	4.30719	4.3262	4.31568	4.23578	4.34295	4.44351	4.31839	4.27714
metab_116	0.374686	0.324242	0.2715	0.431	0.993812	4.89658	4.83357	4.91307	4.8024	4.8214	4.82145	4.76714	4.78289	4.87894	4.80025	4.8674	4.80857
metab_117	0.506026	0.51836	0.08561	0.1912	0.98913	4.7043	4.63171	4.71489	4.69375	4.74721	4.66265	4.60923	4.56896	4.68945	4.67323	4.69595	4.60874
metab_118	0.246047	0.23433	0.4329	0.5901	0.995115	4.36672	4.27648	4.34964	4.30004	4.25906	4.2397	4.25246	4.22399	4.3247	4.30841	4.27695	4.28029
metab_119	0.722542	0.751865	0.002297	0.01378	0.984904	4.64162	4.64686	4.69617	4.61353	4.60998	4.61495	4.59214	4.52262	4.58733	4.58445	4.55038	4.56484
metab_120	0.0981886	0.0271407	0.9408	0.9677	1.00077	3.96158	3.88607	3.97592	3.92387	3.93378	3.82375	3.9034	3.9641	3.91102	3.81704	3.98615	3.93842
Benzoic Acid	0.145235	0.0985278	0.7653	0.8507	0.99808	4.16492	4.0932	4.25311	4.17483	4.1613	4.15195	4.2072	4.11409	4.13282	4.177	4.18755	4.13311
metab_122	0.311096	0.325579	0.09082	0.1995	0.996193	5.26749	5.25508	5.2862	5.24588	5.23327	5.23866	5.24692	5.23131	5.25175	5.24263	5.22996	5.20432
metab_123	0.125692	0.0824784	0.6935	0.799	0.998997	4.95302	4.98882	5.007	4.96556	5.01595	4.98038	4.99411	4.93438	4.99329	4.99679	4.97952	4.97934
metab_124	0.49749	0.281839	0.4373	0.5939	1.00699	4.27795	4.19795	4.3761	4.29173	4.26262	4.33729	4.30753	4.33041	4.44384	4.31997	4.23538	4.28963
metab_125	0.29277	0.304658	0.09142	0.2005	0.996578	5.25857	5.26819	5.28812	5.23462	5.27073	5.2422	5.24582	5.23482	5.26782	5.24239	5.23061	5.23006
metab_126	0.318632	0.30689	0.1747	0.3157	0.996115	5.41777	5.383	5.4541	5.40369	5.37576	5.40004	5.40111	5.36753	5.40095	5.39913	5.38979	5.34931
metab_127	0.355598	0.374373	0.04425	0.117	0.995527	5.37743	5.34023	5.40007	5.3536	5.36406	5.35208	5.34062	5.33923	5.34786	5.35085	5.35121	5.31833
metab_128	0.445426	0.360748	0.2539	0.4119	1.00854	3.92346	4.03196	4.02807	3.92303	3.98344	3.98832	4.05279	3.99037	4.09295	3.95105	3.99825	3.99939
metab_129	0.173831	0.0961155	0.654	0.7699	1.00123	4.89043	4.85409	4.86916	4.84019	4.88203	4.83916	4.87088	4.83967	4.88875	4.84881	4.90115	4.86179
metab_130	0.305827	0.309806	0.2092	0.3597	0.994503	4.389	4.37948	4.40294	4.35054	4.36748	4.30779	4.34364	4.33492	4.38566	4.35795	4.29805	4.33002
metab_131	0.614814	0.57975	0.05423	0.1358	1.01416	4.02119	4.16339	4.14448	4.07098	4.10351	4.06827	4.1212	4.11975	4.18944	4.13284	4.21127	4.14538
metab_132	0.258874	0.269713	0.2624	0.4213	0.995556	4.7309	4.67456	4.78681	4.71005	4.71776	4.73442	4.69044	4.6881	4.71608	4.68661	4.70015	4.74654
metab_133	0.359304	0.383021	0.04494	0.1183	0.994734	4.75956	4.74677	4.75869	4.74457	4.7571	4.71338	4.72677	4.72712	4.71088	4.71525	4.75517	4.69941
4-Methoxybenzaldehyde	0.364834	0.365341	0.1357	0.265	0.993975	4.65723	4.62131	4.68894	4.64392	4.64638	4.62617	4.67228	4.58309	4.63759	4.58871	4.63532	4.59751
metab_135	0.358814	0.384893	0.1579	0.2944	0.992368	4.35226	4.28135	4.35409	4.33194	4.29356	4.32946	4.3525	4.31128	4.30513	4.29096	4.23052	4.25544
metab_136	0.46333	0.454192	0.1536	0.289	0.991052	5.10819	5.16752	5.23586	5.06627	5.11547	5.15281	5.12946	5.03682	5.10547	5.15078	5.05198	5.09469
metab_137	0.287379	0.215968	0.5042	0.6503	0.995776	4.841	4.73026	4.7354	4.7331	4.66704	4.70048	4.7304	4.69803	4.74249	4.6699	4.77101	4.6752
metab_138	0.353766	0.252717	0.3858	0.5468	1.0053	4.56794	4.49847	4.55934	4.53273	4.55345	4.47051	4.54942	4.55844	4.5486	4.49418	4.64336	4.52787
metab_139	0.27973	0.0285341	0.9068	0.946	0.999815	5.43083	5.39368	5.45488	5.40838	5.39861	5.40012	5.40422	5.38861	5.43872	5.39982	5.45009	5.39483
metab_140	0.374272	0.333641	0.1204	0.2431	1.00549	4.38164	4.3497	4.42653	4.37263	4.35211	4.35584	4.40774	4.39353	4.38371	4.37554	4.42901	4.3932
metab_141	0.133464	0.112511	0.7321	0.8274	0.997929	4.35474	4.30785	4.40842	4.34269	4.31134	4.34876	4.39599	4.27104	4.30155	4.35654	4.38097	4.31525
metab_142	0.210465	0.0612272	0.7667	0.8515	0.999182	4.90949	4.88131	4.9141	4.88081	4.89531	4.86901	4.86098	4.89217	4.90363	4.85844	4.9329	4.87696
metab_143	0.245053	0.0650281	0.921	0.9559	1.00164	4.20602	4.41254	4.20828	4.18354	4.40035	4.15599	4.26832	4.10194	4.42234	4.23692	4.18904	4.38965
metab_144	0.0883349	0.0728329	0.7931	0.8714	0.998207	3.93814	3.82311	3.89302	3.9062	3.9817	3.88797	3.91572	3.9228	3.87019	3.86343	3.93553	3.88212
metab_145	0.224906	0.194799	0.2983	0.4592	0.997902	5.26413	5.24018	5.25426	5.23884	5.24366	5.21953	5.20291	5.23763	5.24623	5.22134	5.26176	5.22123
metab_146	0.304718	0.0894831	0.8951	0.9386	1.00491	3.06097	2.87708	2.4576	2.85443	3.06666	2.78501	2.89005	2.85308	2.84978	2.71435	2.90314	2.97068
metab_147	0.235467	0.0102644	0.9651	0.9811	0.999764	4.17257	4.23489	4.27548	4.21455	4.29157	4.24641	4.32836	4.22594	4.25389	4.18259	4.23577	4.20161
metab_148	1.09887	1.15611	0.0007222	0.005938	1.04536	3.56574	3.47603	3.51589	3.55057	3.60409	3.45249	3.74974	3.61125	3.61829	3.70435	3.71265	3.72502
metab_149	1.25358	1.30859	0.001341	0.009393	1.06241	3.28271	3.36646	3.38084	3.30003	3.42012	3.24832	3.56004	3.54357	3.37437	3.57786	3.52573	3.66674
metab_150	1.13727	1.18434	0.001344	0.0094	1.04012	4.26805	4.3208	4.24455	4.23511	4.31043	4.19288	4.39413	4.48778	4.29602	4.49107	4.41281	4.51343
metab_151	1.47938	1.54705	0.001208	0.008756	1.08473	3.46062	3.59322	3.64497	3.4069	3.33369	3.30844	3.71532	3.86253	3.61227	3.79449	3.7822	3.74151
metab_152	1.26268	1.3146	0.003916	0.02067	1.06121	3.71054	3.63018	3.5059	3.63749	3.73621	3.63846	3.81079	3.97508	3.66219	3.94806	3.83174	3.96976
metab_153	1.25875	1.30052	0.03965	0.1082	1.08499	3.2113	3.28853	3.42096	3.04466	3.43835	2.86741	3.424	3.55017	3.48429	3.63111	3.17297	3.64926
metab_154	0.969382	1.00068	0.005842	0.02764	1.03469	3.89864	3.98696	3.84121	3.88478	3.88427	3.85328	3.99207	4.02482	3.88612	4.0951	4.06937	4.09202
metab_155	1.10016	1.13965	0.001397	0.009659	1.03656	4.32267	4.34924	4.29552	4.30681	4.38432	4.27358	4.47454	4.52761	4.3482	4.52931	4.43568	4.56525
1,4-Diaminobutane	1.14782	1.18836	0.001448	0.009866	1.03903	4.47392	4.5098	4.44553	4.386	4.41354	4.36685	4.60583	4.64045	4.47588	4.65532	4.55332	4.70375
metab_157	1.15421	1.22288	0.0001118	0.002007	1.03681	4.49527	4.55711	4.49206	4.49557	4.55208	4.46666	4.62837	4.71154	4.59498	4.71601	4.66672	4.73574
metab_158	1.18722	1.25599	6.132e-05	0.001399	1.03294	5.28791	5.35222	5.29362	5.24843	5.29617	5.216	5.4476	5.48062	5.37317	5.47876	5.45418	5.4991
metab_159	0.658467	0.616432	0.174	0.3151	0.973545	3.57397	3.39581	3.38394	3.28971	3.3958	3.37232	3.3597	3.29029	3.4156	3.18919	3.45185	3.16656
metab_160	1.20766	1.27209	0.000936	0.007159	1.04918	3.97506	4.02287	3.94857	3.92366	4.01988	3.7784	4.17125	4.12582	4.05061	4.17425	4.13187	4.18093
metab_161	1.16905	1.23331	0.0002362	0.003046	1.03548	4.88364	4.9647	4.89137	4.83703	4.87578	4.8029	5.03099	5.07906	4.96135	5.09991	5.02928	5.09483
metab_162	1.13134	1.19444	0.0001625	0.002414	1.02773	5.81738	5.86723	5.80247	5.76926	5.83596	5.75124	5.95975	5.9961	5.87172	5.99481	5.96432	6.01875
metab_163	1.2093	1.2717	0.0007694	0.006211	1.04881	3.96194	3.99109	3.9309	3.8666	3.99625	3.85661	4.14286	4.19309	3.97606	4.13579	4.12632	4.17926
metab_164	1.07332	1.02429	0.04405	0.1166	1.04698	3.72027	3.91855	3.77185	3.65632	3.85682	3.55436	3.84833	4.00418	3.70849	4.04562	3.89229	4.03214
metab_165	1.07144	1.08643	0.02321	0.07338	1.04836	3.67131	3.81862	3.47	3.6845	3.76587	3.67408	3.80563	3.98158	3.7529	3.94197	3.72401	3.94705
metab_166	1.2937	1.36751	0.0001052	0.001947	1.05103	4.06975	4.15869	4.043	4.07436	4.12357	3.98512	4.30711	4.34346	4.18064	4.30859	4.26939	4.29549
metab_167	1.14582	1.19909	0.0008279	0.006551	1.03333	5.14371	5.26315	5.15102	5.11494	5.1761	5.11933	5.31707	5.37174	5.21143	5.38867	5.30724	5.39954
metab_168	1.09994	1.08554	0.01901	0.06364	1.04623	3.73639	3.92262	3.73304	3.71891	3.85875	3.61317	3.88201	4.00104	3.80284	4.04452	3.85115	4.04925
metab_169	1.16232	1.1631	0.03864	0.1061	1.06498	3.61088	3.4449	3.18176	3.47462	3.57443	3.30619	3.54278	3.80802	3.41393	3.83376	3.62094	3.71014
metab_170	1.21334	1.27944	0.0003379	0.0037	1.03751	5.05783	5.13788	5.06357	4.9786	5.03347	4.95487	5.21926	5.25967	5.12305	5.27807	5.21263	5.26724
metab_171	1.17044	1.23598	0.0002162	0.00289	1.02983	5.81894	5.87076	5.80793	5.74921	5.81138	5.73535	5.95876	6.00153	5.86671	5.99722	5.98076	6.02862
metab_172	1.15539	1.2199	0.0001828	0.002582	1.03471	4.8496	4.91719	4.85542	4.80519	4.83453	4.77696	4.99033	5.02633	4.91031	5.0387	5.02311	5.06099
metab_173	1.14086	1.19659	0.0006958	0.005797	1.03399	5.02848	5.09394	4.99778	4.94978	5.00574	4.93172	5.16178	5.21757	5.05644	5.20837	5.15377	5.22658
metab_174	1.25763	0.514003	0.5677	0.7042	1.04073	4.13483	3.41696	3.27537	3.8671	3.60348	3.50571	3.5519	4.18474	3.01802	4.2868	3.42329	4.22557
Arkofix	1.00577	1.05954	0.004157	0.02162	1.03295	4.40787	4.49596	4.36668	4.35651	4.42905	4.34381	4.46785	4.64481	4.44473	4.55036	4.55459	4.60634
metab_176	1.29754	1.37391	0.0003646	0.0037	1.04921	4.49252	4.48234	4.41376	4.29517	4.43527	4.34347	4.60196	4.67389	4.51385	4.65283	4.62885	4.69223
metab_177	1.33272	1.42202	0.03446	0.09803	1.08889	3.50251	3.82801	3.59354	3.01422	3.77846	3.61325	3.6858	3.94492	3.74955	3.92707	3.92182	3.99732
metab_178	1.98285	2.04515	0.003809	0.02029	1.17059	3.11097	3.20999	3.13195	3.07932	3.49032	3.07253	3.80085	3.78107	3.11562	4.02944	3.72326	3.90607
metab_179	0.981454	0.960506	0.03225	0.09324	0.952836	3.17462	3.10438	3.05278	3.04073	3.25217	3.20429	3.11497	2.79625	2.94296	2.94942	3.09458	3.03996
metab_180	0.335093	0.361834	0.4956	0.6445	1.01618	3.29814	3.71293	3.43881	3.54532	3.64743	3.49829	3.43426	3.74626	3.506	3.50311	3.71391	3.57372
2-Methylpyrrolidine	0.650189	0.26886	0.5877	0.72	1.00876	4.47118	4.52814	4.49645	4.32598	4.53506	4.36297	4.5166	4.63958	4.24181	4.42073	4.51263	4.62337
metab_182	0.597013	0.555897	0.4103	0.5693	0.954617	2.58618	2.27202	2.60219	2.26287	2.7157	2.89777	2.73589	2.28596	2.34107	2.70214	2.28723	2.28736
metab_183	0.394733	0.406287	0.07737	0.1764	0.994503	5.6604	5.61329	5.65152	5.65174	5.66324	5.59228	5.59906	5.60273	5.62825	5.57833	5.64713	5.59129
metab_184	0.641777	0.308451	0.4979	0.6462	1.01235	3.62552	3.73045	3.48067	3.54765	3.59	3.40594	3.51192	3.58096	3.52344	3.73498	3.56293	3.72545
metab_185	0.323329	0.338338	0.09215	0.2019	0.99611	5.66566	5.65249	5.67715	5.65841	5.66614	5.61228	5.64003	5.63015	5.6448	5.6126	5.65855	5.61361
metab_186	0.532371	0.553266	0.1326	0.2608	0.982484	3.78873	3.76797	3.68628	3.86859	3.80849	3.68506	3.61877	3.77987	3.6913	3.65037	3.78436	3.68507
metab_187	0.366116	0.368978	0.0734	0.1699	0.995691	5.8313	5.79417	5.8209	5.80176	5.79748	5.76685	5.76981	5.77126	5.8008	5.76151	5.80447	5.75503
metab_188	1.19299	0.198679	0.8335	0.8984	0.984425	4.05862	3.71109	3.68734	3.79206	3.46237	3.63278	2.93105	4.22411	3.20431	4.31447	3.15124	4.16856
metab_189	0.629434	0.626333	0.07306	0.1693	0.981401	3.96887	3.9485	3.941	3.82028	3.89463	3.97605	3.79918	3.8489	3.93869	3.88416	3.88813	3.75056
Pipecolic Acid	1.07172	1.096	0.01493	0.05375	1.03177	5.63536	5.43902	5.44116	5.49441	5.44647	5.40569	5.5463	5.72103	5.58425	5.76876	5.50692	5.78036
Spermidine	0.104663	0.0124739	0.9649	0.9811	0.999663	5.83089	6.03958	5.8556	5.96575	5.94628	5.96202	5.90283	6.05343	5.92056	5.85715	5.97624	5.87821
L-Lysine	1.03132	1.05252	0.01749	0.06015	1.02741	6.10379	5.91032	5.90486	5.96754	5.9076	5.88036	6.01181	6.17797	6.05014	6.22091	5.96564	6.22978
Piperidine-4-Carboxamide	1.23182	1.15273	0.09718	0.2093	1.07373	3.82655	3.54537	3.39406	3.69343	3.37319	3.56719	3.53797	4.02751	3.61239	4.16023	3.51318	4.12988
metab_194	0.48656	0.511056	0.4578	0.6123	1.03241	3.34984	3.6481	2.73286	3.43673	3.42864	3.20853	3.3827	3.53199	3.32117	3.23669	3.60718	3.37081
metab_195	0.419516	0.436052	0.1007	0.2145	0.992831	5.41229	5.45045	5.46365	5.41372	5.45302	5.44575	5.40739	5.37614	5.48148	5.41522	5.33631	5.38769
metab_196	1.77279	1.85211	0.00126	0.008993	1.10686	4.10251	3.96457	3.78427	3.85247	3.87888	3.77778	4.15774	4.4273	4.11464	4.5028	4.13309	4.51939
metab_197	0.982144	0.686621	0.2965	0.4575	1.0414	3.76657	3.6043	3.16244	3.32055	3.42445	3.29985	3.50746	3.81619	3.27942	3.83157	3.37184	3.62838
metab_198	0.620597	0.643669	0.0385	0.1059	0.98622	5.12313	5.10394	5.03399	5.0967	5.08293	5.03713	4.95892	4.97968	5.13133	4.99209	4.99262	5.00606
metab_199	1.22231	1.12881	0.05637	0.14	1.06877	3.20865	3.45024	3.20069	3.19552	3.30214	3.18496	3.35656	3.34859	3.21207	3.74497	3.43829	3.78484
Betaine	1.27034	1.33878	0.0004029	0.003888	0.950084	4.16465	4.01222	4.20491	4.18564	4.13348	4.1823	3.92363	3.88058	4.04382	3.89603	4.00402	3.89154
metab_202	0.687004	0.619565	0.19	0.336	1.0163	5.87086	5.63404	5.67544	5.75383	5.65074	5.6394	5.6551	5.88144	5.76434	5.93574	5.63203	5.91458
Spermine	0.668147	0.635147	0.2538	0.4119	0.976942	4.7574	5.05563	4.77736	5.08743	4.92985	5.05624	4.62337	5.10197	4.91726	4.74037	4.90665	4.68988
metab_204	0.510199	0.530025	0.4886	0.6383	0.96482	3.16705	3.85909	3.34139	3.98468	3.49922	3.80577	3.36343	4.03583	3.42186	3.22135	3.48536	3.37145
metab_205	0.782366	0.813977	0.009771	0.04031	0.98026	4.76682	4.79721	4.71816	4.79348	4.79329	4.70184	4.68325	4.66111	4.77335	4.62364	4.60548	4.66092
metab_206	1.08873	1.12263	0.004206	0.02182	0.967614	5.10229	4.95956	5.01523	5.0518	5.01812	5.04955	4.87384	4.88949	4.96288	4.83358	4.95904	4.69952
metab_207	0.840833	0.879443	0.005325	0.02567	0.978501	4.78117	4.67319	4.65931	4.76345	4.61956	4.69167	4.60046	4.65219	4.59483	4.59903	4.57445	4.5636
metab_208	0.696262	0.699364	0.07625	0.1745	1.01937	4.84993	4.77791	4.74091	4.77084	4.73105	4.62342	4.72003	4.94567	4.76226	4.91391	4.87058	4.83652
metab_209	0.268685	0.224236	0.6444	0.7637	0.993453	4.32513	4.26921	4.42234	4.28839	4.14752	4.20703	4.20215	4.28913	4.06254	4.30455	4.38167	4.25103
metab_210	0.675235	0.677614	0.09897	0.2121	1.02121	4.60162	4.45411	4.51063	4.61347	4.34415	4.35425	4.57636	4.62575	4.47767	4.58278	4.5674	4.62172
metab_211	0.379479	0.364546	0.3825	0.5442	1.01159	4.57998	4.48292	4.47925	4.49913	4.47307	4.41507	4.54939	4.67062	4.4108	4.66199	4.58307	4.36351
metab_212	0.3186	0.319164	0.4662	0.6188	1.00989	4.61449	4.52365	4.42906	4.58818	4.66732	4.48079	4.58689	4.66956	4.49072	4.72753	4.68052	4.42376
metab_213	1.09422	0.899583	0.2731	0.433	1.0626	3.88441	3.77677	3.63475	4.35456	3.64333	3.61145	3.66511	4.37701	3.73124	4.58742	3.65405	4.32779
metab_214	0.360662	0.297875	0.5594	0.6973	0.991095	4.73638	4.59405	4.55023	4.6603	4.49848	4.58177	4.50215	4.63035	4.48964	4.73681	4.66722	4.35269
metab_215	0.86079	0.590302	0.2293	0.3839	0.980501	4.62738	4.49387	4.70502	4.79755	4.62167	4.75513	4.41596	4.55915	4.767	4.60939	4.66822	4.4342
metab_216	0.284045	0.138659	0.8481	0.9084	0.995448	4.4865	4.40203	4.31679	4.57291	4.30503	4.28157	4.28049	4.58636	4.16881	4.50993	4.61722	4.0787
metab_217	0.652713	0.516351	0.2425	0.3987	0.983768	4.42457	4.60087	4.52975	4.58782	4.58523	4.62659	4.43662	4.61334	4.5682	4.3495	4.604	4.34018
metab_218	1.86989	1.9514	0.009827	0.04052	1.1844	2.89478	2.83196	2.83124	2.87922	2.83982	2.80798	2.83881	3.5125	3.23192	3.71125	3.0481	3.88868
metab_219	0.746087	0.680915	0.1707	0.3111	1.02177	5.15099	4.91039	4.94525	5.03735	4.89841	4.82821	4.91094	5.16238	5.03373	5.21072	4.90957	5.19565
metab_220	0.605922	0.550917	0.2353	0.3907	1.01438	5.72084	5.47952	5.53006	5.63475	5.51209	5.51003	5.4744	5.7178	5.65106	5.77549	5.5112	5.74055
metab_221	0.631573	0.56843	0.2319	0.3867	1.017	5.1686	4.91604	4.92642	5.092	4.94501	4.95608	4.9382	5.16012	5.07432	5.20501	4.9309	5.20724
metab_222	0.432783	0.315055	0.495	0.6439	1.00816	5.65549	5.42484	5.46782	5.60679	5.47244	5.4447	5.39115	5.64226	5.58625	5.69371	5.42163	5.60614
metab_223	0.590917	0.431836	0.4774	0.6282	0.98179	4.79513	4.45139	4.28398	4.48921	4.28819	4.37969	4.10987	4.42921	4.52294	4.5915	4.16763	4.37864
metab_224	0.938925	0.781763	0.2524	0.41	0.962844	4.78285	4.70366	4.54583	4.73772	4.58572	4.58123	3.9129	4.81143	4.56692	4.75596	4.28043	4.56955
metab_225	0.529324	0.40953	0.4041	0.5635	1.01165	5.46744	5.25777	5.25877	5.42453	5.27574	5.23571	5.19272	5.48689	5.39263	5.51783	5.21929	5.48164
metab_226	1.43469	1.51803	0.001457	0.009905	1.06159	4.70127	4.48304	4.36288	4.47378	4.57842	4.58208	4.70723	4.88051	4.80051	4.9402	4.6656	4.86141
metab_227	0.974093	0.961006	0.17	0.3106	1.04853	4.75666	3.91323	4.14961	4.70227	4.54253	4.51594	4.5267	4.736	4.69088	4.81846	4.4561	4.64455
metab_228	0.754012	0.732253	0.3537	0.5166	1.03999	4.7672	3.72213	4.71931	4.74718	4.7176	4.63126	4.81634	4.76699	4.77401	4.99025	4.36536	4.68261
metab_229	1.20163	1.1984	0.03304	0.09486	0.953157	5.11487	4.76512	4.81157	4.9057	4.85163	5.01338	4.51261	4.67631	4.91338	4.80862	4.75339	4.41785
metab_230	0.581581	0.502985	0.3867	0.5473	1.02003	4.76096	4.71559	4.67365	4.83745	4.5825	4.2947	4.43963	4.7648	4.79775	4.89691	4.68483	4.83651
metab_231	0.923624	0.717803	0.3	0.4613	1.03662	4.65802	3.79182	4.46966	4.56577	4.14817	4.74185	4.59548	4.49043	4.54398	4.57408	4.57237	4.56849
metab_232	1.2064	1.24477	0.001344	0.0094	0.959679	4.71306	4.67549	4.65516	4.659	4.47632	4.50119	4.37798	4.47429	4.44225	4.4144	4.42123	4.43041
metab_233	3.02706	3.10236	0.0121	0.04688	329.838	0.00429054	0.00421994	0.00421294	0.0041633	0.00429666	0.00399388	1.8502	0.00439072	0.415362	2.12907	0.991807	2.91601
Gliocladic Acid	0.746607	0.774134	0.01487	0.05361	0.98297	5.0738	5.01161	5.08366	5.10895	4.99479	5.02987	4.93905	5.03352	5.03316	4.95322	4.92351	4.90156
metab_235	2.75656	2.88271	0.002028	0.01264	1.32222	3.78495	2.21072	3.12797	3.59087	3.55328	2.98668	4.25352	4.39099	4.08439	4.34967	3.90418	4.47698
metab_236	0.7674	0.800299	0.008982	0.038	0.983255	5.167	5.11024	5.17636	5.18852	5.08316	5.09264	5.05413	5.04957	5.11657	5.0558	5.05153	4.9697
metab_237	1.70149	1.79483	0.0003737	0.0037	1.08062	4.72577	4.56741	4.56953	4.58498	4.64825	4.51786	4.85098	5.06673	4.8149	5.10083	4.8342	5.16767
metab_238	0.750495	0.75405	0.1167	0.2376	1.03693	3.25838	3.25115	3.25042	3.24525	3.259	3.22714	3.25799	3.50189	3.25482	3.6577	3.26972	3.26985
metab_239	0.327675	0.34354	0.01299	0.04848	1.00478	3.56625	3.55901	3.55829	3.55312	3.56687	3.53499	3.56586	3.57632	3.56269	3.57981	3.57759	3.57772
metab_240	0.327683	0.343548	0.01299	0.04848	1.00466	3.65442	3.64719	3.64646	3.64129	3.65505	3.62317	3.65404	3.6645	3.65086	3.66798	3.66577	3.6659
metab_241	2.15864	2.27733	0.0006435	0.005453	0.882523	5.17957	5.14951	5.18552	5.29284	5.10716	5.18782	4.26503	4.70019	4.86142	4.88035	4.56879	4.17341
metab_242	1.17255	1.11145	0.04018	0.1092	1.04603	4.56865	4.71959	4.5514	4.44605	4.46375	4.22982	4.7786	4.71725	4.85879	4.67471	4.74591	4.44617
metab_243	2.49333	2.63748	8.623e-05	0.001693	1.19943	3.81334	4.06346	3.80538	3.80021	3.81396	3.78208	4.52191	4.75963	4.33359	4.80024	4.28568	4.97865
metab_244	0.626723	0.578027	0.2557	0.4143	1.01771	5.39493	5.05133	5.13445	5.30223	5.14541	5.13434	5.11897	5.37251	5.33288	5.43753	5.11004	5.34648
metab_246	0.646349	0.672069	0.007154	0.03226	0.987942	5.1028	5.00964	5.07962	5.07035	5.0323	5.05789	4.95517	5.00917	5.03556	5.01651	4.99464	4.97506
metab_247	0.879449	0.919587	0.002482	0.01464	0.975942	4.407	4.34899	4.41242	4.45216	4.3818	4.43184	4.20746	4.35401	4.3007	4.34671	4.3119	4.27667
metab_248	0.978714	1.03033	0.0003271	0.0037	0.981021	6.43955	6.38879	6.43487	6.47123	6.41198	6.42236	6.23812	6.31756	6.37107	6.32512	6.32494	6.26099
metab_249	1.14629	1.16971	0.01202	0.04674	1.04386	4.34	4.42329	4.35291	4.11915	4.46938	4.28731	4.51995	4.56191	4.38817	4.56655	4.4538	4.64446
Laminine	0.406371	0.253152	0.5652	0.7019	1.00699	5.01897	4.7544	4.87347	4.89245	4.80264	4.82382	4.78466	4.91307	4.88967	5.00275	4.76357	5.01642
metab_251	1.07514	1.13172	0.0003145	0.003629	0.979475	7.16569	7.11713	7.16861	7.21425	7.14527	7.16097	6.93577	7.03672	7.08901	7.03067	7.04632	6.95271
metab_252	1.48593	1.56006	0.0002916	0.003454	1.06627	4.22186	4.30492	4.33889	4.25103	4.22886	4.00373	4.57014	4.52931	4.45126	4.45981	4.48496	4.53538
metab_253	1.10711	1.16381	0.0005332	0.004708	0.9755	6.44524	6.40835	6.45099	6.51587	6.43673	6.43902	6.20683	6.31316	6.37839	6.30802	6.33068	6.21066
Tris(2-Chloropropyl) Phosphate	0.662495	0.68027	0.03631	0.1019	0.98459	4.88324	4.86906	4.84542	4.95963	4.84695	4.79717	4.70735	4.82509	4.85326	4.82716	4.76736	4.77161
metab_255	0.798203	0.778169	0.0482	0.1242	0.980108	5.25514	5.15513	5.22777	5.17186	5.13778	5.12204	4.98741	5.16206	5.18563	5.06754	5.11519	4.933
metab_256	1.23401	1.30031	0.0002805	0.003388	0.971518	6.72807	6.69941	6.73692	6.81894	6.72309	6.74233	6.45763	6.56582	6.64668	6.56284	6.60047	6.45833
metab_257	1.55375	1.55733	0.002079	0.01285	0.921282	3.77532	4.06493	3.80886	3.67446	4.08872	3.98826	3.55925	3.56971	3.55608	3.57319	3.72659	3.57111
metab_258	1.06056	1.11114	0.05976	0.1457	0.948748	4.03458	4.31674	4.4213	4.25599	4.25175	4.59	3.82969	4.13149	4.20568	4.3333	4.04752	3.9956
metab_259	1.85738	1.95958	0.00149	0.01011	1.10947	4.297	4.45394	4.30938	3.9369	4.54192	4.05775	4.88567	4.70571	4.57407	4.62015	4.87562	4.73511
metab_260	1.12513	1.17137	0.00176	0.01134	0.970205	5.61004	5.62208	5.69108	5.72638	5.69923	5.68475	5.44198	5.52557	5.59662	5.51016	5.57829	5.36563
metab_261	0.327691	0.343557	0.01299	0.04848	1.00452	3.77389	3.76665	3.76592	3.76075	3.77451	3.74263	3.7735	3.78396	3.77033	3.78745	3.78523	3.78536
metab_262	0.32771	0.343577	0.01299	0.04848	1.00399	4.27302	4.26578	4.26506	4.25989	4.27364	4.24176	4.27263	4.2831	4.26946	4.28658	4.28437	4.2845
metab_263	1.09575	1.0304	0.06275	0.151	0.962143	4.79598	5.01273	5.07731	4.99453	4.93129	4.98296	4.63558	4.73848	4.94109	4.83594	5.02597	4.49161
metab_264	0.959681	0.962932	0.1384	0.2684	1.04525	4.32239	4.43371	4.52023	3.89892	4.61201	4.46872	4.5113	4.58394	4.48158	4.65249	4.8428	4.36954
metab_265	1.37989	1.45354	0.000258	0.003204	0.963526	6.56346	6.53915	6.56184	6.66928	6.55698	6.58999	6.25786	6.35597	6.47084	6.34341	6.4049	6.20667
metab_266	1.28527	1.37131	0.002227	0.01347	0.954973	5.13859	5.12306	5.04661	5.21692	4.98054	5.14007	4.84703	4.92044	4.81593	4.97546	5.0033	4.70742
metab_267	1.29911	1.36833	0.0004693	0.004287	0.963195	5.84906	5.89421	5.89966	5.95061	5.91295	5.87136	5.61613	5.71552	5.78466	5.65731	5.77173	5.52677
metab_268	0.806623	0.850668	0.1576	0.2941	1.0354	4.46046	4.64322	4.79976	4.44958	4.89354	4.21056	4.74558	4.80287	4.6894	4.81172	4.73329	4.64778
metab_269	1.11801	1.09633	0.08369	0.1881	1.05926	3.871	4.13308	3.86304	3.85787	3.87162	3.89625	4.54683	4.01065	3.86744	3.88456	4.20264	4.37045
metab_271	1.31281	1.35779	0.00444	0.02265	0.953085	5.05489	5.11189	5.15456	5.24249	5.17794	5.07829	4.77088	4.94501	5.04389	4.86179	5.05663	4.69731
metab_272	1.34324	1.39425	0.001562	0.01044	0.959413	5.84085	5.85707	5.88042	5.89115	5.8373	5.87511	5.54823	5.62295	5.79348	5.6361	5.73598	5.41864
metab_273	0.464334	0.245154	0.4957	0.6446	1.00488	5.44593	5.49308	5.57904	5.55174	5.62212	5.50031	5.57306	5.61416	5.57055	5.51067	5.63551	5.45063
metab_274	1.46311	1.54228	0.0001766	0.002532	0.95914	6.53142	6.49574	6.54959	6.64735	6.5589	6.56882	6.22264	6.30504	6.42735	6.27424	6.37163	6.14541
metab_275	1.29616	1.35983	0.002101	0.01297	0.960569	5.74793	5.86134	5.83038	5.88318	5.88231	5.79504	5.52425	5.67551	5.72725	5.58616	5.7052	5.39707
metab_277	1.50144	1.5827	0.0001346	0.002191	0.957149	6.49945	6.4533	6.50534	6.59307	6.4813	6.53521	6.14594	6.25886	6.37687	6.21819	6.29893	6.09043
metab_278	1.32344	1.35476	0.00306	0.01704	0.959237	5.67539	5.72946	5.76052	5.85034	5.77147	5.8001	5.4319	5.56205	5.7275	5.48091	5.62286	5.35286
metab_279	0.659468	0.457338	0.4693	0.6211	1.01846	4.68996	4.73304	4.72743	4.21171	4.66695	4.59631	4.75497	4.45292	4.89294	4.52682	4.90917	4.59779
metab_280	2.2	2.32207	0.0002088	0.002829	0.892731	5.67302	5.54657	5.6928	5.76553	5.61594	5.71159	4.90548	5.0167	5.3633	5.1523	5.25214	4.669
metab_281	1.40226	1.39131	0.04835	0.1245	1.08237	4.00344	3.9962	3.99548	3.99031	4.00406	3.97218	4.7592	4.44145	3.99988	4.017	4.01479	4.70279
metab_282	1.68618	1.60928	0.2153	0.367	1.40204	0.97058	2.4045	0.963474	0.958867	3.19461	0.94277	2.74897	2.25987	2.49301	2.56372	0.980725	2.17907
metab_283	1.61354	1.70405	0.0001276	0.002135	0.948096	6.20673	6.15873	6.21623	6.30902	6.1846	6.26484	5.79935	5.89562	6.06287	5.93882	5.97133	5.73272
metab_284	1.48507	1.5187	0.00326	0.01789	0.948166	5.64453	5.60702	5.70375	5.79193	5.62842	5.65599	5.25413	5.4102	5.58288	5.32339	5.56104	5.13654
metab_285	1.58666	1.65945	0.0004984	0.004464	0.94319	5.58391	5.63236	5.68162	5.70352	5.6705	5.73795	5.22372	5.35287	5.55727	5.33261	5.45347	5.15598
metab_286	0.617779	0.524465	0.2241	0.3774	1.01684	4.1064	4.09916	4.09843	4.09326	4.10702	4.07514	4.10601	4.11647	4.10284	4.11996	4.11774	4.42998
metab_287	1.80884	1.90805	0.0001287	0.002143	0.932311	5.95962	5.92715	5.9794	6.11777	5.9511	6.05165	5.51595	5.58229	5.82079	5.57631	5.67613	5.38119
metab_288	1.67928	1.74577	0.001416	0.00973	0.93242	5.51545	5.52286	5.57711	5.59352	5.53335	5.55245	4.95689	5.27899	5.4931	5.14283	5.22892	4.94413
metab_289	1.63523	1.69057	0.008906	0.03775	1.08631	4.37204	4.3648	4.77995	4.3589	4.75329	4.55049	5.08276	4.87449	4.69496	4.63265	5.14614	5.09712
metab_290	1.70017	1.78991	0.0003103	0.003597	0.934208	5.54031	5.57304	5.60279	5.6122	5.44368	5.60308	5.12054	5.18454	5.43752	5.20417	5.26014	4.97226
metab_291	0.632107	0.653237	0.0126	0.0482	0.987158	4.78673	4.69178	4.73691	4.78315	4.74744	4.75556	4.62443	4.70818	4.7178	4.68804	4.71593	4.67978
metab_292	1.08853	1.15419	0.005382	0.0259	1.04701	3.62429	3.76281	3.85316	3.6699	3.81542	3.61315	3.902	3.97992	3.82048	3.82537	3.90243	3.95676
metab_293	2.47811	2.62161	2.721e-05	0.001028	1.2287	3.17229	3.45893	3.11524	3.11007	3.49379	3.09195	4.0746	3.99913	3.64448	4.02685	4.05693	4.08329
metab_294	1.2949	1.36318	6.105e-05	0.001397	1.04898	4.09715	4.26957	4.20373	4.17952	4.12366	4.11402	4.34493	4.36988	4.31755	4.3814	4.36965	4.43152
metab_295	2.10825	2.19618	0.001258	0.008993	1.18979	3.12339	3.11615	3.11543	3.11026	3.12401	3.09215	4.01026	3.715	3.11983	3.73785	3.63966	4.00601
metab_296	0.904776	0.919191	0.03502	0.09933	1.02664	5.30046	5.07231	5.08883	5.1712	5.13122	5.09081	5.15327	5.33034	5.24017	5.39963	5.16759	5.38165
metab_297	1.46951	1.54649	0.00106	0.007918	0.930708	4.10539	4.15568	4.08919	4.18147	4.24204	3.90659	3.89578	3.74755	3.88522	3.87818	3.90363	3.65719
metab_298	1.02456	1.07882	0.0001409	0.002207	1.025	5.19962	5.19949	5.20056	5.18853	5.26105	5.15205	5.31014	5.35723	5.26494	5.33392	5.38298	5.33341
metab_299	1.88825	1.99786	0.0002738	0.003347	1.10652	4.13855	4.40604	4.37426	4.17021	4.46793	4.01269	4.7649	4.71581	4.54344	4.69296	4.75722	4.82182
metab_300	1.1449	1.15628	0.03509	0.09947	1.06315	3.46211	3.45488	3.45415	3.44898	3.46274	3.43086	3.99237	3.6355	3.45855	3.47567	3.57987	3.87724
metab_301	1.86643	1.9717	1.37e-05	0.0007411	1.08556	4.71973	4.92355	4.79296	4.7854	4.9624	4.77756	5.26724	5.23544	5.07497	5.2425	5.29821	5.32408
metab_302	0.700736	0.559232	0.2218	0.3741	1.01709	4.82368	4.71727	4.72484	4.76114	4.70205	4.70685	4.70389	4.86285	4.75651	4.98149	4.6366	4.9779
metab_303	1.8046	1.90688	5.467e-05	0.00133	1.07816	4.97674	5.17733	5.08501	5.01905	5.23355	4.98044	5.5477	5.49602	5.28872	5.45204	5.52171	5.54802
metab_304	0.8089	0.836245	0.01702	0.05896	1.02344	4.40474	4.3975	4.39678	4.3916	4.40536	4.37348	4.62693	4.54389	4.40118	4.4183	4.45419	4.54627
metab_305	1.80714	1.91281	2.567e-05	0.0009979	1.07571	5.14222	5.24971	5.2368	5.07817	5.32771	5.11366	5.63538	5.5852	5.41248	5.59132	5.60336	5.67791
metab_306	1.86422	1.94279	0.00238	0.01416	0.899181	4.70477	4.74188	4.75059	4.87178	4.71795	4.77974	3.79583	4.39648	4.66398	4.26048	4.35838	4.21008
metab_307	0.327681	0.343547	0.01299	0.04848	1.00469	3.63681	3.62957	3.62884	3.62367	3.63743	3.60555	3.63642	3.64688	3.63325	3.65036	3.64815	3.64828
metab_308	1.86948	1.97524	0.000106	0.001947	1.08771	4.92235	5.02793	4.97491	4.81735	5.07882	4.86858	5.4761	5.39723	5.10549	5.38736	5.43511	5.48993
metab_309	1.05367	1.02623	0.01784	0.06096	1.03174	4.73095	4.99257	5.0378	4.9825	5.03281	4.90072	5.06842	5.13746	5.08751	5.14759	5.18795	4.99032
metab_311	2.01868	2.11466	0.001376	0.00955	1.14489	3.81244	3.8052	3.80448	3.7993	3.81306	3.78118	4.59765	4.26508	3.80888	4.30748	4.49077	4.65172
metab_312	1.84514	1.94311	0.0001854	0.002609	1.08782	4.70347	4.92573	4.866	4.66203	5.0614	4.75167	5.31941	5.27585	5.07774	5.22224	5.36287	5.25489
metab_313	0.327694	0.34356	0.01299	0.04848	1.00447	3.81124	3.804	3.80327	3.7981	3.81186	3.77998	3.81085	3.82131	3.80768	3.8248	3.82258	3.82271
metab_315	1.90923	2.00257	5.075e-05	0.001311	1.0914	4.68651	4.9257	4.87931	4.72968	4.92304	4.74036	5.33731	5.29285	5.03362	5.29191	5.35407	5.21344
metab_316	1.7484	1.84541	8.719e-05	0.001703	1.07515	4.93436	5.07671	5.00858	4.78286	5.13115	4.9269	5.42195	5.3265	5.22774	5.31607	5.41885	5.39442
metab_317	1.38895	1.42684	0.0305	0.08953	1.08477	3.8443	3.83706	3.83633	3.83116	3.84492	3.81304	4.51203	3.96395	3.84074	3.85786	4.25543	4.5265
metab_318	0.778444	0.770012	0.008511	0.03666	1.01344	6.04388	6.11506	6.1113	6.10975	6.17811	6.05332	6.19505	6.17739	6.17607	6.17958	6.24507	6.12914
metab_319	1.16074	1.2068	0.0123	0.04744	1.05161	4.06441	4.13332	4.05645	4.05127	4.07779	4.03315	4.4098	4.35944	4.07576	4.07797	4.45118	4.29705
metab_320	3.92521	4.04524	0.006949	0.03155	2.15113	1.56517	3.93784	1.55742	1.55239	1.56577	1.53478	4.9189	4.45678	1.5617	4.64925	4.72099	4.8857
metab_321	1.681	1.73754	0.0004059	0.0039	1.06991	4.79637	5.00664	5.18378	4.88159	5.10746	4.97801	5.37797	5.37777	5.20795	5.31575	5.4543	5.31444
metab_323	0.432912	0.032191	0.9578	0.978	1.00085	4.59156	4.55157	4.86131	4.68041	4.77487	4.67173	4.89681	4.6426	4.75396	4.42536	4.74458	4.69388
metab_326	0.329328	0.00261984	0.9764	0.9864	0.999816	5.3419	5.52224	5.42433	5.42609	5.57567	5.37558	5.43053	5.41834	5.54203	5.36396	5.54114	5.36084
metab_327	1.27905	1.28765	0.04089	0.1107	1.07212	3.98598	3.97874	4.1687	4.05332	3.98661	3.95472	4.62671	4.18738	3.98242	4.57344	4.49576	3.99746
metab_328	3.64762	3.81173	0.0002272	0.002954	1.52752	2.70436	4.04614	4.041	2.69125	2.70498	2.67316	5.01959	4.73793	4.48695	4.70976	4.87262	4.97903
metab_329	0.717071	0.685403	0.02854	0.08552	1.01222	5.90258	6.00582	5.97204	5.95281	6.06156	5.94125	6.06467	6.05122	6.06228	6.01868	6.10129	5.97667
metab_330	1.89704	1.99621	0.0008616	0.006744	1.09584	4.9181	5.00337	5.12185	4.85993	5.18528	4.7715	5.66312	5.49403	5.09546	5.41323	5.52457	5.53111
metab_331	0.304239	0.120238	0.7884	0.8674	1.0024	5.41527	5.36621	5.40339	5.29506	5.58306	5.41288	5.44645	5.43969	5.47027	5.36195	5.50231	5.33295
metab_332	1.11274	0.962238	0.07817	0.1777	1.04452	3.85674	4.0817	3.84878	3.84361	3.85736	3.82548	4.2667	3.99329	4.31773	3.8703	4.03654	3.86822
metab_333	0.639161	0.386039	0.5974	0.7276	0.979344	4.50458	4.2543	4.71529	4.583	4.51011	4.15576	3.93563	4.76487	4.48941	3.94958	4.69138	4.33839
metab_334	2.51177	2.63394	0.0002078	0.002826	1.17529	4.42758	4.25025	4.70985	4.08142	4.89249	4.30271	5.40915	5.24672	5.01611	5.0874	5.31202	5.26827
metab_335	2.22967	2.34942	0.0009022	0.006978	1.14915	4.09489	4.86438	4.53344	4.30864	4.6839	4.06363	5.13951	5.18865	4.8789	5.16646	5.15606	4.9807
metab_336	3.355	3.42592	6.671e-07	0.0002812	1.36075	3.35324	3.34601	3.34528	3.34011	3.35386	3.32199	4.59838	4.53865	4.49176	4.08906	4.90777	4.6702
metab_338	1.01155	0.905546	0.1641	0.3031	1.03961	5.1741	4.69771	4.74611	4.94377	4.68738	4.68454	4.77884	5.13705	4.86574	5.25407	4.76	5.28063
metab_339	0.899265	0.744929	0.2323	0.387	1.02933	5.40138	4.95634	5.01687	5.17858	4.97403	4.95325	5.02806	5.35585	5.07842	5.46959	4.98294	5.45627
metab_340	0.327676	0.343541	0.01299	0.04848	1.00448	3.58333	3.5761	3.57537	3.5702	3.58396	3.55208	3.58295	3.59341	3.57977	3.59689	3.59468	3.59481
metab_341	1.02319	0.945275	0.08942	0.1973	1.04425	4.01452	3.95745	3.97884	3.844	3.8783	3.64838	3.9028	4.20032	3.92289	4.25639	3.86236	4.21167
metab_342	0.94669	0.738863	0.2668	0.4259	1.03829	4.3093	3.89111	3.94252	4.00599	4.07971	3.74826	3.92605	4.14449	4.06072	4.47872	3.85866	4.42655
metab_343	1.44882	1.39331	0.04887	0.1255	1.08003	4.43688	4.01283	3.9566	3.98809	4.11035	4.00911	4.19139	4.68372	4.12696	4.61796	4.08862	4.77023
metab_344	0.886397	0.504915	0.5213	0.666	0.967554	3.6309	3.44952	3.32892	3.66165	3.80924	3.75729	3.91468	3.48305	3.6713	3.34631	3.72163	2.7945
metab_346	1.47249	1.507	0.002865	0.01625	1.08796	3.30731	3.30007	3.29934	3.29417	3.30793	3.27606	3.65911	3.61894	3.30375	3.65102	3.46314	3.82573
metab_347	1.91622	2.0087	0.004663	0.02332	1.15342	3.51339	3.70744	3.48304	3.14539	3.74276	2.9419	3.9624	4.11256	3.70747	4.03387	3.80466	4.06265
metab_348	0.581289	0.603189	0.02715	0.08222	0.989778	5.5971	5.59627	5.56889	5.57237	5.57799	5.54163	5.44116	5.53701	5.5463	5.52952	5.57928	5.47902
metab_349	0.374161	0.349441	0.3442	0.508	1.00898	4.56932	4.58459	4.6342	4.61285	4.48132	4.51895	4.56608	4.57481	4.53456	4.56597	4.64471	4.76315
metab_350	0.931511	0.885228	0.02954	0.08749	0.973613	4.77121	4.83637	4.84523	4.81224	4.84517	4.76546	4.49231	4.81671	4.69321	4.76727	4.61625	4.73041
metab_351	0.874256	0.885967	0.00321	0.01769	0.980392	5.09187	5.14215	5.1061	5.11486	5.08891	5.05814	4.89143	5.00576	4.99781	5.05612	5.0353	5.01349
metab_352	0.737924	0.392844	0.5454	0.6855	0.981706	4.05901	4.24099	4.39286	4.26663	4.37687	3.91663	4.09873	3.97665	3.8022	4.12929	4.37151	4.41643
metab_353	1.34456	1.42741	0.002334	0.01395	1.05468	4.62851	4.75808	4.66899	4.61639	4.79797	4.40181	4.86004	4.98646	4.80368	4.88122	4.91796	4.94653
metab_354	0.982449	0.959282	0.08155	0.1841	1.03904	4.40154	4.44676	4.4023	4.30473	4.48589	4.24005	4.28751	4.72188	4.33243	4.6381	4.58424	4.74231
metab_355	1.59215	1.67399	0.0001318	0.002156	1.0708	4.45537	4.52652	4.44362	4.24549	4.44013	4.33135	4.6693	4.84837	4.63865	4.72888	4.76129	4.66774
metab_356	1.77266	1.86792	0.0005919	0.005119	1.10015	3.95702	4.20198	4.00332	3.80575	4.27851	4.01957	4.64579	4.35526	4.45006	4.41411	4.36771	4.46312
metab_357	1.31311	1.38489	7.676e-05	0.001595	0.959431	5.20249	5.23001	5.19174	5.23854	5.15523	5.18738	4.88627	4.92602	5.08515	5.02386	5.04129	4.97559
metab_359	1.05954	0.451028	0.5001	0.6475	1.03204	2.92753	2.65174	3.16605	2.64586	2.80315	3.03166	2.81595	2.69249	3.30037	3.04762	3.1693	2.75381
metab_360	0.422095	0.236321	0.5394	0.6808	0.994746	5.45105	5.31249	5.283	5.36516	5.27358	5.28687	5.18997	5.35146	5.31169	5.39993	5.21145	5.34032
metab_361	1.33171	1.39602	0.001506	0.01018	1.05503	4.38527	4.31046	4.27448	4.29872	4.4017	4.16996	4.45771	4.59645	4.44023	4.66773	4.45414	4.65044
metab_362	1.55529	1.53518	0.03953	0.108	1.08868	4.87061	4.34978	4.26744	4.56702	4.21906	4.17819	4.56295	4.9624	4.5636	5.09034	4.45934	5.16389
metab_363	1.99438	2.05457	0.002409	0.01426	1.17949	2.97422	2.96699	2.96626	2.9611	2.97484	2.94299	3.52569	3.62032	2.9777	3.61315	3.30896	3.92979
metab_364	1.54729	1.58269	0.005255	0.02541	1.07597	4.58145	4.37071	4.34304	4.36765	4.35197	4.2022	4.61784	4.82135	4.47515	4.87846	4.50333	4.91514
metab_365	1.80548	1.87362	0.003222	0.01773	1.14065	3.18054	3.1733	3.17258	3.16741	3.18116	3.14929	3.57723	3.70452	3.42314	3.82744	3.19188	3.97967
metab_366	1.08989	1.10193	0.004312	0.02218	0.969956	5.33913	5.24069	5.24049	5.31633	5.18736	5.22842	4.97007	5.1961	5.10669	5.20089	5.05598	5.07785
metab_367	0.818298	0.693366	0.1411	0.2715	1.02312	4.62698	4.5787	4.47592	4.56599	4.57751	4.42721	4.49006	4.72797	4.53661	4.81107	4.53456	4.77952
metab_368	0.461148	0.428629	0.2325	0.3872	1.01045	4.81604	4.67851	4.67392	4.69024	4.69726	4.56818	4.67082	4.76692	4.74384	4.78807	4.67778	4.767
metab_369	0.772649	0.759921	0.1285	0.255	1.02808	4.55547	4.30536	4.34018	4.36419	4.426	4.07387	4.43482	4.52137	4.45604	4.50235	4.32006	4.56159
metab_370	1.347	1.30197	0.02614	0.07997	1.07806	3.40603	3.36593	3.36521	3.36004	3.37379	3.34192	3.51448	3.70419	3.36961	3.91131	3.38451	3.90841
metab_371	0.952087	0.984022	0.1372	0.2671	1.05283	3.97899	4.18262	4.20309	3.60774	4.03629	3.61052	4.24064	4.11149	4.07349	3.90089	4.40368	4.14013
metab_372	1.27667	1.35593	7.5e-05	0.001572	1.04355	4.72167	4.64027	4.64932	4.55431	4.68956	4.57495	4.85162	4.82802	4.79638	4.85429	4.79975	4.90771
metab_373	1.89401	1.88033	0.04194	0.1129	1.19618	3.72457	2.90285	2.82043	2.81526	2.829	2.79717	3.26752	3.78691	3.36262	4.10877	2.83971	4.03911
metab_374	0.759705	0.764935	0.0008655	0.006764	0.985836	4.97923	4.96682	4.93354	4.93075	4.91516	4.92538	4.87407	4.85558	4.90387	4.88905	4.82909	4.88
metab_375	1.06419	1.12146	0.000744	0.006064	1.0321	4.59641	4.7068	4.67276	4.59851	4.68666	4.59243	4.7357	4.83524	4.71721	4.81918	4.85599	4.78374
metab_376	1.34917	1.11668	0.1651	0.3042	1.06428	4.91101	4.42211	4.44435	4.35807	4.54615	4.11064	4.42165	5.09762	4.3387	5.13402	4.43822	5.07931
metab_377	1.24702	1.31897	0.0001772	0.002532	1.04058	4.74384	4.8993	4.78203	4.68921	4.84099	4.72797	4.98579	4.98568	4.93042	4.95394	5.00477	4.99087
metab_378	1.3432	1.41284	6.658e-05	0.001469	0.954847	4.76595	4.88193	4.81388	4.89457	4.82704	4.78633	4.52193	4.59649	4.62025	4.63039	4.71417	4.57657
metab_379	0.39101	0.357414	0.3238	0.4875	1.00782	5.18506	5.31859	5.28531	5.23346	5.28177	5.16649	5.21531	5.31311	5.25324	5.28175	5.42253	5.23069
metab_380	1.7172	1.81265	0.0007484	0.006091	1.0926	3.96811	4.32703	4.36862	4.1354	4.36941	4.03944	4.57749	4.63557	4.41649	4.59568	4.66329	4.65091
metab_381	0.104884	0.00267596	0.993	0.9957	0.999785	4.49534	4.81136	4.67766	4.65322	4.77178	4.54956	4.52152	4.68234	4.65311	4.71594	4.81971	4.56269
metab_382	0.93388	0.739205	0.1668	0.3063	0.971239	4.65347	4.47651	4.36111	4.64484	4.53808	4.44442	4.10879	4.55943	4.34029	4.48146	4.28712	4.56444
metab_383	0.80329	0.81606	0.01696	0.05881	1.02375	4.17174	4.19757	4.14175	4.04626	4.14916	4.05828	4.20524	4.172	4.16925	4.28993	4.21573	4.29967
metab_384	1.47	1.56356	0.0002398	0.003067	1.06404	4.28786	4.35751	4.33591	4.20388	4.4063	4.17011	4.47233	4.58366	4.48386	4.60815	4.58279	4.68358
metab_385	0.600095	0.357997	0.4592	0.6131	0.989146	5.14183	4.9049	4.96289	5.01368	4.93209	4.89424	4.71591	4.99923	4.91462	5.09067	4.78267	5.02113
metab_386	1.53048	1.43971	0.0657	0.1564	1.08125	5.0856	4.52672	4.64561	4.46499	4.60643	4.28968	4.76646	5.25899	4.61022	5.33395	4.60206	5.29168
metab_387	2.2732	2.38383	0.0009048	0.006987	1.18047	4.07016	3.86507	3.80672	3.83684	3.81625	3.28186	4.37193	4.54971	4.18269	4.68656	4.21095	4.76544
metab_388	1.11464	0.996671	0.05383	0.1351	0.965186	5.1144	4.9476	4.98345	5.05715	4.95897	4.92557	4.54657	4.95403	4.79493	5.02842	4.69551	4.92511
metab_389	2.07415	2.17622	0.002527	0.01485	1.14528	4.46966	4.19237	4.34442	4.06342	4.13042	3.58075	4.67698	4.76755	4.51965	4.94025	4.50192	4.97275
metab_390	0.327677	0.343542	0.01299	0.04848	1.00475	3.58717	3.57994	3.57921	3.57404	3.5878	3.55592	3.58679	3.59725	3.58362	3.60073	3.59852	3.59865
metab_391	1.458	1.54326	2.11e-05	0.0009116	1.04053	6.3137	6.33902	6.32231	6.21379	6.36697	6.19086	6.50416	6.5377	6.48946	6.56944	6.57335	6.59929
metab_392	0.327675	0.34354	0.01299	0.04848	1.00477	3.57291	3.56567	3.56494	3.55977	3.57353	3.54165	3.57252	3.58298	3.56935	3.58646	3.58425	3.58438
metab_393	0.253799	0.0430512	0.8865	0.9337	0.999244	5.35323	5.2373	5.28194	5.31709	5.26693	5.28035	5.22195	5.24659	5.40056	5.31832	5.23016	5.29095
metab_394	1.0477	1.08334	0.006823	0.03112	1.02793	5.7896	5.71084	5.69168	5.7118	5.62627	5.62511	5.75459	5.87052	5.81136	5.9685	5.74825	5.95699
metab_395	2.52721	2.64852	2.188e-05	0.0009175	1.17946	3.96442	4.1971	4.31693	3.89738	4.53775	4.09467	4.99174	4.87544	4.80527	4.91956	4.9665	4.93721
metab_396	2.0082	2.13282	0.0001623	0.002414	1.12262	4.29566	4.0942	4.21897	4.02634	4.33267	3.88904	4.55892	4.70417	4.54195	4.75477	4.52028	4.82322
metab_397	0.327682	0.343547	0.01299	0.04848	1.00468	3.64593	3.63869	3.63797	3.6328	3.64656	3.61467	3.64555	3.656	3.64237	3.65949	3.65728	3.65741
S-Adenosylmethionine	1.21238	1.23876	0.006757	0.03092	1.04167	4.95555	4.99563	4.98566	4.81464	5.01565	4.75387	5.15322	5.15893	4.99157	5.14279	5.0338	5.27264
metab_399	0.761191	0.794673	0.1137	0.2338	0.973507	4.92253	4.72185	4.83739	4.80469	4.58523	4.66622	4.58334	4.39967	4.77345	4.68311	4.69874	4.64325
2-Pyrrolidinone	0.189012	0.087194	0.899	0.9407	0.994442	2.75243	2.73164	2.89426	2.70994	2.58667	2.5212	2.72148	3.169	2.50074	2.61707	2.58195	2.51573
2-Aminoacrylic Acid	0.556668	0.342431	0.4602	0.6142	1.01142	4.37444	4.08761	4.16564	4.21698	4.22531	4.14158	4.16399	4.27594	4.18431	4.39572	4.10441	4.37853
metab_402	1.24405	1.31778	6.604e-05	0.001465	1.03357	5.72388	5.69377	5.64991	5.61248	5.6722	5.60318	5.86379	5.82939	5.81002	5.88592	5.77992	5.92788
4-Pyrimidine Methanamine (Hydrochloride)	1.27679	1.32724	0.005567	0.02665	1.05106	4.73058	4.51851	4.48705	4.50386	4.5479	4.47404	4.65674	4.82777	4.70177	4.90198	4.63035	4.93859
metab_404	0.327645	0.343508	0.01299	0.04848	1.0051	3.34276	3.33553	3.3348	3.32963	3.34339	3.31151	3.34238	3.35283	3.3392	3.35632	3.3541	3.35423
Diglykokoll	0.456579	0.0752802	0.8852	0.9327	1.00192	5.3824	5.09682	5.20035	5.20232	5.19533	5.11485	5.04034	5.27319	5.1982	5.36596	5.04756	5.32946
metab_406	1.74481	1.82822	0.000123	0.002108	1.07884	4.70625	4.69745	4.84037	4.52363	4.89687	4.57235	5.08923	5.09772	5.0288	5.10498	5.10726	5.03168
metab_407	1.35721	1.43585	0.005596	0.02677	1.07135	3.73025	3.99108	3.85726	3.71174	3.82759	3.75617	3.93833	4.09284	3.89808	4.06101	4.19142	4.32371
metab_408	2.16073	2.24604	4.738e-06	0.0004862	1.17778	3.02521	3.01797	3.01725	3.01208	3.02583	2.99397	3.62694	3.44112	3.35427	3.74743	3.64908	3.48716
metab_409	2.24226	2.21576	0.01464	0.05296	1.20999	3.8315	3.34293	3.30205	3.29688	3.37758	3.27876	4.02154	4.48315	3.30645	4.62238	3.65035	4.63593
metab_410	0.464679	0.37367	0.4017	0.5614	0.99202	6.52176	6.32916	6.38045	6.45978	6.28632	6.36941	6.16068	6.34028	6.42803	6.46191	6.24653	6.39971
metab_411	0.653897	0.191884	0.7861	0.8656	0.990062	4.62813	4.23169	4.22804	4.39346	4.26465	4.21657	3.66893	4.37859	4.14183	4.58076	4.33787	4.59455
metab_412	2.64345	2.79583	1.286e-05	0.0007252	1.19172	4.34107	4.44361	4.50393	4.02979	4.57077	4.05739	5.17148	5.10047	4.97741	5.17704	5.16983	5.31968
metab_413	0.818708	0.777821	0.1601	0.2977	0.97564	5.79788	5.50923	5.67113	5.77324	5.43884	5.55576	5.21015	5.48337	5.68913	5.60878	5.41297	5.51783
metab_414	1.25738	1.29481	0.005474	0.0263	1.04953	4.62007	4.45242	4.49946	4.45806	4.52138	4.33855	4.65023	4.73836	4.5902	4.80717	4.5631	4.87209
Hypotaurine	2.16279	2.29426	0.0002553	0.003182	1.15538	3.79304	3.80837	3.99562	3.4771	4.16315	3.69942	4.42963	4.46496	4.18724	4.49931	4.44093	4.4828
Guanidinoacetic Acid	1.85353	1.94446	5.765e-08	9.332e-05	1.08942	4.34548	4.30043	4.19684	4.24756	4.30442	4.23702	4.68235	4.6292	4.64407	4.63304	4.61976	4.71511
metab_417	1.17734	1.24641	3.519e-05	0.001111	1.03557	4.74876	4.71044	4.71711	4.62642	4.70838	4.65759	4.86471	4.81486	4.84795	4.86208	4.85448	4.92965
D-Pyroglutamic Acid	1.34603	1.34261	0.01928	0.06424	1.05087	5.48348	5.23455	5.27142	5.21105	5.29942	5.11019	5.40554	5.64987	5.36159	5.72754	5.30884	5.76518
L-Glutamic Acid	1.10186	1.13135	0.009071	0.03831	1.02922	6.14352	5.99173	6.0384	5.99733	6.05965	5.90987	6.12367	6.2251	6.12156	6.29254	6.08075	6.35252
1-(Hydroxymethyl)-5,5-Dimethyl-2,4-Imidazolidinedione	0.822398	0.830115	0.001704	0.01107	1.01447	5.81049	5.80545	5.82903	5.7624	5.85563	5.77301	5.90452	5.84018	5.94037	5.87053	5.89783	5.88542
Carbamoyl (2R)-2,5-Diaminopentanoate	0.845167	0.841703	0.003983	0.0209	1.01494	6.09542	6.08559	6.1332	6.038	6.13955	6.05329	6.21384	6.11788	6.23536	6.1471	6.19888	6.17727
Choline Phosphate	1.67964	1.77963	7.307e-06	0.0005501	1.05003	6.66078	6.72104	6.67697	6.56956	6.74412	6.56549	6.95349	6.98528	6.89663	7.0146	7.00882	7.07639
metab_423	1.44109	1.52636	4.143e-05	0.001218	1.04997	5.03095	5.13127	5.0975	4.93414	5.0979	4.96641	5.26934	5.28624	5.23303	5.33161	5.3093	5.34205
metab_424	2.13229	2.18519	0.0003296	0.0037	1.16825	3.10886	3.41333	3.56149	3.21258	3.10948	3.17126	3.91569	3.61283	3.8738	3.58725	3.87224	4.01012
metab_425	1.29963	1.03105	0.2558	0.4143	1.07877	4.43957	3.62487	3.69657	3.91589	3.72823	3.1413	3.61063	4.35938	3.71909	4.46272	3.66793	4.50499
Argininosuccinic Acid	0.584107	0.543607	0.06754	0.1595	1.01347	3.94435	3.93711	3.93639	3.93122	3.94498	3.91309	3.94397	3.95443	3.94079	4.0427	3.9557	4.08931
5-Amino-1-(5-Phospho-D-Ribosyl)Imidazole-4-Carboxylic Acid	1.62085	1.71579	1.901e-05	0.0008827	1.06259	5.04044	5.03347	5.05348	4.86675	5.09822	4.91477	5.31284	5.31752	5.24707	5.28611	5.33533	5.38678
metab_428	2.50458	2.65689	0.0001452	0.002243	1.19342	3.95911	4.18636	4.22257	3.51695	4.31135	4.06136	4.80791	4.80386	4.60087	4.78296	4.89282	5.06005
metab_429	0.653229	0.677361	0.02634	0.08029	0.985303	4.95556	4.87102	4.92141	4.8737	4.92811	4.84637	4.76411	4.78534	4.8383	4.80022	4.90493	4.8694
metab_430	2.35564	2.49609	4.202e-05	0.001228	1.16145	4.20276	4.13895	4.30322	3.99918	4.31234	3.97813	4.56499	4.79958	4.81804	4.97118	4.70777	5.1003
metab_431	2.48248	2.60759	4.313e-06	0.0004862	1.18715	3.8084	3.80116	3.80043	3.79526	3.80902	3.77714	4.23074	4.59678	4.31475	4.57233	4.60758	4.73662
metab_432	0.368908	0.303621	0.1907	0.337	0.995966	5.46253	5.44758	5.47054	5.43716	5.4663	5.44091	5.42245	5.41691	5.45676	5.41681	5.49074	5.38715
metab_433	1.2358	1.23105	0.04678	0.1217	1.06452	4.29764	3.9948	3.95874	3.92181	3.82625	3.80856	3.98511	4.36516	4.14478	4.43004	3.98644	4.43506
metab_434	0.316307	0.263317	0.4844	0.6347	1.00676	4.5708	4.44681	4.44137	4.4231	4.39657	4.344	4.391	4.44126	4.52995	4.49736	4.39854	4.54287
Phenyl Phosphonothioate	0.488897	0.0540988	0.8958	0.939	0.99846	5.29695	5.16462	5.19093	5.22393	5.18366	5.10794	5.02917	5.27243	5.12395	5.30794	5.10652	5.28467
metab_436	1.22102	1.23954	0.02288	0.0727	1.04588	5.37838	5.04423	5.11902	5.13569	5.06111	4.99365	5.22674	5.43132	5.25738	5.51146	5.15577	5.5574
metab_437	1.00917	1.06254	0.00975	0.04028	1.03719	4.04968	4.22226	4.26033	4.03953	4.22637	4.20746	4.27172	4.35397	4.22435	4.30842	4.42204	4.35771
metab_438	0.657523	0.685449	0.02273	0.07239	0.98431	4.62531	4.54143	4.59832	4.5381	4.61187	4.62171	4.44893	4.50189	4.54034	4.55192	4.58853	4.47145
metab_439	0.787626	0.832354	0.0001392	0.002207	0.986943	5.98315	5.96386	5.99976	5.97204	5.96419	5.95959	5.85615	5.90812	5.91401	5.8952	5.93193	5.87232
metab_440	1.37199	1.45409	2.974e-05	0.00104	1.044	5.15461	5.22292	5.2107	5.11937	5.2524	5.13226	5.40982	5.42006	5.30763	5.41429	5.42807	5.47737
metab_441	0.49854	0.227593	0.622	0.7481	1.00692	4.78527	4.58109	4.62962	4.67043	4.63385	4.42318	4.53584	4.71566	4.59445	4.72242	4.56874	4.77867
metab_442	0.668444	0.288378	0.568	0.7042	0.990549	4.99321	4.84319	4.88921	4.90632	4.8435	4.72537	4.58467	4.91214	4.78181	4.98331	4.6682	4.99312
metab_443	0.65809	0.129784	0.882	0.9305	1.00729	4.87753	4.24131	4.3402	4.45184	4.21415	4.22928	3.60932	4.76903	4.285	4.76819	4.40004	4.71507
metab_444	0.254249	0.234656	0.616	0.7437	0.991757	4.69959	4.59714	4.75957	4.32054	4.64867	4.63604	4.46221	4.57474	4.58916	4.47899	4.73161	4.59557
metab_445	0.323215	0.323647	0.4133	0.5721	0.991548	4.92457	4.76441	4.99104	4.71993	4.87415	4.8292	4.763	4.76764	4.75808	4.85015	4.89035	4.83375
metab_446	1.38911	1.47333	0.0002179	0.002899	1.04776	5.17141	5.17827	5.15167	4.99793	5.20645	5.07596	5.35407	5.38465	5.24139	5.41235	5.4175	5.4421
metab_447	1.314	1.38585	6.905e-05	0.00149	0.959664	5.2425	5.23722	5.2552	5.21083	5.20015	5.24129	4.91624	5.09428	5.07053	5.02302	5.07871	4.93454
metab_448	1.10843	1.0564	0.03809	0.1052	1.05284	3.51082	3.50358	3.50285	3.49768	3.51144	3.47956	3.83693	3.52089	3.50726	3.80527	3.52216	3.923
metab_449	0.680874	0.651674	0.1415	0.272	0.980029	4.92465	4.78539	4.82908	4.87774	4.80219	4.92089	4.53853	4.76958	4.86857	4.81246	4.66839	4.90191
metab_450	1.22622	1.29898	0.0008945	0.006927	1.03822	5.38085	5.25478	5.24373	5.1209	5.26516	5.13	5.4135	5.50178	5.37336	5.44934	5.42361	5.43869
metab_451	1.58004	1.67266	0.0158	0.05603	1.13549	2.79017	3.27994	3.35634	2.77705	3.02774	2.79319	3.3157	3.4119	3.14735	3.24267	3.63981	3.70671
metab_452	2.74232	2.90451	0.0001404	0.002207	1.29436	3.01005	3.42699	3.00209	3.01635	3.7038	2.97882	4.26518	4.19066	3.66913	4.11121	4.19633	4.3421
metab_453	0.31341	0.306194	0.5961	0.7266	0.98446	3.95091	3.8495	3.88837	3.46626	4.15722	3.85239	3.67812	3.83907	3.79004	3.86699	4.02371	3.60638
metab_454	0.894664	0.746201	0.03884	0.1065	0.9793	4.62669	4.53451	4.58154	4.43439	4.56948	4.50138	4.36857	4.45609	4.41276	4.46734	4.4071	4.56994
metab_455	1.07447	0.650195	0.2489	0.4063	0.973959	4.64258	4.4934	4.47481	4.46785	4.55565	4.3242	4.15285	4.58043	4.1582	4.58441	4.25749	4.52317
metab_456	1.05775	1.05355	0.03504	0.09937	1.03685	5.05913	4.83533	4.82215	4.75232	4.78677	4.72744	4.8834	5.0934	4.9144	5.14479	4.86814	5.15254
metab_458	0.606338	0.606004	0.1702	0.3106	0.981714	4.93697	4.68165	4.92969	4.73071	5.0151	4.90628	4.70599	4.81482	4.82069	4.77309	4.86336	4.68773
metab_459	0.323223	0.323559	0.09395	0.2042	1.00415	5.09004	5.08618	5.07888	5.05989	5.05761	5.02134	5.07531	5.0904	5.09031	5.09065	5.10044	5.07219
Dihydrothymine	1.61384	1.71361	6.065e-05	0.001397	1.07551	4.27056	4.31337	4.27413	4.12015	4.34425	4.1864	4.50389	4.63455	4.44142	4.64917	4.5641	4.63598
metab_461	0.316093	0.260462	0.2442	0.4004	1.00343	5.55444	5.54858	5.55254	5.51051	5.52978	5.50037	5.58361	5.56142	5.55831	5.53017	5.57271	5.50369
metab_462	0.629302	0.615144	0.0195	0.06483	1.0106	5.39103	5.38947	5.4069	5.34842	5.41095	5.3298	5.46237	5.42616	5.43864	5.38495	5.49128	5.41244
metab_463	2.28726	2.4296	0.0004133	0.00395	1.18741	3.78599	3.69611	3.73287	3.24631	3.96931	3.30808	4.29812	4.41431	4.01152	4.33954	4.34673	4.40137
metab_464	1.57047	1.64765	0.0007025	0.00582	0.932986	4.85818	4.75227	4.81038	4.8418	4.77868	4.78898	4.21525	4.63113	4.56598	4.50908	4.59939	4.37643
Cdp-Choline	1.45782	1.54196	7.973e-06	0.0005858	1.04747	5.20915	5.27646	5.25633	5.19204	5.32998	5.20538	5.52579	5.46416	5.45012	5.45794	5.4874	5.5808
metab_466	2.08074	2.10773	0.0006431	0.005453	0.879012	4.22707	4.3246	4.41076	4.29054	4.50897	4.22107	4.20841	3.97773	3.73809	3.68927	3.61534	3.61547
metab_467	1.46003	0.873087	0.2242	0.3776	0.935036	2.97954	3.07328	2.96173	2.94093	3.44186	3.16941	2.79703	2.74756	2.40279	3.26888	2.8832	3.25774
metab_468	2.12651	2.17611	0.0001253	0.002116	1.20316	2.56072	2.5535	2.55278	2.54762	2.82092	2.52954	3.24836	3.08244	3.01804	2.86707	3.39149	3.11843
metab_469	1.75362	1.84862	3.277e-06	0.0004765	1.08514	4.2753	4.24979	4.25906	4.12967	4.19695	4.11926	4.52558	4.58101	4.45632	4.63857	4.55607	4.61969
metab_470	0.897437	0.923412	0.002819	0.01604	0.974618	4.30628	4.27187	4.24756	4.23724	4.22961	4.24017	4.16877	4.24283	4.17182	4.12952	4.07255	4.09565
metab_471	2.37536	2.49919	0.0006597	0.005543	1.21247	3.26208	3.80041	3.48982	3.24895	3.75004	3.23083	4.34444	4.2902	3.6661	4.28383	4.24968	4.36796
metab_472	0.844701	0.64383	0.1832	0.3276	0.977174	4.52675	4.35239	4.33004	4.42198	4.36901	4.28664	4.04776	4.41752	4.21758	4.41883	4.19952	4.38225
metab_473	1.51731	1.60727	0.0006239	0.005321	0.935157	4.67931	4.68902	4.67495	4.6789	4.52995	4.60033	4.23727	4.48368	4.38971	4.40765	4.41124	4.11747
metab_474	1.55882	1.64799	0.0001016	0.001893	0.936337	4.72554	4.73905	4.74298	4.76929	4.65151	4.73978	4.30196	4.5365	4.51183	4.45146	4.48859	4.27445
metab_475	1.36114	1.46617	0.0183	0.06206	1.0849	3.509	3.77609	3.43945	3.34353	3.7588	3.86924	3.83499	3.90579	4.01832	3.83043	3.75211	4.19608
metab_476	1.21749	1.28154	0.0004567	0.004225	0.959754	4.71932	4.72521	4.73738	4.76929	4.66119	4.71243	4.39776	4.60833	4.57193	4.57724	4.5741	4.45445
metab_477	0.730863	0.735293	0.04012	0.1091	1.02191	4.06506	4.10389	4.02177	4.05013	4.11925	4.01128	4.07257	4.21108	4.02334	4.21686	4.19406	4.18987
metab_478	1.20051	1.20906	0.004337	0.02227	0.961012	4.99476	4.95058	4.72283	4.93153	4.85578	4.94103	4.58843	4.80521	4.71179	4.79622	4.67839	4.67043
metab_479	1.56597	1.65521	3.247e-05	0.00108	0.932697	4.38467	4.39569	4.36017	4.50712	4.33624	4.40455	3.99352	4.18206	4.15464	4.06809	4.18655	4.02988
metab_480	1.44617	1.51745	0.00118	0.008603	0.936789	4.37571	4.395	4.38687	4.45006	4.37816	4.39999	3.97215	4.18697	4.2213	4.09626	4.3138	3.92755
metab_481	1.4928	1.57869	0.001251	0.008978	1.07611	3.88902	4.07961	4.00647	4.0278	3.99585	3.80946	4.12651	4.24696	4.24123	4.41119	4.14514	4.44648
metab_482	1.38299	1.21357	0.06779	0.16	0.923098	3.94003	3.83612	3.27005	3.26488	3.84228	3.30005	3.3164	3.28808	3.30785	3.29157	3.28935	3.31429
metab_483	1.65109	1.74365	6.348e-06	0.0005256	1.06312	5.00257	5.09023	5.05058	5.09692	5.15668	5.02575	5.44399	5.47888	5.29969	5.36216	5.32266	5.43241
metab_484	0.473635	0.412837	0.4575	0.6122	1.01889	3.68601	3.4334	3.71697	3.83934	3.9844	3.57424	3.89038	3.78976	3.73297	3.59939	3.88105	3.75997
metab_485	0.91046	0.95917	0.006324	0.02943	1.02738	4.60798	4.53885	4.55104	4.54698	4.53832	4.38802	4.69579	4.63199	4.62444	4.61996	4.61235	4.7306
metab_486	0.400405	0.204208	0.5642	0.7011	1.00396	5.5666	5.58261	5.59373	5.52616	5.63097	5.44264	5.56619	5.64573	5.46372	5.58371	5.60761	5.60838
metab_487	1.44013	1.49299	0.01092	0.04365	1.09032	3.56355	3.55631	3.55559	3.55042	3.56417	3.53229	4.02404	4.17305	3.55999	3.99767	3.9177	3.57502
Diethanolamine	1.46691	1.51247	0.003974	0.02087	1.07704	4.03718	3.93192	3.78171	3.8919	3.7944	3.77357	4.05724	4.22961	4.02797	4.33725	3.98141	4.36209
metab_490	1.17954	1.19969	0.007725	0.03423	1.03814	5.27366	5.16794	5.10269	5.13425	5.10579	5.04818	5.25731	5.38542	5.22636	5.4646	5.20109	5.47793
metab_491	0.582496	0.208418	0.7999	0.8766	1.01172	3.90512	3.71471	3.60224	3.64186	3.6584	3.49349	3.02476	3.9539	3.8019	3.92597	3.53844	4.02723
metab_492	0.462632	0.205721	0.6055	0.7342	0.994397	4.78023	4.87521	4.82736	4.84356	4.91995	4.66953	4.66779	4.91257	4.71939	4.80675	4.7904	4.85636
metab_493	1.32408	1.31108	0.02324	0.07345	1.06102	4.55157	4.31991	4.24036	4.35172	4.25832	4.13951	4.44347	4.61875	4.42486	4.74701	4.35791	4.84895
metab_494	1.29361	1.36845	0.0001794	0.002552	1.03967	5.29789	5.35149	5.24829	5.32861	5.28362	5.25165	5.51412	5.57078	5.42208	5.48648	5.41718	5.61505
metab_495	1.10187	1.11993	0.05898	0.1444	0.935539	3.59265	3.6214	3.64354	3.55953	3.35668	3.44544	2.91905	3.39337	3.61648	3.22869	3.25981	3.43707
metab_496	0.110947	0.102625	0.6942	0.7995	0.997006	2.99024	2.983	2.98228	2.97711	2.99086	3.11309	2.98985	3.0003	2.98668	3.00378	3.00157	3.0017
metab_497	0.327613	0.343475	0.01299	0.04848	1.00534	3.19067	3.18343	3.18271	3.17754	3.19129	3.15942	3.19028	3.20074	3.18711	3.20422	3.20201	3.20214
My-5445	0.333027	0.00796231	0.9926	0.9954	0.999808	5.23017	5.26896	5.18803	5.21951	5.1735	5.17098	5.18921	5.27234	5.15323	5.24839	5.17467	5.21193
metab_499	2.06805	2.16102	0.0001362	0.002207	1.14043	3.35686	3.81875	3.79304	3.58549	3.81489	3.84624	4.32886	4.17279	4.08066	4.21996	4.2426	4.29416
metab_500	0.159929	0.116385	0.7433	0.8362	0.997402	4.55956	4.70738	4.67882	4.54069	4.57626	4.65378	4.58684	4.56424	4.58342	4.58807	4.71963	4.60058
metab_501	0.324776	0.0058275	0.9824	0.9898	1.0002	5.22872	5.10454	5.05934	5.07105	4.97057	4.96736	4.97129	5.10622	5.05952	5.10781	5.03203	5.131
Maltotriose	0.870736	0.897422	0.02686	0.08154	1.02618	4.87249	4.88833	4.79598	4.79474	4.70013	4.82479	4.84428	5.00113	4.93852	5.06259	4.8043	4.9805
metab_503	1.17247	1.21901	0.09127	0.2002	1.09807	3.56162	2.98258	2.92245	2.84342	2.73203	2.7002	3.41195	3.25242	3.35307	3.26446	2.83212	3.36773
Mannosamine	1.01336	1.07055	0.0004151	0.003952	1.02902	4.61282	4.63514	4.54562	4.59166	4.59692	4.51595	4.72773	4.68564	4.685	4.71176	4.68443	4.79887
metab_505	1.40621	1.46074	0.006838	0.03117	1.08146	3.78712	3.30198	3.52207	3.43898	3.55095	3.46572	3.94413	3.71551	3.84471	3.60417	3.75606	3.91859
N-Acetyl-D-Galactosamine	1.14113	1.20806	1.202e-05	0.0007106	1.02932	5.29111	5.34336	5.26472	5.26532	5.29261	5.25942	5.43845	5.39968	5.42167	5.442	5.43722	5.50604
Ethenoadenosine	0.432485	0.42814	0.03621	0.1018	1.00665	4.52118	4.50585	4.51278	4.51539	4.52887	4.47926	4.53359	4.54046	4.50538	4.58345	4.5334	4.54916
N-Acetylcytidine	0.92524	0.949903	0.0008934	0.006926	1.01941	5.51818	5.57544	5.60842	5.51645	5.62143	5.55107	5.72551	5.63606	5.65167	5.65899	5.7061	5.65849
metab_509	1.13726	1.19516	0.0007193	0.005926	1.03377	5.0644	5.02707	4.96535	5.02893	5.02382	4.91329	5.18173	5.1967	5.12644	5.21197	5.06629	5.25351
Sucrose	0.613049	0.1473	0.8748	0.9254	0.990156	4.877	4.12953	4.02394	3.26725	3.79734	3.67589	3.91123	4.20768	3.5377	4.0926	4.01158	3.776
metab_511	1.00452	0.593021	0.3805	0.5419	1.03045	4.14441	4.43959	4.27283	4.32921	4.33293	3.90409	4.20202	4.46484	3.87713	4.64689	4.3978	4.60905
metab_512	0.717513	0.740655	0.008329	0.03611	1.01503	5.04696	5.10154	5.0367	5.06735	5.04553	5.04958	5.11024	5.1809	5.04639	5.18755	5.13267	5.14819
metab_513	0.748835	0.197794	0.7703	0.8539	0.987373	3.80203	3.71034	3.60678	3.66805	3.67923	3.39449	2.963	3.82239	3.48097	3.80357	3.55847	3.95156
Thiazolidine-4-Carboxylic Acid	0.68866	0.697632	0.01478	0.05333	1.01191	6.05596	6.08487	6.0205	6.04901	6.03465	6.02047	6.07989	6.15247	6.02671	6.17627	6.12122	6.13884
metab_516	0.239299	0.134127	0.7096	0.8105	0.995677	3.92896	3.91747	4.03091	3.85826	3.99872	3.85754	3.99324	3.87486	3.9964	3.89419	3.77986	3.9507
metab_517	0.624244	0.621122	0.2609	0.42	0.971973	3.73611	3.60191	3.94419	3.82648	3.87908	3.70546	3.91781	3.37164	3.73751	3.62387	3.6747	3.72996
Glucose 1-Phosphate	0.884662	0.697514	0.4171	0.5755	0.95276	4.41615	4.10367	2.98348	4.11862	3.69438	4.0557	3.41165	3.84212	3.6604	3.92752	3.63666	3.78501
metab_519	1.77581	1.87841	5.941e-06	0.0005171	1.08445	4.45569	4.48439	4.42877	4.30334	4.39176	4.36759	4.81494	4.73988	4.65184	4.81478	4.74799	4.89275
metab_520	1.91893	2.01941	0.002238	0.01351	1.14708	3.71437	3.91212	3.23115	3.40743	3.4121	3.20786	3.98031	3.96584	3.92724	4.17598	3.80461	4.10162
metab_521	1.30611	1.37594	0.02207	0.07095	1.06342	4.52101	4.5167	4.61403	4.44769	4.66718	4.09896	4.49269	4.80211	4.68966	4.88988	4.75319	4.94572
metab_522	0.990746	1.03929	0.000101	0.001892	1.02912	4.03375	4.12604	4.07272	4.0653	4.11323	4.11013	4.19208	4.157	4.22049	4.20751	4.20628	4.24974
metab_523	0.903789	0.939363	0.00348	0.01882	1.02505	4.59338	4.6589	4.52478	4.61852	4.56594	4.57566	4.68875	4.73269	4.60459	4.77755	4.69735	4.7272
Delta-Valerobetaine	0.327591	0.343452	0.01299	0.04848	1.00549	3.108	3.10077	3.10004	3.09487	3.10862	3.07676	3.10761	3.11807	3.10444	3.12155	3.11934	3.11947
Mmdma	0.848981	0.874005	0.005824	0.02763	0.982259	5.68624	5.64	5.75123	5.68874	5.72048	5.67344	5.59581	5.54419	5.65946	5.55614	5.66734	5.52618
metab_526	1.63063	1.71881	0.0005321	0.004703	0.922682	4.47733	4.46505	4.49354	4.52476	4.48466	4.405	3.87458	4.22128	4.21182	4.09282	4.34033	4.03043
metab_527	0.735154	0.649973	0.1818	0.3255	0.978013	4.58484	4.64194	4.72411	4.61041	4.58105	4.69003	4.26097	4.56223	4.62514	4.57728	4.74031	4.45518
metab_528	0.292963	0.281633	0.3973	0.5576	0.994844	5.37607	5.51799	5.44108	5.40466	5.40323	5.44215	5.40344	5.33308	5.41246	5.43466	5.49063	5.34512
metab_529	1.6558	1.59197	8.45e-05	0.001675	1.05802	4.83104	4.90641	4.90667	4.88158	4.70986	4.92681	5.1362	5.08437	5.28198	5.11307	5.14318	5.09108
metab_530	1.32629	1.38196	0.009145	0.03856	1.05597	4.53471	4.98717	4.63865	4.76722	4.78638	4.69627	5.04942	5.0844	4.75514	4.96678	5.02929	5.11574
metab_531	0.915045	0.812667	0.2184	0.371	0.957698	4.12972	4.17777	3.99033	4.15504	3.94365	4.00092	3.36337	4.26539	3.76205	3.98562	3.99731	3.99141
metab_532	0.57108	0.371047	0.4098	0.5691	1.01241	4.04659	4.1303	4.18647	4.04706	4.21298	4.02891	4.32295	4.1018	4.21879	4.01347	4.25523	4.04924
metab_533	1.30477	1.38065	2.64e-06	0.0004509	1.04181	4.78128	4.78271	4.73644	4.71498	4.79434	4.75046	4.98615	4.9825	4.88891	4.98917	4.92791	4.97686
2-Amino-3-Methoxybenzoic Acid	0.664983	0.6932	0.009762	0.0403	1.01421	4.71719	4.77306	4.71319	4.67372	4.74819	4.67054	4.81242	4.77105	4.73797	4.75735	4.80775	4.80938
metab_535	1.07847	1.12438	0.003646	0.01963	1.0356	4.56929	4.65658	4.62507	4.56507	4.71123	4.51666	4.82676	4.80813	4.61577	4.8258	4.77699	4.77382
1-Rhamnono-1,4-Lactone	1.35812	1.33029	0.06238	0.1504	0.927128	4.67423	4.45977	4.14124	4.46095	4.20644	4.48504	3.54112	4.37853	4.28883	4.31113	3.89945	4.08238
metab_537	1.35741	1.14165	0.2212	0.3735	1.08885	4.46535	3.84945	3.77655	3.90053	3.54445	3.28489	3.51774	4.44849	3.93685	4.61632	3.6774	4.65235
metab_538	0.187481	0.0434535	0.9488	0.9729	1.00123	3.9828	4.17573	4.04175	4.11317	4.10196	3.96057	3.84053	4.02407	4.14301	3.92598	4.28247	4.19008
Glu Glu	1.17925	1.08342	0.04267	0.1142	0.952084	4.20382	4.18276	4.1187	4.12871	4.41739	3.99033	4.10878	4.07016	3.81865	3.73754	4.07666	4.03505
metab_540	1.28201	1.22744	0.07066	0.1653	0.940438	4.55279	4.90141	4.64837	4.80063	4.78848	4.5147	4.00081	4.92052	4.26916	4.49354	4.4557	4.38812
N-[2-Hydroxy-2-[4-(Trifluoromethyl)Phenyl]Ethyl]-4-Methylthiophene-2-Carboxamide	0.527231	0.232056	0.5582	0.6964	1.00523	5.71202	5.86006	5.77806	5.66968	5.77294	5.61108	5.78925	5.74656	5.60747	5.8517	5.79699	5.79249
metab_542	0.950657	0.981988	0.07012	0.1643	0.962963	4.62361	4.92254	4.7552	4.76073	4.83985	4.6112	4.43005	4.81726	4.45552	4.61896	4.73628	4.39965
metab_543	0.396898	0.175754	0.6486	0.7666	1.00366	5.90185	6.07613	6.00842	6.00974	6.05716	6.04726	6.13409	5.97345	6.01691	5.96437	6.18321	5.96051
metab_544	0.796199	0.528128	0.3846	0.546	0.975763	4.28572	4.32002	4.19643	3.90872	3.91274	4.13226	3.7102	4.15781	3.86236	4.22537	4.02972	4.16875
metab_545	0.607659	0.523751	0.4039	0.5635	0.977893	4.63561	5.01163	5.04012	4.52864	5.1235	4.70263	4.77938	4.68466	4.83266	4.54253	4.99775	4.55862
metab_546	1.67466	1.76514	0.009292	0.03892	1.11117	3.51356	4.20523	4.13104	3.63031	4.06846	3.60284	4.30365	4.28127	4.11348	4.22978	4.42987	4.36969
metab_547	0.373291	0.0776942	0.8249	0.8917	0.998298	4.58241	4.71136	4.73705	4.6824	4.707	4.77619	4.76062	4.63753	4.73313	4.66323	4.72926	4.62435
metab_548	0.807793	0.778712	0.1543	0.2899	1.03174	4.13892	4.50352	4.48587	4.24534	4.48704	4.4194	4.62452	4.56423	4.20871	4.62857	4.59389	4.49327
Apigeninidin 5-(5''-Caffeylarabinoside)	0.842307	0.69668	0.2553	0.4137	0.975132	5.41676	5.75678	5.44307	5.54415	5.59908	5.2936	5.1069	5.7789	5.23378	5.41381	5.36115	5.33529
metab_551	0.59989	0.622783	0.04086	0.1106	0.983879	4.08969	4.10381	4.14379	4.05084	4.13576	4.04127	3.96075	4.06962	4.109	4.03499	4.00463	3.98794
metab_552	0.908405	0.79226	0.05005	0.1278	0.975188	4.40428	4.47608	4.36371	4.30981	4.42345	4.38187	4.24985	4.3726	4.13799	4.18782	4.37834	4.37499
metab_553	0.608444	0.162718	0.775	0.8579	1.00691	3.95006	4.06797	4.03914	3.67361	4.02424	3.6907	3.8622	3.93685	3.69017	4.00616	4.0624	4.05216
metab_554	1.16858	1.20852	0.03193	0.09239	0.942857	4.18299	4.17474	4.24568	4.13444	4.21632	4.0354	3.50014	3.99289	4.0229	3.92646	4.14668	3.97351
metab_555	0.806356	0.695006	0.2421	0.3982	0.966264	4.14483	3.92468	4.21999	3.96692	4.09953	4.00827	3.56402	3.90831	4.15481	3.73239	4.20348	3.9784
metab_556	0.327648	0.343512	0.01299	0.04848	1.00507	3.36593	3.35869	3.35797	3.3528	3.36655	3.33468	3.36554	3.376	3.36237	3.37949	3.37727	3.3774
metab_557	0.701066	0.653345	0.1836	0.3281	1.02254	4.44392	4.67558	4.66241	4.39756	4.64973	4.32383	4.64525	4.59252	4.47993	4.66025	4.69885	4.68989
metab_559	1.18641	1.16403	0.05054	0.1288	0.948208	4.45195	4.75794	4.64477	4.56618	4.66813	4.36505	3.96891	4.61951	4.27533	4.41323	4.42883	4.32973
metab_560	0.940464	0.929525	0.127	0.253	1.04013	4.33407	4.75528	4.41797	4.44075	4.73706	4.52516	4.98643	4.79068	4.47666	4.49052	4.85838	4.70113
metab_562	0.626718	0.611248	0.1124	0.2321	0.982585	4.53506	4.5071	4.40619	4.52027	4.48206	4.42312	4.30233	4.51463	4.49141	4.35849	4.44507	4.29667
1-[(2R,3S,5R)-3,4-Dihydroxy-5-(Hydroxymethyl)Oxolan-2-Yl]Pyrimidine-2,4-Dione	0.584129	0.475581	0.09449	0.2052	1.0095	4.72461	4.74609	4.73806	4.69891	4.73581	4.78068	4.79283	4.71546	4.83069	4.82552	4.81236	4.71619
Didanosine	0.792174	0.801629	0.01455	0.05277	1.01821	5.05803	5.12128	5.03719	5.03522	5.05002	5.00128	5.07009	5.15273	5.10036	5.2178	5.09418	5.22328
metab_565	0.489274	0.344051	0.4248	0.5832	1.00908	4.98759	5.04501	4.84903	5.03095	4.92418	4.88817	4.88038	5.13565	4.95639	5.00232	4.90927	5.1085
metab_566	0.9489	0.998856	0.02213	0.07106	1.04543	3.4974	3.31935	3.40264	3.30297	3.34392	3.34199	3.43823	3.52614	3.3456	3.5201	3.66015	3.63367
9H-Purine-9-Ol	0.971822	1.0289	1.656e-05	0.0008039	1.0173	6.5215	6.5632	6.53268	6.50289	6.54329	6.51672	6.63319	6.64957	6.59008	6.6623	6.6522	6.67164
Dimethyl Phosphate	0.488777	0.493426	0.0371	0.1035	1.00698	5.77239	5.74064	5.74082	5.7041	5.71714	5.68939	5.75096	5.75966	5.7593	5.74385	5.82108	5.76963
2-Phospho-D-Glyceric Acid	3.64865	3.85275	7.532e-05	0.001575	0.682927	5.23138	4.92997	5.19873	5.41193	4.92513	5.30022	3.24661	4.02538	4.32106	3.17898	3.67618	2.72231
metab_570	0.394765	0.173842	0.6983	0.8018	0.994221	4.11929	4.49433	4.42289	4.25879	4.39923	4.25882	4.32005	4.37877	4.18963	4.29382	4.32226	4.30113
metab_571	0.699336	0.647788	0.1445	0.2765	1.02143	4.5459	4.42749	4.42813	4.47671	4.37858	4.34868	4.34669	4.60519	4.42345	4.69117	4.50753	4.59702
metab_572	0.337817	0.249654	0.5791	0.7128	1.00687	4.73067	4.68196	4.68562	4.69984	4.60658	4.55024	4.52165	4.77389	4.74709	4.66113	4.60193	4.84006
metab_573	1.09518	1.04991	0.07403	0.1709	1.04654	4.19273	4.53621	4.51561	4.25673	4.59456	4.20298	4.62232	4.47747	4.30427	4.6767	4.66572	4.77542
metab_574	0.22705	0.214025	0.4079	0.5673	0.9963	4.62069	4.56499	4.64939	4.58303	4.59907	4.54947	4.53157	4.5663	4.58345	4.57354	4.63026	4.57864
metab_575	0.376672	0.397271	0.04715	0.1223	0.995037	5.21276	5.26274	5.22473	5.27554	5.22059	5.24047	5.18943	5.21854	5.22159	5.2275	5.21624	5.2054
metab_576	1.29012	1.36871	0.0001776	0.002532	1.05195	4.07773	4.144	4.02557	3.93126	4.05015	4.02447	4.19785	4.2618	4.18348	4.31978	4.247	4.30415
metab_577	1.25447	1.28832	0.008854	0.03767	1.05454	4.34933	4.20937	4.16261	4.19082	4.171	4.11365	4.26309	4.49202	4.33235	4.60088	4.28762	4.59249
metab_578	1.24257	1.26752	0.009341	0.03906	1.04336	5.28688	5.16858	5.08866	5.14988	5.11043	5.05574	5.22239	5.43335	5.25105	5.53946	5.22905	5.52267
metab_579	0.796373	0.841091	0.007927	0.03484	0.981034	4.97426	5.05012	4.97351	5.05232	4.98946	5.01714	4.93895	4.93804	4.9235	4.86266	4.99586	4.82523
Monomethyl Phthalate	0.316431	0.302271	0.2359	0.3911	0.994704	4.5262	4.5279	4.55103	4.58735	4.49861	4.50097	4.45873	4.5264	4.52182	4.54715	4.48706	4.50947
metab_581	1.05808	1.09384	0.0058	0.02755	1.03431	4.67661	4.65423	4.56708	4.59172	4.57498	4.56287	4.66817	4.84857	4.69984	4.86087	4.6514	4.85204
3,4-Dihydroxyphenyl Ethanol	1.20335	1.21534	0.01841	0.06231	1.05252	4.36628	4.23101	4.13416	4.1828	4.12399	4.09698	4.25741	4.48403	4.32629	4.59942	4.21704	4.56802
Salicylaldehyde	0.740548	0.721432	0.0482	0.1242	1.01789	5.1403	5.01504	5.01531	5.02675	4.99511	4.99005	5.06541	5.14415	5.06258	5.22966	5.02861	5.18838
7-Hydroxychroman-2-One	0.946791	0.936147	0.03119	0.09082	1.02669	5.32804	5.2056	5.16372	5.21847	5.17354	5.1497	5.23811	5.40323	5.27155	5.48315	5.21221	5.46722
2-Hydroxyphenylalanine	1.31429	1.34508	0.008728	0.03726	1.04322	5.95345	5.76642	5.70493	5.76034	5.72753	5.653	5.88574	6.08994	5.89752	6.181	5.83084	6.17712
metab_586	1.25103	1.30484	0.004968	0.02438	1.05072	4.54925	4.35927	4.3046	4.33916	4.42087	4.28885	4.51634	4.70886	4.52308	4.68818	4.44627	4.71356
Isocoumarin	1.15781	1.17888	0.01729	0.05972	1.04817	4.43262	4.25222	4.18289	4.17778	4.19328	4.17357	4.29971	4.51052	4.36661	4.59857	4.27619	4.58525
metab_588	0.150181	0.0477853	0.8799	0.9293	0.999257	4.08271	4.01792	4.04256	4.05919	3.99121	4.02663	4.00996	4.03896	3.97738	4.04566	4.0718	4.05854
metab_589	0.483103	0.504395	0.01531	0.05466	0.990471	3.96772	3.98876	3.97604	4.02006	3.9866	3.98797	3.90402	3.94908	3.96707	3.9404	3.9675	3.97387
metab_590	0.461078	0.431127	0.3224	0.4857	0.986209	4.10129	4.09944	4.12197	4.137	4.13921	4.20109	4.15677	3.8219	4.06878	4.11625	4.11071	4.18019
metab_591	2.0864	2.21996	0.0003141	0.003629	0.872936	4.29945	4.38351	4.34147	4.49801	4.21361	4.42647	3.88217	3.91565	3.6591	3.98444	3.99279	3.40065
metab_592	1.39835	1.48123	0.000367	0.0037	1.04816	5.21903	5.36906	5.21362	5.17485	5.30616	5.11592	5.47088	5.48895	5.36617	5.46606	5.53203	5.58709
metab_593	0.414931	0.430932	0.07682	0.1755	0.99239	4.48178	4.46914	4.50312	4.49047	4.45982	4.40353	4.42913	4.44981	4.46441	4.44428	4.39747	4.41676
metab_594	0.232496	0.234932	0.3779	0.5395	1.00386	4.95172	4.90843	4.9494	4.89941	4.92408	4.89593	4.92018	4.91093	4.96959	4.8832	4.9601	4.99435
metab_595	1.16587	1.2274	0.02001	0.06612	1.06257	3.50173	3.49103	3.74209	3.5595	3.80045	3.481	3.84617	3.5608	3.77865	3.8991	3.86961	3.97386
metab_596	0.760954	0.712397	0.05802	0.1427	1.02346	3.89116	3.72956	3.73291	3.76057	3.81779	3.82967	3.96271	3.81729	3.87648	3.79031	3.99578	3.85835
metab_597	0.955866	1.01148	0.0004803	0.004346	0.977406	5.30943	5.27427	5.2847	5.24606	5.2303	5.25809	5.18127	5.1676	5.20945	5.08167	5.15254	5.09468
metab_598	1.25701	1.33593	0.0004361	0.004084	1.03916	5.1841	5.32257	5.20232	5.15889	5.3406	5.2024	5.38901	5.45817	5.34962	5.47287	5.45349	5.51687
metab_599	0.690882	0.678179	0.3108	0.4728	0.961234	3.51165	3.62788	3.61582	3.64585	3.32002	3.48254	3.15902	3.9133	3.17525	3.47206	3.45718	3.20324
metab_600	0.685442	0.722361	0.008138	0.03559	0.984169	4.52892	4.46138	4.52616	4.48281	4.42873	4.48113	4.401	4.44771	4.42917	4.45538	4.38992	4.36377
metab_601	0.558104	0.545748	0.0988	0.2119	0.986623	4.31697	4.1936	4.31364	4.2274	4.24372	4.27062	4.25226	4.17052	4.23539	4.21925	4.24684	4.09748
Adp	1.69464	1.80196	0.001101	0.008154	1.07395	5.28789	5.4762	5.06284	5.11725	5.50309	5.03385	5.64079	5.65651	5.57506	5.64609	5.64095	5.64854
metab_603	0.605197	0.198159	0.7112	0.8117	0.986505	2.94711	2.69755	2.87671	2.96475	3.21999	3.08012	2.91637	2.94329	2.86973	2.86372	2.6788	3.26943
metab_604	1.22961	1.28978	0.0004478	0.004169	1.03862	4.88106	5.1042	4.94146	4.97334	5.02833	5.0597	5.21764	5.12479	5.15094	5.20615	5.21785	5.22808
metab_605	0.0966911	0.0878222	0.7114	0.8117	0.998044	4.11842	4.04578	4.11187	4.07074	4.14092	4.05308	4.04164	4.11686	4.0941	4.03682	4.10099	4.10219
metab_606	0.961166	0.302202	0.6908	0.7974	1.02137	2.98199	3.25267	2.88296	2.57579	3.22458	3.32512	3.25908	3.25761	2.58993	3.24724	3.01763	3.26532
metab_607	1.03455	1.08047	0.0001777	0.002532	1.02209	5.86098	5.96197	5.88987	5.9296	5.95127	5.98281	6.06337	6.00492	6.06355	6.07048	6.05964	6.09967
Cytidine	1.47679	1.55981	0.0005254	0.004662	1.0551	4.99667	5.24908	5.0038	5.15227	5.13538	5.27673	5.42275	5.35449	5.409	5.49291	5.32711	5.50707
metab_609	0.746534	0.768561	0.009205	0.03869	1.01737	4.75671	4.74486	4.73625	4.69441	4.71728	4.68355	4.77207	4.84788	4.76283	4.88036	4.73773	4.82383
metab_610	0.113748	0.0862508	0.6655	0.7778	0.998593	4.2607	4.23895	4.25625	4.28979	4.27474	4.27179	4.23052	4.27336	4.25965	4.22926	4.25505	4.3073
metab_611	1.73834	1.82773	0.01135	0.04483	1.14643	3.6189	3.29394	2.65504	3.27323	3.36954	2.96359	3.47769	3.77053	3.59308	3.77482	3.52323	3.84501
metab_612	0.497463	0.486009	0.1509	0.2853	1.01311	4.06933	4.19312	3.98846	4.00828	3.9922	4.00688	4.1191	4.09905	4.08872	4.11349	4.04456	4.11269
2-Aminobutan-1-Ol	1.19605	1.22703	0.007037	0.03184	1.04187	4.97974	4.89562	4.78416	4.92682	4.84334	4.8	4.94863	5.13856	4.95615	5.20931	4.98467	5.21888
metab_614	1.15951	1.19525	0.02055	0.06742	1.05001	4.49103	4.41416	4.1141	4.36297	4.22287	4.19031	4.32819	4.60703	4.46459	4.57089	4.44545	4.6672
metab_615	0.642195	0.553801	0.1503	0.2844	0.981558	3.58577	3.62856	3.6001	3.69068	3.63207	3.66052	3.5287	3.54503	3.64021	3.63258	3.65307	3.39851
metab_616	0.539353	0.564109	0.03568	0.1008	0.988818	4.60655	4.53856	4.62278	4.5534	4.51168	4.53262	4.4851	4.5451	4.48985	4.52795	4.52615	4.48849
metab_617	0.884464	0.849735	0.04277	0.1143	0.969853	4.16516	3.93496	4.14003	4.07908	4.09916	4.06326	3.87733	3.97159	4.11763	3.85017	4.02623	3.90105
O-Acetylcarnitine	2.85508	2.95901	5.16e-06	0.0004862	1.30656	2.77406	2.76683	2.79142	3.16369	3.21199	3.21817	3.84366	3.89086	3.93176	4.04445	3.73314	3.9806
metab_619	1.36252	1.43392	0.001385	0.009602	1.06073	4.24982	4.1879	3.95125	4.0784	4.19579	4.13509	4.45498	4.42976	4.20688	4.41806	4.36524	4.42964
2,4-Thiazolidinedicarboxylic Acid, 2-Methyl-	0.70416	0.734256	0.03587	0.1012	0.985364	5.85218	5.93729	5.8114	5.932	5.85862	5.86667	5.81761	5.82134	5.81159	5.72139	5.88186	5.6869
metab_621	0.700457	0.743831	0.01633	0.05712	0.982314	4.62892	4.50665	4.64748	4.56579	4.56542	4.56344	4.49348	4.41157	4.54086	4.51331	4.52708	4.50737
2,3-Butanediol	0.249606	0.136959	0.5008	0.6481	1.002	4.5092	4.50366	4.48502	4.47477	4.49903	4.50075	4.53731	4.49721	4.51057	4.48707	4.53233	4.46161
Isobutyric Acid	0.416525	0.441405	0.02463	0.07652	0.99441	5.20909	5.17655	5.22558	5.18663	5.17872	5.1514	5.15989	5.15747	5.16459	5.16636	5.15897	5.14376
metab_624	0.460781	0.416057	0.211	0.3615	0.989247	3.92631	3.87298	3.9775	3.89642	3.82177	3.93937	3.92576	3.819	3.875	3.80966	3.92855	3.82482
metab_625	0.586413	0.457582	0.2447	0.401	0.986209	4.02659	3.91215	4.00251	4.00442	3.91991	4.0648	4.02828	3.83861	4.00867	3.83806	4.0091	3.87598
metab_626	0.78855	0.828704	0.002208	0.01341	0.981845	4.7199	4.61418	4.73007	4.68572	4.65933	4.68376	4.5616	4.5833	4.63907	4.5996	4.62136	4.57412
metab_627	0.476744	0.452812	0.2201	0.3727	0.986889	4.0071	3.90547	4.03472	3.95687	3.86897	4.02228	3.95672	3.82546	3.96513	3.81827	3.96437	3.95119
metab_628	0.645071	0.6512	0.02126	0.06909	0.987961	5.3641	5.27301	5.36898	5.28882	5.28578	5.31417	5.23876	5.23677	5.29633	5.2322	5.30406	5.20407
metab_629	0.459807	0.488882	0.01187	0.04626	0.99373	5.43606	5.42623	5.42971	5.43435	5.42107	5.3879	5.38068	5.38606	5.40236	5.40346	5.40768	5.35555
Cytidine-3'-Monophosphate	0.829485	0.689558	0.2325	0.3872	1.02866	4.82639	4.52689	4.39895	4.65287	4.4269	4.38679	4.49862	4.81344	4.50777	4.89952	4.51689	4.75934
metab_631	0.693554	0.730916	0.009837	0.04053	1.01344	5.57418	5.63614	5.57198	5.53382	5.60795	5.55654	5.6455	5.67159	5.59528	5.63942	5.72913	5.64643
metab_632	0.55632	0.482475	0.04563	0.1196	1.00926	4.20069	4.21619	4.23596	4.16081	4.20579	4.24617	4.27275	4.2123	4.2785	4.23863	4.27559	4.22265
metab_633	0.683071	0.682628	0.02019	0.06653	0.984134	4.37936	4.31108	4.3693	4.39562	4.30397	4.33709	4.26201	4.2988	4.3182	4.22005	4.3449	4.23735
metab_634	0.5872	0.609189	0.05443	0.1362	0.985182	4.38086	4.29025	4.35541	4.32294	4.261	4.30059	4.29877	4.1852	4.30552	4.189	4.30151	4.2494
Cyanthoate	0.454602	0.479594	0.03256	0.09387	0.993125	5.41587	5.37568	5.35189	5.38866	5.41559	5.34154	5.3488	5.34862	5.36355	5.3335	5.36012	5.31273
metab_636	1.00809	0.997276	0.0287	0.0859	1.03241	4.77386	4.98941	4.82011	4.74962	4.89811	4.65101	4.99578	5.00137	4.79901	4.96107	4.98847	5.07309
metab_637	0.330196	0.343527	0.05199	0.1316	0.995996	4.99363	5.0121	5.01423	4.97597	4.98482	4.98795	4.97328	4.96396	4.95932	4.97577	5.00508	4.97123
Pyridoxal	0.998178	1.04691	0.002353	0.01405	1.02984	4.70157	4.67684	4.61242	4.57123	4.62411	4.56538	4.71452	4.83577	4.66944	4.78973	4.75513	4.81067
metab_639	0.373251	0.380415	0.3191	0.4819	1.01021	4.62556	4.54938	4.53174	4.51489	4.38067	4.43733	4.52929	4.5204	4.54853	4.47299	4.58226	4.6641
metab_640	0.725852	0.691146	0.2798	0.4405	0.961483	3.86096	3.38163	3.25314	3.43486	3.4152	3.37202	3.52384	3.40409	3.24781	3.52118	3.15989	3.06418
metab_641	1.85508	1.89117	3.169e-06	0.00047	1.09429	3.99913	3.98863	3.80368	4.06575	3.96775	4.03437	4.34383	4.29944	4.36856	4.38459	4.39546	4.31809
metab_642	0.425283	0.428873	0.1164	0.2373	1.01001	4.05385	4.0064	3.95474	4.05919	3.96519	3.94465	4.04969	4.02033	4.01889	4.02803	4.02236	4.08032
metab_643	0.883011	0.939458	0.002257	0.01358	1.02142	5.12514	5.14207	5.08995	5.02133	5.11948	5.02784	5.19453	5.19352	5.16518	5.14391	5.22821	5.25551
metab_644	0.966379	1.02698	0.0003903	0.003807	1.02275	5.34237	5.37557	5.32794	5.26607	5.34775	5.25501	5.43542	5.42645	5.41995	5.4106	5.45373	5.49364
metab_645	0.660521	0.563338	0.1547	0.2902	1.01413	4.87849	5.01337	4.95686	4.87325	5.04373	4.96559	5.08635	4.94921	5.07946	4.91045	5.12887	4.99439
1-Methyladenosine	1.30293	1.36653	0.000206	0.002814	1.04126	5.05353	5.22494	5.10078	5.04436	5.19618	5.06386	5.41769	5.28243	5.30727	5.31177	5.31867	5.31022
metab_647	1.34442	1.42261	0.0001419	0.002215	1.04856	4.68089	4.68232	4.55941	4.61322	4.682	4.57791	4.83626	4.92124	4.74726	4.86928	4.822	4.95306
4-P-Coumaroylquinic Acid	0.719733	0.733774	0.1622	0.3004	0.974243	4.71876	5.05221	4.85392	4.88405	4.9202	4.68941	4.541	4.97474	4.69014	4.67333	4.83443	4.65218
metab_649	0.386479	0.181853	0.5688	0.7043	1.00454	4.22754	4.18892	4.18489	4.21473	4.15268	4.14769	4.1306	4.2313	4.16573	4.30411	4.13963	4.25616
metab_650	1.18072	1.25447	0.005325	0.02567	1.05044	4.12121	4.26928	3.99671	3.99804	4.14507	3.97547	4.25675	4.26795	4.26753	4.17351	4.39975	4.37581
metab_651	0.556723	0.434709	0.3421	0.5061	1.01541	4.03202	4.19804	4.1443	3.98752	4.24148	3.91811	4.25653	4.13901	3.9995	4.18929	4.19387	4.12072
L-Methionine	1.25943	1.28714	0.008819	0.03756	1.03553	6.59777	6.4778	6.36417	6.47315	6.41976	6.33945	6.53217	6.75758	6.55869	6.82969	6.54024	6.82626
metab_653	0.598313	0.495488	0.2434	0.3997	1.01556	4.25972	4.4371	4.35526	4.22156	4.40022	4.16372	4.40836	4.34674	4.23899	4.3684	4.43861	4.43485
metab_654	0.732498	0.342496	0.4486	0.6044	0.989081	4.44216	4.49399	4.4879	4.306	4.44892	4.19474	4.39106	4.3059	4.21114	4.34345	4.36224	4.47351
metab_655	1.29432	1.37504	0.0008272	0.006551	1.0464	4.83344	4.93502	4.77305	4.7201	4.91368	4.66349	5.03113	5.01014	5.00267	4.97352	5.06975	5.08879
metab_656	0.697982	0.451697	0.4632	0.6165	1.02163	3.77339	3.89276	3.66126	3.63686	4.01977	4.04611	4.07899	3.68573	4.01944	3.77363	4.18189	3.78696
metab_657	0.548244	0.316422	0.4974	0.6458	1.0103	4.53588	4.60274	4.52401	4.33946	4.54272	4.24365	4.55343	4.47041	4.36528	4.54458	4.57261	4.56067
metab_658	0.773357	0.493251	0.2821	0.4428	1.01526	4.74894	4.85386	4.73686	4.67389	4.77309	4.52223	4.76795	4.76388	4.65285	4.90245	4.72452	4.92576
metab_659	0.871833	0.373914	0.5518	0.691	0.984296	4.35275	4.5716	4.54431	4.63525	4.46066	4.55985	4.65393	4.44374	4.65634	4.07539	4.6798	4.19217
metab_660	1.16589	0.656679	0.4049	0.5646	1.03874	4.02908	4.57079	4.04525	3.71472	4.40888	3.69659	4.18788	4.17054	3.77262	4.52356	4.28674	4.47521
metab_661	0.902371	0.799844	0.1233	0.2478	1.02669	4.80701	5.1772	4.98489	4.98963	5.15297	5.00993	5.34417	5.08227	5.20528	4.99557	5.27376	5.02451
metab_662	1.44459	1.53214	2.809e-05	0.001032	1.05093	4.95653	5.06689	4.95351	4.91117	5.03302	4.88962	5.19527	5.24148	5.13498	5.23033	5.23902	5.28308
metab_663	1.4414	1.47671	0.04134	0.1118	1.1121	2.65924	3.48198	3.23605	2.74098	3.48268	3.23797	3.56191	3.40195	3.55577	3.38863	3.58343	3.46181
metab_664	1.12483	1.01243	0.03854	0.106	0.960285	4.16451	4.21273	4.27366	4.18865	4.37262	4.01833	3.98535	3.91432	3.90681	4.22698	4.10638	4.08792
Glutamylcysteine	0.579004	0.248558	0.513	0.6584	0.994184	4.91206	5.0657	4.98856	5.01456	5.05247	4.88042	4.96521	4.9641	4.82391	4.96638	4.99193	5.0314
Cinnavalininate	1.25964	1.33901	0.001195	0.008676	1.0466	4.6496	4.76218	4.52325	4.57655	4.69874	4.47427	4.82561	4.82007	4.80402	4.77219	4.85064	4.90336
metab_667	0.248274	0.134418	0.7516	0.8419	0.996875	4.70964	4.92116	4.72469	4.87434	4.82566	4.74603	4.76686	4.73089	4.81088	4.7857	4.92184	4.69176
metab_668	1.42597	1.5073	0.0002677	0.003298	1.05854	4.41975	4.54886	4.36674	4.32601	4.42778	4.24872	4.64055	4.69671	4.62161	4.55666	4.68237	4.68615
metab_669	0.906667	0.960874	0.003896	0.02059	1.02722	4.36516	4.43561	4.36473	4.35732	4.42503	4.2809	4.49649	4.46997	4.46496	4.40971	4.53866	4.55979
metab_670	1.36242	1.35832	0.05691	0.1407	1.10834	2.90275	3.43019	2.88019	2.87502	2.88877	2.85692	2.95891	3.34959	2.96903	3.36108	3.40796	3.71842
metab_671	0.718066	0.720868	0.08968	0.1976	0.978594	4.68296	4.77868	4.73912	4.78641	4.82606	4.77585	4.66819	4.47772	4.76101	4.57655	4.81782	4.6788
metab_672	1.42193	1.46918	0.00215	0.01314	1.05523	4.99307	4.97148	4.84446	4.86972	4.85855	4.79373	5.08045	5.21851	5.00584	5.31609	5.01973	5.31066
metab_673	0.649523	0.381174	0.499	0.6471	1.01544	4.16627	4.52537	4.51818	4.50163	4.63521	4.47546	4.67383	4.27267	4.63477	4.5918	4.70138	4.35858
metab_674	0.9119	0.971015	0.002643	0.01536	1.024	4.94135	4.97541	4.90291	4.87831	4.98369	4.82104	4.99459	5.02452	5.03365	4.99808	5.0734	5.08309
5-Methylcytosine	1.47306	1.53096	0.0001677	0.002462	1.06172	4.18732	4.3422	4.25177	4.14241	4.36407	4.18087	4.61802	4.44757	4.519	4.4628	4.5208	4.47408
metab_676	0.719307	0.759801	0.06973	0.1637	1.02507	4.11397	4.27546	4.1031	4.11132	4.22504	4.06097	4.22028	4.16086	4.21737	4.17739	4.39156	4.34727
metab_677	0.219333	0.00944509	0.9684	0.9831	1.00043	4.64128	4.66495	4.58022	4.79406	4.63231	4.63955	4.5536	4.65618	4.67739	4.802	4.59912	4.67512
metab_678	0.813728	0.777893	0.06246	0.1505	0.975621	4.30475	4.367	4.50952	4.46479	4.47676	4.45667	4.32986	4.19643	4.45281	4.34178	4.39363	4.21832
metab_679	0.52774	0.420331	0.2967	0.4576	0.988172	4.62182	4.65095	4.57568	4.66908	4.71455	4.66524	4.59912	4.52524	4.68169	4.43531	4.75336	4.57335
metab_680	1.53644	1.62346	0.002256	0.01358	1.08147	4.06754	4.29667	3.98687	4.06311	4.20319	3.76226	4.43375	4.26405	4.34446	4.42511	4.45238	4.4451
metab_681	0.996492	0.789919	0.1681	0.3081	1.0413	3.49443	3.37526	3.5201	3.41997	3.45754	3.65675	3.53536	3.29828	3.79084	3.54068	3.89279	3.72561
metab_682	0.126453	0.00213504	0.9592	0.9783	1.00051	3.89707	3.99471	3.93303	3.96483	3.8548	3.86436	3.9969	3.84339	3.94617	3.92554	3.93175	3.87505
metab_683	0.688519	0.721338	0.05699	0.1407	0.977831	4.23171	4.20728	4.25074	4.06399	4.0837	4.06105	4.00895	4.08378	4.14859	4.054	4.0537	3.99875
7-Methylguanine	1.40111	1.46553	0.0001359	0.002207	1.05519	4.2409	4.45048	4.32683	4.31295	4.45532	4.30954	4.67979	4.54133	4.57566	4.56303	4.58364	4.58792
Pyridoxine	0.841339	0.761149	0.0842	0.1888	0.973462	4.13095	4.22612	4.12886	4.12442	4.20425	4.05703	3.90842	4.18647	3.89316	4.15185	4.09564	3.97697
metab_686	0.589405	0.543918	0.1299	0.2567	0.985795	4.51161	4.44258	4.45258	4.39545	4.35396	4.45096	4.32367	4.31453	4.49947	4.40783	4.38656	4.29835
metab_687	1.34693	1.39922	0.004441	0.02265	1.07514	3.64977	3.53069	3.29501	3.56124	3.33891	3.30452	3.58364	3.70233	3.66301	3.80718	3.68753	3.78964
metab_688	0.171897	0.0242801	0.9574	0.978	0.999785	4.60477	4.6679	4.69624	4.62046	4.63203	4.71658	4.74983	4.62833	4.64384	4.67502	4.64392	4.58756
metab_689	1.19974	1.27225	6.639e-05	0.001469	1.03946	4.47062	4.54467	4.44253	4.48102	4.52585	4.44536	4.62694	4.70655	4.57898	4.67275	4.67188	4.71636
metab_690	0.883131	0.920219	2.015e-06	0.0004474	1.01638	5.45506	5.45174	5.44177	5.40961	5.42037	5.42692	5.52014	5.50462	5.51643	5.5434	5.52597	5.52501
metab_691	1.21172	1.27976	3.574e-05	0.001111	1.03246	5.50064	5.59298	5.48252	5.51123	5.53437	5.46982	5.69736	5.70352	5.60957	5.73728	5.70055	5.71373
metab_692	0.309932	0.174218	0.696	0.8008	0.99477	5.4097	5.64999	5.59595	5.3834	5.76881	5.46104	5.58447	5.54777	5.55421	5.38006	5.58313	5.44867
metab_693	1.1725	1.2408	2.792e-05	0.001032	1.02348	7.11508	7.17807	7.08486	7.10052	7.12923	7.06693	7.26054	7.29959	7.20739	7.30724	7.27888	7.31848
metab_694	1.03605	1.09226	0.0001523	0.002306	1.03299	4.09523	4.01555	3.99329	4.00769	4.0112	4.06845	4.14698	4.12961	4.16441	4.19988	4.12943	4.2215
metab_695	0.863468	0.810931	0.04583	0.1198	1.02659	3.97434	4.14936	4.04521	4.16104	4.2301	4.03185	4.14782	4.24004	4.2906	4.16598	4.2683	4.13424
metab_696	0.366722	0.370819	0.06093	0.1481	0.996042	6.08176	6.05636	6.08946	6.05232	6.05763	6.03899	6.03551	6.03484	6.05188	6.027	6.07087	6.0115
metab_697	0.433587	0.429584	0.2622	0.4213	0.987418	3.98546	4.25609	4.06903	4.11762	4.18709	4.18558	4.09406	4.10015	4.10077	4.05145	4.14037	3.9971
metab_698	0.791528	0.771618	0.08624	0.1921	0.97538	4.81089	4.62807	4.64381	4.62696	4.66907	4.64439	4.65595	4.31817	4.61036	4.55302	4.53156	4.66969
metab_699	0.223623	0.119547	0.8104	0.8823	0.995942	3.56116	3.77275	3.58039	3.87488	3.77092	3.61715	3.78024	3.68351	3.56968	3.63289	3.76119	3.65912
metab_700	0.420107	0.416814	0.1366	0.2662	1.00975	3.91941	3.90728	3.92047	3.87188	3.84152	3.93146	3.98855	3.90742	3.91577	3.95545	3.87143	3.98327
metab_701	0.0884691	0.0442817	0.851	0.9105	0.99939	4.95958	4.90883	4.94195	4.91146	4.90597	4.87898	4.93667	4.90911	4.92273	4.87783	4.93347	4.91007
metab_702	0.682646	0.708124	0.01007	0.0412	0.985504	4.83285	4.80492	4.85316	4.84728	4.83699	4.79787	4.7663	4.7329	4.78663	4.70706	4.83948	4.72339
metab_703	1.92056	2.03125	4.302e-05	0.00123	1.12351	3.752	3.73011	3.52768	3.50016	3.74947	3.45218	4.01745	4.14574	3.97684	4.1751	4.043	4.0402
metab_704	0.305103	0.0119098	0.9856	0.9915	0.999739	3.74738	3.97239	3.9164	3.72487	3.90939	3.74824	4.06501	3.69729	3.83217	3.72876	3.91724	3.77027
metab_705	0.637648	0.586364	0.2802	0.4407	0.979778	4.98508	5.24355	4.98757	5.0678	5.11181	4.86856	4.75241	5.26031	4.85202	4.92343	5.00376	4.86182
metab_706	0.343372	0.34729	0.1178	0.2391	0.995527	5.60537	5.56595	5.59964	5.59939	5.6012	5.564	5.53953	5.54235	5.58502	5.53082	5.6093	5.57617
metab_707	1.29454	1.36975	0.001439	0.009822	1.05315	4.30782	4.29651	4.30606	4.13851	4.38915	4.18737	4.42379	4.56613	4.36745	4.58035	4.47765	4.57194
2,5-Dihydroxybenzamide	1.20468	1.27001	0.001195	0.008676	1.03359	5.82795	5.81167	5.77964	5.69199	5.86246	5.67949	5.92208	6.04205	5.85481	6.04151	5.94207	6.01563
Gallocatechin	0.764061	0.603637	0.3081	0.4698	0.981731	6.14162	6.46935	6.17491	6.26962	6.35569	6.03039	5.90164	6.50023	5.96695	6.13694	6.14804	6.10014
metab_710	0.916787	0.878437	0.1849	0.3297	0.959454	4.49692	4.93052	4.58021	4.75443	4.82198	4.5301	4.14602	4.965	4.35607	4.4516	4.61289	4.44171
metab_711	0.521861	0.497233	0.2458	0.4024	1.0171	3.88647	4.14741	3.92769	4.10437	4.02332	4.11796	4.21406	4.13581	4.01989	4.01981	4.18244	4.05012
metab_712	1.53935	1.60839	3.174e-05	0.001068	0.953656	5.94499	6.0675	5.95888	6.03652	5.93478	5.91941	5.76395	5.76221	5.64732	5.68505	5.75708	5.58727
4-(4-Hydroxyphenyl)-2-Butanone O-[2,6-Digalloylglucoside]	0.972892	0.755629	0.3349	0.4993	0.961949	4.78274	5.29318	4.88665	5.06763	5.10992	4.66238	4.26499	5.41378	4.48472	4.89611	4.83067	4.78039
metab_714	0.679719	0.711316	0.02371	0.07423	1.01551	4.96819	5.14275	4.97072	5.04906	5.04213	5.00602	5.12162	5.13188	5.05062	5.1333	5.11526	5.09684
metab_715	0.327664	0.343529	0.01299	0.04848	1.00491	3.47382	3.46659	3.46586	3.46069	3.47445	3.44257	3.47344	3.4839	3.47027	3.48738	3.48517	3.4853
metab_716	0.256152	0.190323	0.6157	0.7435	1.00601	3.81866	3.82171	3.7946	3.8971	3.84405	3.79157	3.98786	3.74368	3.82361	3.72922	3.90289	3.92055
metab_717	0.365237	0.374323	0.0159	0.05618	1.00749	2.8141	2.80687	2.80615	2.80098	2.81472	2.78288	2.81371	2.82416	2.81054	2.82764	2.82543	2.84618
metab_718	0.568684	0.565507	0.04251	0.1139	1.01739	3.11514	3.10791	3.10718	3.10201	3.11576	3.0839	3.11475	3.12521	3.20542	3.24975	3.13178	3.12661
metab_719	1.49347	1.57794	0.0001761	0.002531	1.06715	4.26027	4.17916	4.04009	4.18123	4.224	4.13678	4.43761	4.48144	4.34317	4.54275	4.34897	4.54839
metab_720	0.327717	0.343584	0.01299	0.04848	1.00344	4.94755	4.94031	4.93958	4.93441	4.94817	4.91629	4.94716	4.95762	4.94399	4.96111	4.9589	4.95903
metab_721	2.51467	2.63701	8.177e-06	0.0005924	1.23632	3.05609	3.04886	3.04814	3.04297	3.05672	3.38546	3.7678	3.71665	3.77967	4.06981	3.67886	4.02991
metab_722	1.77996	1.88275	0.001797	0.0115	1.12762	3.42222	3.45622	3.32086	3.24964	3.44722	3.69552	3.85004	3.98603	3.474	3.97673	3.90277	4.0277
metab_723	0.382943	0.388403	0.06242	0.1505	1.0095	2.85056	2.84333	2.84261	2.83744	2.85118	2.81934	2.85018	2.86062	2.84701	2.9281	2.86189	2.86202
metab_724	0.327709	0.343575	0.01299	0.04848	1.00406	4.1963	4.18906	4.18834	4.18317	4.19693	4.16504	4.19592	4.20638	4.19274	4.20986	4.20765	4.20778
metab_725	0.327714	0.343581	0.01299	0.04848	1.0038	4.48376	4.47652	4.4758	4.47062	4.48438	4.4525	4.48337	4.49383	4.4802	4.49732	4.49511	4.49524
metab_726	1.07252	1.0791	0.01454	0.05277	1.03297	5.21793	5.10797	5.06096	5.10166	5.07316	5.00679	5.16042	5.33389	5.16152	5.38854	5.14222	5.39415
metab_727	1.3391	1.36225	0.009844	0.04053	1.05043	5.31628	5.16147	5.05905	5.14615	5.10504	5.0306	5.248	5.50885	5.2469	5.56432	5.22478	5.57681
Phenacylamine	1.34424	1.36495	0.01074	0.04311	1.0445	6.08358	5.9252	5.80049	5.90136	5.85292	5.76428	6.00614	6.25894	6.00645	6.32517	5.97447	6.32798
2-Hydroxycinnamic Acid	1.33175	1.35242	0.01021	0.04153	1.04324	6.10935	5.95553	5.83927	5.93015	5.88131	5.80698	6.0435	6.28119	6.03222	6.35038	6.00311	6.34843
8-Hydroxy-5,6-Octadienoic Acid	0.0959924	0.077617	0.6833	0.7921	0.999156	5.95969	5.9179	5.94898	5.91513	5.92461	5.89487	5.90615	5.91992	5.92817	5.9243	5.93685	5.91921
metab_731	0.623181	0.517268	0.197	0.3453	1.01766	3.75357	3.62973	3.53244	3.6081	3.66581	3.55016	3.62981	3.70604	3.63042	3.68069	3.63971	3.83666
metab_732	0.374318	0.023158	0.9351	0.9647	1.00048	4.225	4.17059	4.16133	4.123	4.16195	4.11347	4.22038	4.1521	4.13337	4.16791	4.09513	4.19874
2-Methyl-4-Pentenoic Acid	0.247886	0.253404	0.3161	0.4783	0.996534	5.52088	5.46255	5.51924	5.48868	5.46165	5.43672	5.48697	5.49538	5.44274	5.47681	5.44679	5.4286
metab_734	1.24114	1.26724	0.008605	0.03695	1.04457	5.09614	4.9786	4.88707	4.97162	4.93967	4.87261	5.0412	5.26473	5.05517	5.33367	5.04721	5.32992
metab_735	1.55657	1.59595	0.0142	0.05178	1.09626	3.99749	3.9795	3.6955	3.93727	3.73739	3.5887	3.85507	4.43132	4.03813	4.41941	4.01302	4.3895
L-Norleucine	2.08531	2.07688	0.03886	0.1065	1.23351	3.3163	3.01882	2.92473	2.91956	2.93331	2.90146	2.9323	4.24126	3.35339	4.38486	2.94402	4.36286
metab_737	0.874556	0.882164	0.01423	0.05185	1.02412	4.75871	4.67763	4.68141	4.67172	4.67869	4.6374	4.72567	4.85944	4.71099	4.8784	4.72477	4.88019
metab_738	1.41578	1.3835	0.04783	0.1236	1.08422	4.19003	4.15652	3.72738	3.73745	3.80972	3.46106	3.99067	4.40192	4.00183	4.30007	3.94381	4.38853
metab_739	0.327657	0.343521	0.01299	0.04848	1.00498	3.42344	3.4162	3.41547	3.4103	3.42406	3.39218	3.42305	3.43351	3.41988	3.43699	3.43478	3.43491
Piperidine	1.16848	1.19114	0.0113	0.04468	1.03337	6.1402	6.02454	5.91875	5.99767	5.97121	5.91319	6.05208	6.27533	6.09507	6.33491	6.07475	6.33311
metab_741	1.2347	1.25696	0.009839	0.04053	1.03623	6.21857	6.10609	6.00148	6.08201	6.03853	5.98281	6.15049	6.38113	6.16597	6.44333	6.16335	6.44654
metab_742	0.571059	0.603406	0.004296	0.02214	0.990497	4.90988	4.91712	4.98701	4.95672	4.94724	4.96026	4.8968	4.87917	4.89186	4.90754	4.91485	4.905
metab_743	0.185627	0.186123	0.3855	0.5465	0.996251	3.71008	3.77393	3.71929	3.69994	3.74125	3.7605	3.68277	3.73171	3.73786	3.70542	3.74119	3.72398
metab_744	0.400215	0.420986	0.05059	0.1289	0.99482	5.6324	5.57478	5.6265	5.6058	5.58757	5.56256	5.55675	5.57155	5.57172	5.57393	5.5934	5.54403
Monobutyl Phthalate	0.340846	0.255646	0.3886	0.5489	0.995379	4.79312	4.75159	4.77812	4.81376	4.68536	4.74392	4.72917	4.7812	4.74438	4.69237	4.78471	4.70266
metab_746	0.316213	0.129419	0.6425	0.7624	0.997745	4.43196	4.40292	4.49469	4.44132	4.39395	4.43979	4.4502	4.40367	4.44757	4.35572	4.46602	4.4184
metab_747	0.127114	0.0805479	0.7632	0.8497	1.00168	4.18748	4.11913	4.16685	4.19537	4.18091	4.08	4.19231	4.20841	4.14229	4.14186	4.12945	4.15744
metab_748	0.519797	0.505724	0.02772	0.08347	0.991886	4.92725	4.92737	4.97404	4.9302	4.93844	4.88299	4.93169	4.90182	4.86659	4.87055	4.88329	4.88905
metab_749	0.317218	0.269875	0.3721	0.5338	0.994434	4.13972	4.15648	4.17084	4.15006	4.0582	4.11776	4.13462	4.1137	4.10363	4.0421	4.17924	4.07782
2-Methylbenzoic Acid	0.320778	0.30156	0.2179	0.3704	0.995412	4.81619	4.77184	4.82551	4.83232	4.74445	4.77779	4.79903	4.77292	4.78292	4.75609	4.78341	4.74309
metab_751	0.329513	0.315336	0.1295	0.2564	0.995861	4.85539	4.81154	4.86192	4.8354	4.80502	4.82514	4.82579	4.78858	4.82848	4.8095	4.83086	4.7894
metab_752	0.188881	0.20583	0.4477	0.6035	0.996496	4.61952	4.55514	4.58395	4.56584	4.55635	4.51593	4.56987	4.50401	4.54083	4.55273	4.60486	4.5299
metab_753	0.357201	0.192578	0.4588	0.6131	0.996783	4.36891	4.35546	4.36901	4.37119	4.29959	4.34745	4.34707	4.32224	4.36168	4.31681	4.38893	4.29104
metab_754	0.487972	0.4265	0.1819	0.3257	0.991758	5.08366	5.05801	5.14411	5.14032	5.06521	5.08431	5.08821	5.1219	5.08641	5.02008	5.05677	4.94936
metab_755	0.357392	0.310929	0.1035	0.219	1.00363	5.255	5.21955	5.25308	5.2188	5.23887	5.2049	5.24761	5.26617	5.25948	5.24686	5.26629	5.22084
metab_756	0.434886	0.458615	0.02351	0.07386	0.99352	4.96958	4.93314	4.95112	4.91751	4.93719	4.91907	4.90531	4.90312	4.91494	4.9001	4.9394	4.87307
metab_757	0.808828	0.402779	0.5799	0.7133	1.02077	4.93725	4.54848	4.22097	4.73379	4.32353	4.39314	4.30788	4.80354	4.45531	5.04194	4.32628	4.78799
metab_758	0.28039	0.248096	0.3601	0.5229	0.994815	4.04981	4.06457	4.08957	4.03583	4.00762	4.05221	3.99083	4.00362	4.05411	3.97071	4.09207	4.06018
Chlorfenethol	0.404886	0.429081	0.0429	0.1145	0.994894	5.90482	5.86716	5.89732	5.87299	5.88692	5.8289	5.84518	5.84096	5.86007	5.82871	5.87183	5.82758
metab_760	0.65436	0.638784	0.01548	0.05518	0.985841	4.19069	4.17289	4.20265	4.1748	4.11792	4.14095	4.14416	4.15607	4.08011	4.11015	4.05685	4.10202
metab_761	0.26225	0.0993812	0.8205	0.8893	0.996198	2.74439	2.92383	2.95649	2.91247	2.91853	2.90331	2.91668	2.74878	2.85956	2.88356	3.02851	2.85447
L-4-Hydroxyglutamine	1.5024	1.55005	4.613e-05	0.001249	1.06002	4.25847	4.4438	4.28316	4.29972	4.40255	4.30683	4.62536	4.53542	4.66909	4.51519	4.59862	4.60748
metab_763	0.915682	0.23493	0.6977	0.8016	0.986282	2.74129	2.72951	2.88556	2.78122	2.81449	2.66887	2.97393	2.71178	2.36619	2.85283	2.59563	2.88931
Pro-Gly-Pro	1.30066	1.22265	0.07357	0.1702	1.06657	4.45038	4.23554	4.12016	4.32304	4.0366	3.97832	4.17711	4.67076	4.22398	4.79594	4.21874	4.73431
metab_766	1.45323	0.721797	0.4016	0.5614	1.05645	2.86866	2.86143	3.24345	3.23697	3.58971	3.54617	3.4411	3.69321	3.81183	2.88221	3.66358	2.94686
metab_767	1.90496	2.0222	0.0001464	0.002245	1.11177	4.18619	4.19029	3.95698	3.90827	4.20191	3.92803	4.43408	4.59496	4.3888	4.60356	4.40625	4.66925
metab_768	1.06928	1.07088	0.01476	0.0533	1.04988	3.44609	3.5277	3.47984	3.40546	3.40837	3.30017	3.68079	3.54268	3.39157	3.71341	3.59491	3.6677
metab_769	1.17286	1.20423	0.01568	0.05571	1.05772	3.68998	3.64894	3.46883	3.64543	3.71317	3.56109	3.6374	3.95091	3.71787	3.95621	3.73325	3.9856
metab_770	1.35862	1.44185	0.001226	0.008855	1.07001	3.42208	3.72446	3.53675	3.47821	3.67946	3.58334	3.80104	3.91124	3.68994	3.84977	3.8317	3.84036
S-Allyl-L-Cysteine	1.19777	1.22569	0.002776	0.01586	1.0364	5.28301	5.30225	5.17001	5.24677	5.29798	5.17947	5.48489	5.3789	5.28864	5.54261	5.38702	5.54798
Formycin B	0.598778	0.567166	0.07297	0.1691	1.01281	4.77787	4.78756	4.75215	4.79811	4.72698	4.73452	4.77968	4.84885	4.71152	4.90653	4.83279	4.86637
Guanosine 2'-Monophosphate	0.846061	0.530644	0.4352	0.5922	1.02547	4.80131	4.46882	4.32589	4.5669	4.35249	4.33972	4.27476	4.78908	4.41384	4.98177	4.32787	4.75104
metab_774	0.584226	0.609061	0.01508	0.0542	0.98605	3.8441	3.85539	3.9291	3.89601	3.84862	3.85488	3.76137	3.8373	3.83682	3.83176	3.80424	3.83205
metab_775	0.324004	0.350939	0.1497	0.2838	0.99492	5.15099	5.11423	5.15415	5.10853	5.10463	5.07692	5.10577	5.1051	5.0696	5.1022	5.12363	5.04623
metab_776	0.212546	0.172948	0.5859	0.7186	1.00411	4.05485	4.15867	4.22758	4.13956	4.10543	4.14657	4.22931	4.19055	4.16596	4.15113	4.08783	4.11399
metab_777	0.254498	0.254908	0.3124	0.4739	0.995813	5.06207	4.9789	5.05017	4.98785	5.05294	4.95673	4.9868	4.99828	4.99487	4.96836	5.01339	5.00201
4-Methyl-5-Thiazoleethanol	0.456228	0.442476	0.1986	0.3475	0.987541	3.95867	3.88917	3.95722	3.91602	3.98047	3.89443	3.98088	3.88803	3.8466	3.75401	3.93557	3.89782
metab_779	0.497613	0.524989	0.0102	0.0415	0.992688	5.21019	5.18389	5.21942	5.17994	5.21246	5.1788	5.16048	5.1415	5.15982	5.1375	5.20299	5.15083
metab_780	0.433007	0.440473	0.1865	0.3316	0.988644	4.35878	4.2909	4.35475	4.22724	4.40171	4.25831	4.22222	4.21531	4.3483	4.24377	4.31083	4.25486
metab_781	0.467644	0.411855	0.08836	0.1956	0.993882	5.43988	5.36567	5.41647	5.38725	5.41771	5.33764	5.38272	5.37408	5.33414	5.34989	5.35258	5.37544
metab_782	0.422033	0.443253	0.06639	0.1577	0.993428	5.52103	5.45208	5.51085	5.43763	5.49777	5.44727	5.42379	5.42663	5.45774	5.42665	5.48119	5.43398
metab_783	0.495084	0.465137	0.08608	0.1919	0.991536	4.99442	4.95387	5.02401	4.9189	4.98836	4.88954	4.8961	4.9209	4.905	4.94714	4.92656	4.92354
3-Methyl-2-Butenal	0.21862	0.233911	0.2982	0.4591	0.99656	4.6577	4.63655	4.70084	4.65156	4.62252	4.63416	4.66164	4.65205	4.61132	4.64222	4.62772	4.61653
metab_785	0.428904	0.460147	0.06207	0.1499	0.993779	5.80736	5.75521	5.8355	5.80887	5.75643	5.75881	5.76385	5.77541	5.73423	5.76981	5.74983	5.71176
metab_786	0.287709	0.257184	0.4333	0.5904	0.994273	4.6351	4.4884	4.58381	4.54022	4.54043	4.44909	4.53638	4.57725	4.47566	4.50265	4.50103	4.49282
metab_787	0.288708	0.273364	0.45	0.6058	1.00834	3.75814	3.75778	3.82917	3.69119	3.7043	3.57525	3.76469	3.80979	3.75167	3.73715	3.67981	3.75694
metab_788	0.856184	0.892148	0.0005257	0.004662	0.978256	4.23634	4.27599	4.33322	4.26563	4.30278	4.24508	4.18579	4.17889	4.15749	4.19469	4.22932	4.15806
metab_789	0.680948	0.605186	0.02241	0.0717	0.985305	3.96228	3.86451	3.86601	3.84717	3.88748	3.84465	3.84806	3.83267	3.80176	3.80805	3.78989	3.8542
metab_790	0.251841	0.222633	0.4021	0.5618	0.995937	4.726	4.66901	4.63715	4.69467	4.69712	4.6303	4.62298	4.69872	4.68021	4.65026	4.68233	4.60888
metab_791	0.512399	0.451871	0.2844	0.4454	1.00995	5.74018	5.78881	5.75057	5.57702	5.87557	5.62483	5.77933	5.88059	5.69908	5.78525	5.77597	5.77881
Glucose Pyruvate Acetate	0.596022	0.498012	0.2915	0.4521	1.01593	4.49349	4.53068	4.43572	4.27596	4.655	4.35131	4.56724	4.62849	4.40386	4.58242	4.5035	4.48431
4-Hydroxynonenal	0.249979	0.255345	0.3693	0.5311	1.00499	4.4573	4.38286	4.43218	4.37875	4.46781	4.31992	4.42612	4.43374	4.41586	4.417	4.44109	4.43683
metab_794	0.191818	0.182419	0.4912	0.641	0.997386	5.35735	5.3401	5.40781	5.37382	5.35194	5.30093	5.35624	5.3855	5.32289	5.36431	5.3103	5.3094
metab_795	0.567508	0.58849	0.04144	0.112	0.985401	3.87951	3.86423	3.85156	3.85368	3.79	3.77839	3.74272	3.80307	3.79409	3.83677	3.7811	3.72375
4-Hydroxy-3-Methyl-2-(2-Propynyl)-2-Cyclopentene-1-One	0.440543	0.35828	0.3186	0.4811	0.990479	4.17452	4.13192	4.10986	4.12112	4.0233	4.01538	4.03407	4.07627	4.1117	3.9958	4.14363	3.9825
metab_797	0.510463	0.533931	0.05633	0.14	0.989215	4.68186	4.56527	4.68714	4.61019	4.64498	4.62645	4.60824	4.60595	4.62459	4.58246	4.55671	4.53668
metab_799	0.912971	0.960589	0.0002971	0.003504	0.973327	3.98211	3.98779	3.96453	3.91246	3.97908	4.01844	3.85283	3.86929	3.87003	3.87272	3.92214	3.82102
metab_800	0.825677	0.822244	0.02975	0.08788	0.972063	3.75036	3.89009	3.82061	3.95107	3.84535	3.72038	3.71204	3.66284	3.77881	3.7713	3.65211	3.76337
metab_801	0.317608	0.0143169	0.9731	0.9846	0.999457	3.7051	3.70587	3.59276	3.75453	3.72277	3.63371	3.7035	3.74861	3.82271	3.70651	3.61027	3.51263
metab_802	0.342093	0.202731	0.7003	0.8033	0.993508	4.38502	4.36051	4.38317	4.35646	3.98787	4.40411	4.24359	4.34199	4.30876	4.35173	4.25055	4.21574
metab_803	0.415683	0.442175	0.01554	0.05533	0.994925	5.52943	5.49922	5.55023	5.51353	5.50662	5.50077	5.49787	5.49664	5.48992	5.47941	5.50034	5.46724
metab_804	0.291507	0.106653	0.6277	0.751	0.998357	4.89243	4.85333	4.88291	4.8478	4.87796	4.86617	4.85797	4.87876	4.88938	4.82039	4.90109	4.82698
metab_805	0.475994	0.480728	0.01666	0.05799	0.993031	4.88769	4.87223	4.87894	4.8713	4.87893	4.88375	4.82271	4.83213	4.8656	4.83522	4.89233	4.82069
metab_806	0.456728	0.471163	0.008703	0.03723	0.994859	5.85607	5.81912	5.8498	5.82934	5.83659	5.82729	5.80383	5.79931	5.82666	5.78939	5.82893	5.78634
metab_807	0.682644	0.717826	0.007216	0.03248	0.984069	4.45216	4.37217	4.39303	4.3653	4.36968	4.41193	4.35155	4.28697	4.36896	4.2863	4.35546	4.29599
metab_808	0.345798	0.199061	0.3571	0.5196	0.997309	4.46215	4.4522	4.46484	4.46597	4.44521	4.46574	4.46282	4.4293	4.48595	4.44694	4.45898	4.39544
metab_809	0.436066	0.313919	0.2095	0.3601	0.99505	4.85222	4.84504	4.86885	4.87857	4.81489	4.82853	4.81339	4.82286	4.86583	4.80365	4.86613	4.77239
metab_810	0.251148	0.204245	0.6569	0.7723	0.99351	4.29026	4.38116	4.22709	4.27539	4.32981	4.37908	4.19222	4.42646	4.15672	4.43222	4.35603	4.15489
Proliferin	0.50183	0.393727	0.2067	0.3565	0.99252	5.11864	5.08875	5.09822	5.1043	5.09371	4.97686	5.03942	5.06431	4.96486	5.01562	5.08326	5.0841
metab_812	0.362926	0.344034	0.1015	0.216	0.994221	4.32216	4.33455	4.31248	4.30443	4.33979	4.34344	4.27667	4.28179	4.3437	4.27901	4.33362	4.29414
metab_813	0.368579	0.35815	0.1865	0.3316	0.993447	4.76306	4.6975	4.74591	4.72762	4.66467	4.78496	4.67362	4.70335	4.74679	4.7149	4.66068	4.69819
metab_814	0.967924	0.907916	0.2604	0.4195	1.07484	3.63995	2.98611	3.24107	3.10852	2.67159	3.59566	3.49997	2.87801	3.62971	3.82064	3.31504	3.53705
Toluene	0.671328	0.599412	0.1105	0.2294	1.01607	4.60392	4.51481	4.54764	4.53483	4.54803	4.51492	4.53273	4.68246	4.53327	4.71851	4.52286	4.71067
Benzoic Aldehyde	1.16522	1.1653	0.01677	0.05825	1.0421	4.88855	4.78509	4.69423	4.73915	4.73231	4.66821	4.81607	5.03703	4.8282	5.11091	4.8005	5.11039
metab_817	1.41073	1.40386	0.02067	0.06767	1.06894	4.52609	4.3828	4.18283	4.33397	4.2607	4.16056	4.38559	4.72988	4.41127	4.87161	4.40902	4.82534
Indoline	1.25457	1.27132	0.01234	0.04753	1.03481	6.77532	6.62981	6.52719	6.61776	6.57493	6.52232	6.69359	6.9289	6.7093	7.01186	6.68136	7.00326
Cinnamic Acid	1.27044	1.28799	0.01148	0.04523	1.04854	4.99518	4.87787	4.76888	4.86604	4.80995	4.72797	4.93565	5.16824	4.95018	5.2594	4.91099	5.23114
metab_820	1.25848	1.27098	0.01359	0.05017	1.03271	7.29937	7.14772	7.04684	7.12905	7.0896	7.02767	7.21485	7.4522	7.22359	7.53304	7.18881	7.52183
metab_821	1.27703	1.24841	0.03751	0.1042	1.05382	4.91918	4.63566	4.63981	4.68032	4.68161	4.53291	4.74627	5.10002	4.75714	5.08186	4.70174	5.21948
metab_822	1.29371	1.30609	0.01342	0.04969	1.05126	4.99444	4.82334	4.72596	4.82522	4.7367	4.68964	4.91514	5.15086	4.89176	5.22915	4.87489	5.20996
metab_823	1.03926	0.758919	0.3519	0.5156	1.06667	2.64488	2.88874	2.86913	3.39489	3.11429	2.73007	2.9446	3.08826	2.87493	3.70051	2.6562	3.55128
metab_824	1.63519	1.68381	0.005561	0.02663	1.09885	4.06952	3.8355	3.77346	3.80264	3.69475	3.76559	4.01612	4.33022	3.94286	4.4479	4.03443	4.44103
Benzocaine	1.64393	1.55616	0.0579	0.1425	1.11301	3.8731	3.72099	3.72027	3.7151	3.72886	3.69697	3.72785	4.50191	3.72467	4.64236	3.73958	4.66037
metab_826	0.405786	0.424284	0.05402	0.1354	0.993754	5.00955	4.98011	4.95126	4.95495	4.92488	4.9558	4.91616	4.91738	4.92749	4.9292	4.9676	4.93454
2-Methylguanosine	1.38755	1.46477	1.415e-05	0.0007504	1.0452	5.1327	5.14328	5.03429	5.058	5.11992	5.04518	5.36201	5.32546	5.25925	5.39439	5.26723	5.30272
2,3-Mdma	0.678036	0.718029	0.001849	0.01179	0.988902	5.77456	5.73778	5.81673	5.76146	5.76118	5.74865	5.70992	5.67768	5.72773	5.69531	5.73396	5.67577
metab_829	0.406572	0.371284	0.1681	0.3081	1.00733	4.52422	4.48636	4.48718	4.52001	4.52737	4.46482	4.53084	4.55616	4.44038	4.55362	4.57146	4.55574
metab_830	0.747065	0.771578	0.02026	0.06672	1.02232	3.9834	4.06072	4.02732	3.93632	4.01461	3.89688	4.08766	4.12879	3.98152	4.06054	4.0958	4.10265
metab_831	0.549366	0.581316	0.008446	0.03646	1.0098	4.66863	4.73809	4.71454	4.678	4.71585	4.65199	4.74352	4.75589	4.72528	4.73637	4.74408	4.73964
metab_832	1.00212	1.05962	0.002746	0.01573	1.02586	5.42589	5.56398	5.43956	5.39968	5.50478	5.37547	5.58612	5.63615	5.50763	5.55991	5.62643	5.64052
metab_833	0.545343	0.571578	0.0346	0.09835	1.00993	5.20111	5.30957	5.23354	5.20004	5.27608	5.20042	5.27635	5.28084	5.294	5.26013	5.32861	5.29142
metab_834	0.844341	0.885037	0.005614	0.02682	1.02214	4.67867	4.7775	4.70638	4.6517	4.72503	4.64912	4.82139	4.84163	4.71621	4.75714	4.82386	4.84998
metab_835	1.45189	1.53396	0.01248	0.04788	1.09788	3.49822	3.82182	3.15609	3.54518	3.4944	3.14414	3.92258	3.81851	3.80038	3.73321	3.67362	3.73413
metab_836	1.03851	1.09735	0.001852	0.0118	1.02809	5.24427	5.39734	5.22067	5.22707	5.3218	5.19991	5.42667	5.41569	5.34242	5.40466	5.45997	5.45385
metab_837	0.621143	0.632133	0.0324	0.09355	1.01373	4.72872	4.7994	4.74457	4.69319	4.74415	4.69641	4.80788	4.84564	4.70312	4.79419	4.82903	4.81268
metab_838	1.30153	1.37339	0.002154	0.01316	1.04526	5.13806	5.38549	5.1125	5.14106	5.27103	5.10276	5.4697	5.47579	5.27847	5.37347	5.48914	5.47469
metab_839	1.16089	1.22439	0.001676	0.01098	1.03187	5.78103	5.94841	5.75978	5.76857	5.84447	5.73043	6.01239	6.03159	5.86275	5.95309	6.04032	6.04042
metab_840	1.17005	1.23143	0.001452	0.009888	1.03708	5.00002	5.14959	4.94206	4.98664	5.0556	4.96164	5.26487	5.25738	5.0681	5.18205	5.22206	5.21692
Clofibryl Glucuronide	1.35018	1.42548	0.001539	0.01034	1.04462	5.54602	5.77185	5.5032	5.52239	5.66698	5.47722	5.86624	5.8888	5.67866	5.78627	5.87687	5.88175
metab_842	0.704374	0.721354	0.02008	0.06627	1.01948	4.07141	4.11216	4.05003	3.98784	4.07045	4.03945	4.1689	4.14192	4.07633	4.12774	4.22051	4.07095
metab_843	0.666783	0.701686	0.008467	0.0365	1.01286	5.186	5.28301	5.19736	5.16455	5.2381	5.18948	5.29289	5.26961	5.24749	5.25262	5.31661	5.28294
metab_844	0.999263	1.0534	0.006876	0.03126	1.03776	3.89048	4.01947	3.99742	3.82821	4.00155	3.94178	4.12909	4.20598	3.99649	4.12064	4.02033	4.09727
metab_845	0.185719	0.167034	0.429	0.5862	1.00205	5.37986	5.39498	5.39095	5.34766	5.38983	5.36444	5.38101	5.3654	5.38805	5.36765	5.43554	5.39372
metab_846	0.553325	0.459855	0.5259	0.6702	1.03764	2.49079	3.01434	2.75297	2.61992	2.86822	2.8316	3.08291	2.97335	2.48724	2.50431	3.35848	2.79659
metab_847	0.670977	0.697698	0.007043	0.03185	1.01473	4.43882	4.53153	4.47054	4.46093	4.51968	4.46552	4.59058	4.53048	4.50926	4.52842	4.57764	4.54661
9-Arabinofuranosyladenine	1.05121	1.09975	0.001325	0.009316	1.03084	4.83454	4.92785	4.73298	4.88859	4.76879	4.83694	4.99527	4.95342	4.91206	5.02072	5.01283	4.99425
metab_849	0.420018	0.0944044	0.7737	0.8571	0.996981	3.57019	3.61064	3.69761	3.57791	3.64141	3.75772	3.62139	3.62764	3.67895	3.61969	3.68407	3.5616
metab_850	0.433938	0.45581	0.09292	0.2028	0.992496	5.25401	5.17012	5.2336	5.22134	5.15147	5.14856	5.16993	5.16033	5.16016	5.14853	5.18886	5.11892
metab_851	0.346401	0.0931366	0.8234	0.8911	0.997928	4.46339	4.29288	4.34217	4.41763	4.27863	4.26605	4.3563	4.31902	4.38396	4.224	4.41739	4.30066
metab_852	0.665712	0.698667	0.01858	0.06266	0.986267	5.19071	5.261	5.20154	5.26366	5.22952	5.3134	5.12531	5.1463	5.18604	5.16591	5.25068	5.1498
metab_853	0.243033	0.241566	0.4578	0.6123	1.00682	3.6535	3.74988	3.6525	3.62947	3.65331	3.66942	3.69559	3.56294	3.70669	3.72956	3.75746	3.70631
Furanodiene	0.448674	0.477478	0.05646	0.1401	0.992803	5.3339	5.25428	5.30814	5.28678	5.25388	5.24565	5.24301	5.24936	5.23115	5.25069	5.27761	5.19972
Methyl 3-Methyl-1-Butenyl Disulfide	1.54425	1.62482	9.228e-06	0.0006241	1.06013	4.56839	4.74447	4.60606	4.57511	4.70133	4.64571	4.98421	4.88043	4.86926	4.91084	4.91862	4.9504
metab_856	0.533326	0.574232	0.04427	0.117	1.01395	3.78805	3.85611	3.79428	3.73326	3.7766	3.84527	3.83856	3.84953	3.88013	3.83174	3.81026	3.90426
Thymine	2.00099	2.09178	1.756e-06	0.0004474	1.11147	4.04538	4.15673	3.97714	4.07954	3.99197	4.13489	4.44583	4.54692	4.54798	4.59575	4.38227	4.58588
metab_858	2.1276	2.25464	0.000889	0.006905	1.18463	3.2761	3.26886	3.26814	3.26297	3.27672	3.24485	3.90262	4.11039	3.76803	4.00479	3.28744	4.14171
metab_859	0.616445	0.584853	0.009471	0.03943	1.01142	4.23043	4.15876	4.21729	4.22168	4.19187	4.18937	4.24643	4.26619	4.24142	4.28244	4.25928	4.20623
metab_860	0.0474226	0.0313213	0.9103	0.9481	0.998548	4.04291	4.15189	4.1784	4.02631	4.08354	4.30037	4.02607	4.16729	4.15865	4.129	4.06558	4.20228
metab_861	0.184326	0.0464017	0.8636	0.9182	1.00111	4.60206	4.4691	4.5054	4.45466	4.47885	4.42231	4.5128	4.51537	4.43637	4.50699	4.50904	4.48163
metab_862	0.548611	0.570631	0.02049	0.0673	0.990374	5.20579	5.17515	5.20996	5.1691	5.21189	5.19131	5.10353	5.0948	5.19144	5.14065	5.18715	5.14618
metab_863	0.385352	0.362505	0.08841	0.1956	0.995694	5.81745	5.79574	5.82959	5.7918	5.80773	5.7965	5.75713	5.75776	5.81011	5.77243	5.82582	5.76283
3,4-Edma	0.542705	0.573044	0.0202	0.06653	0.989919	5.01004	4.94085	4.96685	4.90128	4.97848	4.96112	4.91588	4.90274	4.91971	4.92041	4.93685	4.86551
metab_865	0.371956	0.188434	0.5377	0.6798	1.00494	3.69503	3.60505	3.68108	3.63809	3.67495	3.57562	3.64825	3.69981	3.69289	3.66777	3.70421	3.56662
metab_866	1.04389	0.939395	0.1184	0.2398	1.05632	3.27682	3.26958	3.26886	3.26369	3.27744	3.24557	3.27643	3.28688	3.27326	3.8146	3.28816	3.76659
metab_867	0.762057	0.785198	0.02741	0.08281	0.975885	4.07561	3.95928	3.91616	3.92464	4.04981	3.96198	3.88956	3.80232	3.88728	3.96801	3.93631	3.82803
metab_868	0.364789	0.37922	0.2947	0.4555	0.988337	3.80745	3.72766	3.64109	3.56721	3.66692	3.71143	3.68358	3.58786	3.65556	3.6837	3.67232	3.583
metab_869	1.17699	1.17134	0.02334	0.07358	1.05172	4.23115	4.0871	3.93277	3.97784	4.04882	3.97067	4.09924	4.31686	4.12292	4.44776	4.11333	4.40164
N-Ethyl-N-Methylcathinone	0.384674	0.403779	0.1107	0.2296	0.994036	5.74419	5.6996	5.68976	5.66091	5.739	5.67202	5.63833	5.64223	5.68353	5.67065	5.72289	5.64478
metab_871	0.355725	0.228098	0.4944	0.6436	0.994146	4.2246	4.07042	4.07023	4.03513	4.14585	4.05124	4.06079	4.09065	4.00714	4.07001	4.12774	4.09721
metab_872	0.150244	0.0304738	0.9515	0.9744	0.998925	4.5785	4.88652	4.50968	4.69215	4.63539	4.61593	4.48494	4.91256	4.61045	4.56888	4.79057	4.51838
metab_873	0.691907	0.697718	0.008301	0.03605	0.985714	4.73783	4.68778	4.70286	4.60804	4.71153	4.69123	4.63783	4.63492	4.59211	4.61865	4.65462	4.5976
Gly Phe	1.57378	1.46121	0.09934	0.2125	1.10969	4.51843	4.1185	3.38437	4.13845	3.84886	3.40343	4.01475	4.57628	4.03054	4.77715	3.96765	4.61103
metab_875	1.7218	1.35998	0.2145	0.3661	1.13989	4.35746	3.76798	3.32988	3.25233	2.91375	2.8819	3.43489	4.39999	3.36462	4.64187	3.06698	4.4593
metab_876	1.17992	1.2489	0.102	0.2167	1.0844	3.78033	4.06386	3.25884	3.53691	4.11732	3.28271	4.07366	4.07846	3.99733	4.1983	3.89803	3.65048
Oxyphencyclimine	1.84397	1.78354	0.04611	0.1204	1.14105	4.29383	3.88001	3.14951	3.89546	3.87647	3.61829	4.05001	4.61971	3.96622	4.72562	3.79009	4.77045
metab_878	0.663533	0.676489	0.05554	0.1383	0.981297	4.37045	4.2213	4.15977	4.16836	4.25693	4.16948	4.20672	4.1312	4.14387	4.13013	4.16744	4.08859
metab_879	1.48106	0.673379	0.5684	0.7042	1.05814	4.96743	4.28842	3.49663	4.04661	4.07129	3.48212	3.28191	4.95085	3.83796	5.13397	3.6003	4.9676
metab_880	1.12389	1.17525	0.001587	0.01056	1.03918	4.24101	4.46034	4.22544	4.28772	4.35238	4.31062	4.45433	4.41064	4.49582	4.49511	4.53954	4.49488
metab_881	1.5851	1.68195	0.002587	0.01509	1.1403	2.49197	2.48475	2.48403	2.47887	2.65903	2.49737	2.89672	2.87751	2.65497	2.62511	2.99088	3.16873
metab_882	1.68941	1.77506	5.015e-05	0.001306	1.09287	3.60647	3.77293	3.65041	3.48204	3.74625	3.70809	3.89383	4.07042	3.9753	4.02796	4.03499	4.00317
metab_883	1.20493	1.27419	0.0004949	0.004443	1.03979	4.70856	4.89115	4.70857	4.77336	4.84227	4.72708	4.95492	4.96009	4.87173	5.01545	4.98694	4.99856
metab_884	1.44422	1.52256	0.0002435	0.003095	1.04848	5.43469	5.57762	5.35495	5.42537	5.50257	5.37929	5.69745	5.74009	5.56651	5.78834	5.68197	5.78329
Fenvalerate	1.26539	1.1015	0.01666	0.05799	0.957372	4.2234	4.46512	4.19074	4.13704	4.36626	4.37606	4.08134	4.11739	3.99142	4.07325	4.13683	4.26193
metab_886	2.51639	2.6639	0.000106	0.001947	1.22572	3.33857	3.79254	3.33061	3.32544	3.45888	3.69848	4.26016	4.42778	3.83191	4.41615	4.26629	4.47355
metab_887	1.11691	1.16167	0.0001099	0.00199	1.03318	4.43166	4.57944	4.49388	4.52815	4.5656	4.52561	4.66231	4.65245	4.65072	4.71672	4.69242	4.6512
metab_888	0.335499	0.27726	0.3365	0.5008	0.994628	4.80335	4.83418	4.88949	4.83306	4.88131	4.799	4.74425	4.83994	4.77185	4.79794	4.85682	4.87272
3-[1-(4-Fluorophenyl)Triazol-4-Yl]-5-Isoquinolin-1-Yl-1,2,4-Oxadiazole	0.994204	1.05196	0.001255	0.008988	1.02908	4.55482	4.6468	4.62891	4.62245	4.56994	4.62412	4.6717	4.70765	4.7082	4.7602	4.74716	4.85607
metab_890	0.346637	0.275094	0.7111	0.8117	0.982702	2.85439	3.42758	3.31986	2.99737	2.85501	2.92867	3.29439	2.86445	2.85083	2.86793	3.32303	2.86585
metab_891	0.784831	0.663696	0.1793	0.3226	1.02371	4.52081	4.59846	4.39472	4.60526	4.41071	4.28786	4.43715	4.63418	4.46951	4.71376	4.47967	4.72397
metab_892	0.399472	0.246566	0.3071	0.4687	1.00424	4.51514	4.46489	4.51961	4.47452	4.45862	4.47494	4.46855	4.52066	4.50695	4.51639	4.55458	4.45751
Leucylproline	1.4434	1.25392	0.1182	0.2396	1.07296	4.86616	4.61135	4.22683	4.56791	4.46523	4.07222	4.46964	5.04454	4.51969	5.15861	4.3921	5.18138
metab_895	0.0647227	0.0259446	0.9354	0.9649	1.00099	4.08819	3.99419	4.20967	4.0713	3.94789	3.92691	4.10129	4.10937	4.0373	3.99759	3.95421	4.06311
metab_896	2.30611	2.43398	5.676e-05	0.001344	1.17772	3.64805	3.96969	3.35612	3.67148	3.6337	3.53174	4.08491	4.24416	4.28168	4.37655	4.24504	4.45656
Ceanothine E	2.11731	2.24322	1.339e-05	0.0007347	1.11422	4.86433	4.65527	4.57503	4.6237	4.78154	4.54907	5.1508	5.30341	5.09684	5.2818	5.08424	5.33442
metab_898	0.410559	0.0784506	0.8402	0.9033	1.00148	4.7596	4.76375	4.66534	4.72736	4.81422	4.69054	4.71781	4.83448	4.71404	4.75982	4.65535	4.78101
metab_899	0.505432	0.522002	0.007397	0.03308	0.992449	4.88931	4.8922	4.9178	4.88977	4.90952	4.90208	4.83666	4.84331	4.89298	4.85456	4.89385	4.85404
Tuliposide A	1.34217	1.42691	0.0008366	0.006607	0.954571	5.24066	5.2642	5.16454	5.39358	5.13985	5.36613	5.0132	5.02928	5.0789	5.01457	5.09867	4.8981
N-Cyclohexylidene-2-Carbamylcyclohex-1-Enylamine	0.187894	0.157732	0.7293	0.8259	1.00465	4.49423	4.59709	4.25964	4.59224	4.51465	4.64658	4.51877	4.57375	4.53804	4.54343	4.48278	4.57188
Dehydrotremetone	1.50582	0.702073	0.5265	0.6705	0.878212	1.87374	2.16335	1.78797	1.65938	1.96437	1.29153	2.27097	1.97488	0.135035	1.83777	1.80371	1.41056
S-Butylcysteine Sulfoxide	1.19729	1.23547	0.002225	0.01347	1.03874	4.99055	5.01561	4.86999	4.93768	5.00999	4.91291	5.19112	5.08537	5.0282	5.27534	5.07407	5.23398
metab_904	1.46159	1.53838	0.03242	0.09355	1.13359	2.5827	2.59379	3.15166	2.85592	2.88664	2.95358	3.10096	3.44233	2.9622	3.57952	2.81177	3.39636
Tryptophol	1.35327	1.39337	0.006457	0.02985	1.05438	4.94717	4.85714	4.73015	4.79583	4.76798	4.70283	4.91402	5.15299	4.96272	5.25675	4.87477	5.20415
1,5-Naphthalenediamine	1.33798	1.37703	0.006486	0.02996	1.05487	4.78746	4.68122	4.59757	4.64474	4.60425	4.56729	4.74483	4.98588	4.79083	5.09522	4.73461	5.06046
metab_907	1.33897	1.37491	0.01027	0.04172	1.0591	4.61809	4.49726	4.33725	4.5165	4.46003	4.37243	4.53848	4.84703	4.62197	4.95408	4.5615	4.8648
3-Indoleacrylic Acid	1.28737	1.31838	0.007754	0.03428	1.03757	6.44168	6.34629	6.2564	6.3175	6.28179	6.20528	6.40327	6.62207	6.43902	6.72871	6.38334	6.69568
metab_909	0.161872	0.128015	0.6496	0.7672	0.996979	4.03776	4.02325	3.96854	3.89157	3.97597	3.93516	3.9309	3.92989	3.99023	3.99375	3.96848	3.94862
Indole-3-Carbinol	1.20691	1.2344	0.009628	0.03989	1.05095	4.31442	4.2025	4.13165	4.11909	4.17101	4.02583	4.23191	4.43491	4.25337	4.53673	4.28799	4.4906
metab_911	1.38218	1.39976	0.01802	0.06147	1.07294	4.09769	4.02562	3.87766	3.67177	3.95954	3.89189	4.02014	4.30468	4.05303	4.42249	4.01481	4.42545
metab_912	1.57762	1.52932	0.04485	0.1181	1.10946	3.92792	3.71316	3.58892	3.36924	3.45748	3.37385	3.79399	4.11308	3.81526	4.31328	3.41233	4.32738
metab_913	0.156218	0.127685	0.6976	0.8016	0.996819	4.19553	4.14189	4.10392	4.01738	4.00348	4.05852	4.03803	4.06837	4.0942	4.0567	4.09897	4.08787
metab_914	0.409321	0.36046	0.1339	0.2626	0.994526	5.29038	5.30823	5.3261	5.26727	5.30235	5.29628	5.23218	5.24978	5.33019	5.25008	5.30543	5.24911
metab_915	0.62304	0.661312	0.09309	0.203	0.984493	5.34585	5.48697	5.34452	5.49238	5.42044	5.41285	5.21507	5.28244	5.32197	5.3684	5.48504	5.32395
metab_916	0.591126	0.604532	0.1666	0.3061	0.983556	5.04063	5.29502	5.08548	5.20495	5.22191	5.1673	4.99255	4.98334	5.15523	5.07422	5.25505	5.04335
metab_917	0.141531	0.10582	0.651	0.7682	0.99781	4.15042	4.10898	4.12775	4.02981	4.13475	4.10839	4.05913	4.1034	4.10675	4.11264	4.11382	4.11035
metab_918	0.519774	0.559386	0.1523	0.2873	0.985444	4.56622	4.68838	4.54761	4.71862	4.59911	4.499	4.53752	4.551	4.5241	4.51585	4.64293	4.44315
metab_920	1.08594	1.15583	0.2062	0.3561	0.920092	3.94079	3.83133	3.81578	4.03193	3.9682	3.76559	4.01419	3.08052	3.0669	4.09747	4.14527	3.08192
metab_921	0.357822	0.0497663	0.9319	0.963	0.999079	5.42446	5.52155	5.40765	5.49996	5.20368	5.52138	5.38462	5.38291	5.49329	5.45739	5.45578	5.37657
metab_922	0.459467	0.469497	0.0139	0.05096	0.994486	5.63885	5.60855	5.64255	5.60034	5.61606	5.62769	5.5838	5.59578	5.60939	5.58629	5.6111	5.55689
Benzamide	0.71674	0.476888	0.3876	0.548	0.979707	4.4301	4.2902	4.17043	4.06743	4.22907	4.24109	4.11759	4.40162	3.91982	3.93472	4.22649	4.31405
Indole	0.323639	0.311969	0.0766	0.1752	0.997239	6.53246	6.52324	6.53776	6.50967	6.507	6.50515	6.48383	6.50582	6.52592	6.50009	6.51206	6.47865
2-Chloroacetophenone	0.387148	0.38877	0.1017	0.2161	0.994559	5.53689	5.52897	5.53114	5.50638	5.50054	5.47956	5.46945	5.48152	5.49652	5.47649	5.54142	5.44136
metab_926	0.308655	0.285688	0.1452	0.2778	0.99687	5.77186	5.72761	5.77466	5.73151	5.7501	5.74858	5.72302	5.74377	5.74059	5.72484	5.76058	5.7034
metab_927	0.318295	0.111364	0.867	0.9203	0.995983	4.63367	4.63628	4.26644	4.46349	4.20621	4.67957	4.36194	4.63242	4.47656	4.63066	4.45455	4.22058
metab_928	0.425573	0.415532	0.03867	0.1062	0.995756	6.60835	6.58504	6.63133	6.58589	6.58702	6.59235	6.56169	6.568	6.59117	6.56723	6.59788	6.53549
metab_929	0.801148	0.77935	0.2274	0.3813	0.964309	4.69729	4.75787	4.45841	4.31592	4.65773	4.51534	3.95122	4.32678	4.43877	4.66856	4.65381	4.38316
metab_930	0.410175	0.0360403	0.9487	0.9729	0.997459	3.81888	3.90351	4.39919	3.69092	4.13008	3.67279	4.01161	3.71412	4.3536	3.98703	3.76181	3.72663
metab_931	0.800919	0.661755	0.2622	0.4213	0.972831	4.84806	4.53333	4.73612	4.78557	4.80067	4.78231	4.2489	4.50535	4.9909	4.66825	4.65969	4.63831
metab_932	0.473403	0.35556	0.6466	0.765	1.02238	4.38805	4.56607	3.69225	4.05618	3.90114	4.59686	4.45896	4.47329	4.14515	4.48506	4.49133	3.71168
metab_933	0.626341	0.639808	0.01206	0.04677	0.990118	5.84529	5.82945	5.91117	5.87777	5.88716	5.86489	5.81969	5.81344	5.82885	5.77367	5.86403	5.76786
metab_934	0.3986	0.172498	0.6342	0.7563	0.996707	5.22524	5.20308	5.19426	5.12661	5.18337	5.04735	5.16666	5.20314	5.06099	5.20984	5.12975	5.10389
metab_935	0.431308	0.0392873	0.9078	0.9466	1.00075	5.39718	5.34454	5.18711	5.31976	5.32083	5.28726	5.30329	5.3457	5.25192	5.35294	5.27087	5.35623
metab_936	0.172584	0.0588713	0.9067	0.946	0.994975	4.59384	4.32559	4.19256	3.78092	4.20191	3.97658	3.92364	4.29089	4.29551	3.64089	4.29844	4.498
metab_939	0.334003	0.30947	0.1394	0.2697	0.996386	5.82236	5.81464	5.82747	5.78909	5.81025	5.80151	5.77212	5.75702	5.82699	5.785	5.82375	5.77373
4-Amino-4-Deoxychorismate	1.18561	1.13783	0.04845	0.1247	0.950069	4.3063	4.24754	4.41835	4.49876	4.21399	4.27271	3.90549	4.35967	3.80976	4.22592	4.18868	4.17064
metab_941	0.410123	0.423629	0.03442	0.09801	0.993814	4.83775	4.83559	4.86392	4.81467	4.86656	4.88366	4.79958	4.81762	4.85004	4.81431	4.81502	4.82373
metab_942	0.372214	0.385325	0.3391	0.5033	1.01307	3.78052	3.88297	3.84753	3.97268	3.82427	3.65127	3.9363	3.80204	3.92132	3.8549	3.81842	3.92841
metab_943	0.399662	0.403121	0.05581	0.139	0.995048	5.86005	5.85776	5.86253	5.83711	5.85942	5.8572	5.80888	5.78322	5.86627	5.81972	5.85958	5.82312
metab_944	0.320166	0.331517	0.09008	0.1982	0.996137	5.68844	5.71306	5.70924	5.67	5.6964	5.69239	5.6742	5.63261	5.70478	5.67283	5.68423	5.67126
metab_945	0.224123	0.143139	0.5994	0.7295	0.996985	4.25093	4.26964	4.38955	4.29906	4.35311	4.30876	4.29014	4.26497	4.33171	4.30851	4.31211	4.28823
Phosphonoacetic Acid	0.428397	0.324395	0.2643	0.4232	0.993028	4.32591	4.29717	4.25088	4.32209	4.29312	4.32979	4.20244	4.24832	4.34223	4.27919	4.3294	4.23723
metab_947	0.369414	0.360234	0.2595	0.4189	0.991995	4.39158	4.3349	4.38076	4.41642	4.36972	4.34026	4.23128	4.30564	4.31156	4.38335	4.40812	4.37983
metab_948	0.575195	0.606522	0.3038	0.4649	1.02611	4.06014	4.25066	4.08143	3.60474	4.09078	4.04628	4.01481	4.21873	4.06371	4.05039	4.22858	4.18793
1-Cyclohexyl-3-[[1-(Hydroxymethyl)Cyclopropyl]Methyl]Urea	0.411032	0.432482	0.02635	0.08029	0.995546	6.54351	6.50009	6.52248	6.49377	6.51497	6.49201	6.4592	6.47968	6.48452	6.47574	6.51646	6.47601
metab_950	0.92187	0.925786	0.01064	0.04294	0.972241	4.38956	4.28666	4.425	4.40075	4.48256	4.38756	4.19191	4.32952	4.20608	4.22854	4.33653	4.34482
metab_951	0.335698	0.173135	0.5306	0.674	0.996943	4.58611	4.61219	4.59298	4.57091	4.53215	4.57855	4.5286	4.53012	4.60551	4.55483	4.63667	4.53276
metab_952	0.302441	0.24289	0.2649	0.4239	0.99655	4.94984	4.90717	4.94098	4.8999	4.93825	4.93403	4.88536	4.91536	4.92602	4.89875	4.95979	4.88262
metab_953	0.258707	0.251776	0.3131	0.4747	0.99688	5.7977	5.7445	5.80416	5.75533	5.74306	5.76873	5.76451	5.74134	5.72681	5.75205	5.80611	5.71317
metab_954	0.462806	0.453255	0.1388	0.269	0.989287	4.05191	3.97725	4.0277	4.08998	3.98871	3.94731	3.96538	3.95089	3.97478	4.04125	3.92626	3.96757
Gamma-Glu-Leu	0.37974	0.386298	0.1767	0.3186	1.00735	4.98704	5.12585	4.99471	5.07296	4.98337	5.05362	5.06975	5.068	5.04506	5.08757	5.0619	5.10276
Peg N7	0.398676	0.239535	0.6108	0.7391	0.991429	4.44179	4.11615	4.15066	4.13654	4.20103	4.1529	3.97228	4.14338	4.10923	4.22676	4.25167	4.28073
metab_958	0.21653	0.141499	0.6767	0.7869	0.996002	3.74962	3.71175	3.65982	3.76188	3.82287	3.80323	3.80995	3.70995	3.71853	3.71312	3.80111	3.67062
4-Pyridylthioamide	0.392816	0.399827	0.115	0.2354	0.992793	4.6177	4.60502	4.58143	4.54197	4.53434	4.59512	4.50483	4.57048	4.55547	4.5349	4.59095	4.52103
metab_960	0.500073	0.228934	0.6739	0.7854	0.988899	3.54579	3.36845	3.21641	3.55749	3.53737	3.31021	3.35475	3.25928	3.54198	3.27316	3.61761	3.26243
metab_962	0.545509	0.39743	0.3565	0.519	1.01357	3.6806	3.93253	3.96395	3.76291	3.79584	3.86215	3.75969	3.88165	3.96754	3.89719	3.95777	3.84631
metab_963	0.5902	0.177268	0.6489	0.7667	1.00485	4.31963	4.38528	4.39294	4.30476	4.2907	4.29082	4.24124	4.36298	4.45932	4.32951	4.4708	4.24672
metab_964	0.379992	0.295161	0.3628	0.5254	1.00711	4.28171	4.43535	4.40228	4.39666	4.3145	4.34706	4.34827	4.42213	4.37121	4.36123	4.49207	4.36903
metab_965	0.200886	0.127873	0.6936	0.799	0.995552	3.49256	3.58903	3.70932	3.54438	3.61324	3.63107	3.57739	3.59159	3.60248	3.52913	3.51667	3.67009
Octaethylene Glycol	0.553508	0.504281	0.2172	0.3697	0.985118	4.63621	4.37262	4.35745	4.38957	4.4479	4.40918	4.33501	4.26158	4.38836	4.37537	4.38528	4.46828
metab_968	0.605986	0.394783	0.3468	0.5106	1.01319	3.79966	3.67517	3.7319	3.61435	3.67649	3.7928	3.69104	3.66905	3.8789	3.68034	3.87896	3.78836
metab_969	0.19417	0.178247	0.499	0.6471	0.997088	4.80898	4.84988	4.81504	4.77797	4.81574	4.77892	4.8087	4.78206	4.78668	4.79046	4.85898	4.73738
metab_970	0.449374	0.442614	0.02623	0.08018	1.00836	3.59977	3.59253	3.59181	3.58664	3.60039	3.56851	3.59938	3.60984	3.59621	3.64589	3.61111	3.65917
metab_971	0.931437	0.946357	0.1012	0.2155	1.05175	3.48798	3.48074	3.48001	3.47484	3.4886	3.45672	3.48759	3.98666	3.48442	3.95787	3.49932	3.53338
metab_972	0.89293	0.870142	0.1202	0.2428	1.05035	3.26604	3.2588	3.35794	3.25291	3.29055	3.23479	3.35402	3.27611	3.26248	3.72396	3.76065	3.27751
metab_973	1.22979	0.971846	0.1038	0.2192	1.04483	4.25417	4.3334	4.06681	4.14493	4.36215	4.13612	4.5053	4.32772	4.14374	4.59877	4.16221	4.69018
metab_974	1.73016	1.84276	0.002804	0.01599	1.1035	4.07657	4.09908	4.41476	3.89579	4.33414	3.87766	4.39159	4.72695	4.36469	4.58477	4.51377	4.67033
metab_975	1.31322	1.18469	0.1104	0.2294	1.07935	3.59555	3.55217	3.55144	3.54627	3.69842	3.52815	3.55902	3.70063	3.61756	4.40136	3.57075	4.32728
metab_976	1.30194	1.33483	0.01053	0.04257	1.04139	6.21587	5.97525	5.96614	5.95726	6.03735	5.79808	6.13292	6.3059	6.12824	6.36556	6.09384	6.41637
metab_977	1.29141	1.31318	0.01134	0.04479	1.04059	6.21756	6.01801	5.9126	5.96799	5.9888	5.81451	6.14317	6.30304	6.11496	6.35238	6.06778	6.39726
metab_978	1.53744	1.6014	0.03782	0.1047	1.09921	4.48501	4.42863	4.03359	4.26909	4.22051	3.65889	4.26383	4.41437	4.75639	4.71358	4.37803	5.06086
metab_980	1.50919	1.45894	0.04061	0.1101	1.07168	5.09826	5.07761	4.63618	4.9093	4.93716	4.55624	4.95029	5.42994	5.04156	5.43934	4.89954	5.54828
metab_981	1.66181	1.6614	0.02934	0.0872	1.09131	5.15995	4.94179	4.53947	4.69348	4.96892	4.21209	4.98133	5.38803	4.9125	5.43658	5.01977	5.38206
metab_982	1.92019	2.04076	0.01658	0.05777	1.14389	4.66704	4.01705	3.64102	3.63584	4.67158	4.21903	4.55965	4.82725	4.58605	4.89166	4.54084	5.02213
metab_984	0.936674	0.967548	0.001133	0.008368	1.01888	6.08615	6.10834	6.03863	6.02264	6.03399	5.93938	6.142	6.15252	6.16713	6.15274	6.17566	6.12106
metab_985	0.440342	0.43465	0.4351	0.5922	0.984037	4.78988	4.88808	4.60122	4.752	4.82663	4.70542	4.92147	4.85797	4.79846	4.54594	4.58425	4.40304
metab_986	0.660838	0.614015	0.1993	0.3483	0.975157	3.80265	3.89049	3.68648	3.89542	3.8036	3.86443	3.44286	3.77756	3.70367	3.85791	3.80275	3.79135
metab_987	0.78268	0.787133	0.03485	0.09894	0.97949	4.7875	4.90907	4.71689	4.87083	4.83036	4.84995	4.6315	4.73642	4.66038	4.75626	4.83913	4.74216
metab_988	0.841831	0.881402	0.001786	0.01144	1.01561	6.15047	6.21464	6.12838	6.11649	6.19989	6.08101	6.26704	6.23966	6.23868	6.2328	6.27381	6.21382
metab_989	1.04815	1.09519	0.0009991	0.007534	1.02501	5.82889	5.91142	5.75137	5.79728	5.80497	5.69115	5.93906	5.92759	5.94191	5.96144	5.97357	5.91154
metab_990	1.07687	1.13859	0.001781	0.01143	1.0273	5.89478	5.96973	5.81823	5.86293	5.90558	5.70932	5.99829	6.0451	6.02019	6.05853	5.99187	6.00786
metab_991	0.902496	0.949806	0.003321	0.01817	1.01932	5.94101	6.05698	5.96662	5.8776	5.99597	5.87409	6.07394	6.06359	6.05994	6.05142	6.10496	6.04825
metab_992	0.906213	0.914438	0.01109	0.04408	1.0205	5.81959	5.95239	5.77485	5.74697	5.79417	5.73795	5.95932	5.91351	5.95543	5.88206	5.97721	5.84833
metab_993	1.50994	1.58864	0.01557	0.05538	1.08682	4.20271	4.44299	4.66048	4.10133	4.28764	3.80247	4.70024	4.78679	4.5491	4.53654	4.57198	4.56833
metab_994	0.423017	0.343162	0.1796	0.3229	0.993342	4.52901	4.48845	4.51456	4.4628	4.55719	4.48134	4.51082	4.43056	4.49465	4.46659	4.44068	4.51397
Gentamicin C	0.613423	0.578339	0.2868	0.4477	0.977808	4.79392	4.38053	4.31631	4.35631	4.39923	4.24839	4.21857	4.31734	4.37774	4.45184	4.31469	4.2297
Cysteinyl-Glutamine	0.423395	0.435541	0.06682	0.1583	0.993598	5.34671	5.33836	5.31355	5.29298	5.28605	5.28707	5.22364	5.26428	5.29039	5.29514	5.31233	5.27341
metab_998	1.82576	1.92149	0.001674	0.01098	1.08765	5.51419	5.39391	4.91726	5.19991	5.1375	4.98282	5.56672	5.70953	5.57747	5.74908	5.47778	5.79382
metab_999	1.97145	2.05711	0.004454	0.02269	1.11034	5.56354	5.216	4.94056	5.18351	4.92134	4.57397	5.46806	5.67204	5.50414	5.80368	5.47124	5.8283
metab_1000	1.71479	1.78889	0.001959	0.01231	1.07464	5.58147	5.45699	5.18529	5.22534	5.2912	5.17626	5.60791	5.78273	5.56199	5.86178	5.54671	5.93338
metab_1001	1.57251	1.62139	0.01114	0.04417	1.07419	5.30312	4.93424	4.98136	4.88652	4.98166	4.75896	5.21819	5.49166	5.23493	5.53306	5.00027	5.57789
metab_1002	1.80008	1.88615	0.00212	0.01302	1.0996	4.86443	4.4893	4.40075	4.39901	4.38829	4.20418	4.66711	4.93922	4.8537	5.06035	4.84295	5.04673
metab_1003	0.320085	0.0726014	0.8339	0.8986	0.998184	4.37009	4.51223	4.44554	4.3576	4.40959	4.34362	4.51177	4.39708	4.40557	4.33263	4.31355	4.42769
metab_1004	0.670985	0.66318	0.09049	0.1989	1.01364	6.05147	6.18337	6.0474	5.97802	6.17071	6.0891	6.28165	6.13458	6.16391	6.0728	6.23685	6.13312
metab_1005	1.56784	1.44744	0.04458	0.1176	1.08977	3.765	3.63813	3.93869	3.96875	3.64599	4.09929	3.96161	4.1294	4.71925	4.13887	3.82297	4.35379
metab_1006	0.763056	0.634314	0.4017	0.5614	0.956522	3.07486	3.10566	3.70237	3.39226	3.81258	3.47395	3.6079	2.96731	2.98526	3.13262	3.5526	3.42418
metab_1007	0.761566	0.757089	0.02756	0.08312	1.01505	5.9176	6.03475	5.9931	5.89857	6.01486	6.01333	6.16214	6.07832	6.02101	6.0276	6.12294	5.9996
metab_1008	0.690421	0.421215	0.4364	0.5932	1.01755	3.62825	3.62102	3.62029	3.61512	3.79613	3.597	3.62787	3.63833	4.07387	3.64181	3.6396	3.63973
metab_1009	0.51301	0.503892	0.2062	0.3561	1.01044	5.85644	5.90844	5.85567	5.66197	5.93368	5.84731	5.95391	5.88632	5.92029	5.82609	5.97457	5.86817
metab_1011	0.840202	0.80523	0.1453	0.2779	1.04813	3.34477	2.96933	3.10683	3.23686	3.03085	2.88804	3.20879	3.10722	3.0591	3.35654	3.26233	3.47413
metab_1012	2.82718	2.97538	0.0004242	0.00401	1.25554	4.7143	3.83613	4.04183	3.89214	3.83116	3.79927	4.78737	5.2635	4.8048	5.4061	4.64344	5.37323
metab_1013	0.460412	0.449016	0.2708	0.4302	1.01519	4.01862	3.94161	3.99495	3.91274	3.94058	3.88497	4.07218	3.77666	4.04734	4.0441	4.07827	4.03281
(1-Heptylindol-3-Yl)-(2,2,3,3-Tetramethylcyclopropyl)Methanone	0.535162	0.556744	0.01463	0.05296	0.993673	7.12779	7.07614	7.13113	7.13394	7.09763	7.10467	7.02453	7.05417	7.08287	7.05944	7.11149	7.0705
Leukotriene B4-3-Aminopropylamide	0.416027	0.43231	0.127	0.253	0.992817	5.32942	5.25278	5.31596	5.33304	5.27787	5.22896	5.22796	5.25259	5.24893	5.29484	5.28565	5.20148
N-Myristoyl Arginine	0.341822	0.312287	0.2413	0.3972	1.0049	5.36689	5.29696	5.29812	5.31498	5.29427	5.29323	5.25783	5.35346	5.32569	5.34908	5.38471	5.35165
metab_1017	1.57441	1.37461	0.1034	0.2189	1.09758	4.14292	3.90946	3.81852	3.81335	3.82711	3.79522	3.86988	4.31289	3.82292	4.92418	3.84675	4.80346
metab_1018	0.335569	0.191903	0.5591	0.6971	0.995233	4.42372	4.30937	4.44701	4.35609	4.44416	4.44938	4.32037	4.3177	4.43468	4.4022	4.4608	4.37091
3,6,9,12,15,18,21,24,27,30-Decaoxadotriacontane-1,32-Diol	0.986448	0.853564	0.1836	0.3281	0.958555	4.85891	4.13693	4.14267	4.06935	4.44984	4.25537	4.08652	4.09703	4.05229	4.15203	4.17755	4.27351
metab_1020	0.257531	0.012042	0.971	0.9837	0.999784	4.71264	4.60999	4.70208	4.56549	4.60041	4.64007	4.54145	4.592	4.68724	4.69419	4.69233	4.61555
metab_1022	0.756093	0.773789	0.0079	0.03474	1.021	3.93241	3.86273	3.93219	3.87972	3.94506	3.87189	3.93214	4.01686	3.94175	3.98801	4.0617	3.97389
1,1'-Oxalyldiimidazole	0.26065	0.112009	0.7845	0.8647	0.997353	4.15088	4.12768	4.22176	4.21351	4.08978	4.12351	4.23753	4.04261	4.1436	4.09546	4.2193	4.12611
metab_1024	0.58356	0.0843848	0.8837	0.9317	0.995114	2.94465	2.93154	3.19847	3.06902	3.04475	3.22913	3.01062	2.73247	3.17662	3.01896	3.31222	3.08182
metab_1027	0.404916	0.326282	0.4017	0.5614	1.01186	3.59413	3.73719	3.61817	3.71691	3.49401	3.59635	3.74235	3.60386	3.6778	3.55217	3.75241	3.68292
metab_1028	0.40355	0.340615	0.6037	0.7331	1.02351	3.12644	3.05381	3.44771	3.08447	2.67555	2.9815	2.8241	3.00366	3.07022	3.15937	3.30834	3.43958
metab_1030	0.457564	0.4584	0.03844	0.1058	0.992308	4.42768	4.4185	4.40298	4.44805	4.41877	4.40276	4.37801	4.36092	4.41521	4.37798	4.4301	4.35307
metab_1031	0.375564	0.337562	0.4102	0.5693	0.989035	4.06897	4.06686	4.16066	4.1351	4.07093	4.11898	4.06961	4.10071	4.15064	4.11473	3.82055	4.09906
metab_1032	0.315404	0.324197	0.1911	0.3373	0.994688	4.93221	4.9307	4.88454	4.87453	4.90695	4.84132	4.86432	4.82988	4.92023	4.86868	4.86393	4.86637
metab_1034	0.259766	0.266844	0.3039	0.4649	0.99548	4.87801	4.89595	4.83317	4.86573	4.92678	4.80372	4.84845	4.84767	4.89019	4.82164	4.84399	4.81512
metab_1035	0.475246	0.465251	0.1167	0.2376	0.989424	4.45245	4.4963	4.46375	4.40212	4.44447	4.40501	4.31138	4.47238	4.4047	4.35612	4.4184	4.42067
metab_1037	1.11772	1.17804	0.3034	0.4645	1.15468	3.26132	3.27158	3.36622	1.56514	1.57853	3.48223	3.16761	3.11822	2.76784	3.04127	3.43145	3.554
Isoketocamphoric Acid	0.338754	0.214336	0.488	0.6378	1.00401	5.52064	5.40461	5.51813	5.44348	5.4897	5.52399	5.52767	5.45233	5.4788	5.54705	5.58418	5.4425
(-)-Corey Lactone Diol	0.717645	0.533107	0.1957	0.3436	1.0158	4.62998	4.43103	4.58416	4.47949	4.55333	4.65942	4.65981	4.53442	4.62677	4.64666	4.77325	4.52618
metab_1040	0.384859	0.14437	0.8613	0.9173	1.00634	4.87502	4.35582	4.24126	4.17071	4.57864	4.27585	4.6075	4.62707	4.80233	4.13812	4.31075	4.1784
5-Methoxy-3,4-Methylenedioxyamphetamine	0.304392	0.00305724	0.9757	0.986	0.998554	4.66996	4.136	3.8587	3.85104	4.37012	4.01394	4.35558	4.39507	4.58984	3.81626	3.90943	3.79775
metab_1042	0.465074	0.408088	0.3585	0.5215	0.990189	5.9707	5.75951	5.75149	5.79116	5.86995	5.7175	5.82418	5.82207	5.8699	5.64529	5.76579	5.58921
metab_1043	0.551413	0.291192	0.4689	0.6208	1.00986	3.84361	3.70082	3.885	3.90117	3.92117	3.87374	4.03907	3.81412	3.92992	3.8608	3.93384	3.77642
metab_1045	0.316615	0.290321	0.3613	0.5239	0.994115	5.18681	5.06164	5.10061	5.08538	5.1121	5.04297	4.99411	5.10746	5.11376	4.99122	5.11937	5.08082
metab_1046	0.492053	0.513159	0.02169	0.07018	0.993777	6.61636	6.57638	6.59282	6.54868	6.60151	6.58969	6.54067	6.5106	6.5847	6.52098	6.57211	6.55096
metab_1047	0.307784	0.28887	0.441	0.5972	0.992259	4.35774	4.42828	4.32315	4.35778	4.47956	4.40608	4.3566	4.21298	4.36578	4.33783	4.48842	4.384
N-Nervonoyl Cysteine	0.452507	0.459295	0.09988	0.2134	0.992866	5.81566	5.68569	5.74775	5.76287	5.76309	5.70935	5.68978	5.68649	5.73055	5.68315	5.76179	5.68281
metab_1049	0.831621	0.829623	0.01039	0.04211	0.978374	4.473	4.50026	4.43036	4.43345	4.47255	4.32447	4.33392	4.26345	4.37953	4.3732	4.35391	4.35208
metab_1050	0.285436	0.143092	0.7813	0.8623	1.00388	5.07307	4.97384	4.73975	4.8818	4.88333	4.8001	4.70804	5.00968	4.94199	4.86548	4.93777	5.00356
metab_1051	0.342967	0.354002	0.1705	0.311	0.993467	4.49775	4.4384	4.43766	4.42158	4.44837	4.39102	4.38126	4.38806	4.43146	4.40085	4.4679	4.38984
metab_1053	0.234872	0.0681246	0.887	0.9338	0.998599	4.3569	4.30112	4.31385	4.29274	4.24953	4.1814	4.33059	4.24964	4.22587	4.39997	4.24023	4.21544
metab_1054	0.697505	0.712378	0.05698	0.1407	0.980137	4.41431	4.51885	4.58441	4.48731	4.52502	4.65393	4.41818	4.37667	4.49988	4.50261	4.47847	4.37193
metab_1055	1.45569	1.34625	0.06852	0.1613	1.09583	3.41214	3.4049	3.40417	3.399	3.41276	3.38088	3.41175	3.75096	3.40858	4.0351	3.42348	4.34101
metab_1056	0.474032	0.313961	0.5028	0.6493	0.987294	3.90609	3.84332	3.96679	3.98664	4.01826	3.88809	3.59569	3.92493	4.02166	3.80649	4.02774	3.933
metab_1057	0.362618	0.384054	0.2397	0.3954	0.990261	4.10058	4.06154	4.1596	4.0901	4.10688	4.12099	4.0137	3.94942	4.09217	4.12675	4.11259	4.10793
metab_1058	0.545697	0.57618	0.01921	0.06407	0.987657	4.05929	4.0551	4.04561	4.03882	4.03929	4.06571	3.98726	3.93004	4.05869	4.02153	4.00356	4.00354
Diethyl Phthalate	0.317111	0.198505	0.6228	0.7483	0.994172	4.34583	4.40944	4.29797	4.19113	4.37736	4.11948	4.22633	4.2269	4.30743	4.34667	4.25169	4.22801
metab_1060	0.640761	0.612044	0.211	0.3615	0.977541	4.26892	4.23414	4.26931	4.21166	4.22	4.17505	4.13578	3.83826	4.32599	4.12927	4.26914	4.11452
metab_1061	0.574214	0.591751	0.007745	0.03426	0.990233	4.86644	4.79181	4.79896	4.82478	4.79345	4.79391	4.79609	4.74497	4.7565	4.75251	4.76865	4.76895
metab_1062	0.135482	0.111659	0.7755	0.8582	1.00213	5.08398	5.22877	5.05262	5.1763	5.16327	5.29664	5.19669	5.17319	5.19678	5.15356	5.12736	5.22331
metab_1063	0.802114	0.830365	0.00915	0.03856	0.978291	4.44158	4.3211	4.35711	4.33655	4.23726	4.28918	4.23193	4.27085	4.24576	4.21439	4.21672	4.23694
metab_1065	0.380799	0.339694	0.4532	0.6085	1.01073	4.02548	4.126	4.39655	4.10962	4.24077	4.26005	4.29359	4.2138	4.2254	4.17041	4.21981	4.30752
metab_1066	0.71734	0.601752	0.3531	0.5165	0.967715	3.58047	3.54349	3.78665	3.48615	3.62273	3.35432	3.48391	3.42901	3.56824	3.62926	3.61425	2.9552
metab_1067	0.126287	0.0503815	0.8282	0.8945	1.00108	4.64802	4.63418	4.67706	4.62282	4.59352	4.55446	4.66197	4.62859	4.5945	4.60598	4.68933	4.58226
Arg Gln	1.19417	1.17565	0.03149	0.09134	1.0483	4.51085	4.56523	4.46881	4.34005	4.7554	4.43612	4.93234	4.5886	4.60817	4.83407	4.56648	4.85395
metab_1069	1.67065	1.71935	0.02037	0.06699	1.10392	4.74367	4.61599	3.93467	4.58677	3.94325	4.21382	4.61759	4.86863	4.81032	5.02199	4.53129	4.89571
metab_1070	0.784459	0.711577	0.2022	0.3518	1.02383	5.554	5.29269	5.1969	5.31886	5.30261	5.06206	5.18686	5.577	5.35349	5.57545	5.30862	5.4803
metab_1071	0.843441	0.793709	0.1285	0.2551	1.0254	5.6595	5.34737	5.25682	5.47884	5.35444	5.25942	5.42497	5.64885	5.39731	5.71232	5.43181	5.56315
metab_1072	1.01541	0.880227	0.1779	0.3203	1.04229	4.56783	4.57271	4.38182	4.40981	4.33462	4.12166	4.43047	4.9568	4.34749	4.83888	4.32005	4.61055
metab_1073	0.592326	0.30037	0.7086	0.8099	1.01649	4.96287	4.72503	3.97478	4.53088	4.41108	3.95148	4.2626	4.72429	4.64142	4.69218	4.198	4.47404
metab_1074	0.327687	0.343553	0.01299	0.04848	1.00459	3.71295	3.70571	3.70498	3.69981	3.71357	3.68169	3.71256	3.72302	3.70939	3.72651	3.72429	3.72442
metab_1075	0.807136	0.686964	0.2817	0.4425	0.966707	4.22396	3.98153	3.77378	4.16218	4.29788	4.251	4.0269	3.96475	4.09321	3.93928	4.24695	3.59703
metab_1076	0.314371	0.222036	0.5684	0.7042	0.992752	4.21445	4.17016	4.13859	3.96968	4.15467	4.18744	4.11498	4.1064	4.19917	4.1755	3.94563	4.11378
Miserotoxin	0.968011	1.01745	0.003676	0.01975	1.02767	4.87367	4.92451	4.72717	4.90798	4.80712	4.81402	4.90789	4.97809	4.94861	4.99864	4.98098	5.04454
metab_1078	0.358402	0.100128	0.9101	0.9481	0.994964	3.50576	2.80056	2.98695	3.35465	3.10467	3.31219	3.09239	2.88568	3.12539	3.51383	3.34549	3.00327
metab_1079	0.63857	0.00226773	0.9884	0.9927	0.999596	5.2573	4.88741	5.05959	4.74375	4.93289	4.79566	4.69971	5.00847	4.92401	5.16872	4.69618	5.16912
metab_1080	0.598315	0.552163	0.1813	0.3251	0.983008	4.41293	4.39327	4.25796	4.39006	4.385	4.29292	4.07937	4.39096	4.26767	4.34435	4.33082	4.27467
metab_1081	0.465001	0.485994	0.05361	0.1346	0.992393	5.23668	5.30019	5.26906	5.23708	5.27142	5.23477	5.2286	5.24152	5.18549	5.20803	5.27093	5.17168
metab_1082	0.550472	0.568871	0.2328	0.3873	0.983077	5.16244	5.20418	4.85201	5.28556	5.1294	5.21024	5.03048	5.09137	5.17755	5.03356	5.01439	4.97822
metab_1083	0.793676	0.817832	0.07168	0.1672	0.976657	5.37451	5.41489	5.13982	5.45548	5.29852	5.444	5.18038	5.27317	5.40172	5.15399	5.19014	5.17865
metab_1084	0.36552	0.289044	0.6451	0.7641	0.987101	4.72419	4.64916	4.29012	4.62901	4.33132	4.81869	4.65808	4.53773	4.81743	4.27027	4.28744	4.5208
metab_1085	0.910562	0.94488	0.07205	0.1677	0.965181	4.71776	4.931	4.57933	4.97116	4.83745	4.91212	4.6655	4.55465	4.91073	4.51293	4.6359	4.66353
metab_1086	1.40406	1.41797	0.05505	0.1373	0.919185	4.6789	4.54699	3.72939	4.61552	4.1549	4.48158	3.78333	4.04768	4.24984	4.02732	3.87636	4.10427
metab_1087	0.555079	0.58344	0.2178	0.3704	0.982931	5.02794	5.19833	4.92306	5.24014	5.06511	5.12709	5.02402	5.0804	5.14454	5.06149	4.84585	4.90113
metab_1088	0.556961	0.577238	0.4132	0.572	0.97021	4.38445	4.60096	3.97631	4.75879	4.29289	4.57377	4.31156	4.27984	4.59864	3.90367	4.15263	4.54962
metab_1089	0.0814192	0.0429246	0.9093	0.9475	1.00114	4.35722	4.51869	4.46659	4.36709	4.44899	4.26011	4.40031	4.4389	4.4179	4.39679	4.42729	4.36518
Ethyl 3-Hydroxydodecanoate	1.07995	0.141531	0.8353	0.8997	0.988435	4.52236	4.19088	3.56933	3.71048	4.40646	3.98565	3.57691	4.28272	3.96009	4.12541	3.60789	4.55056
metab_1092	0.629262	0.642465	0.06547	0.1561	0.984319	4.71683	4.65678	4.77021	4.73061	4.76036	4.68208	4.7581	4.65682	4.69255	4.54726	4.63663	4.57814
metab_1094	0.43561	0.453605	0.1518	0.2867	0.988881	4.19771	4.25546	4.12895	4.21346	4.23916	4.32611	4.15401	4.13482	4.22722	4.20455	4.1981	4.15897
Ticlopidine	0.554368	0.0205654	0.9721	0.9842	0.997802	3.52789	2.88804	3.71932	2.95765	3.08918	2.9199	3.03839	3.05487	3.74295	3.28452	2.9066	3.03384
metab_1096	0.852948	0.8841	0.01584	0.05606	1.02445	4.78899	4.82323	4.62258	4.75909	4.66926	4.80244	4.80365	4.89039	4.83209	4.95766	4.83496	4.84053
metab_1097	0.75621	0.774868	0.02471	0.07675	0.979556	4.56938	4.47811	4.60496	4.5696	4.5718	4.50137	4.35093	4.47457	4.49712	4.44372	4.55768	4.41387
metab_1098	1.06006	1.11679	0.03599	0.1014	1.06018	3.315	3.50585	3.23283	3.13324	3.39867	3.25772	3.67386	3.69403	3.43973	3.30659	3.41649	3.50416
metab_1099	0.553401	0.42159	0.5162	0.6612	0.974755	3.59571	3.45975	3.67261	3.18402	3.61337	3.86348	3.80682	3.22287	3.58781	3.18213	3.51827	3.53067
metab_1100	0.379927	0.283647	0.4245	0.583	0.993721	4.49349	4.3851	4.4395	4.51637	4.43337	4.48861	4.40313	4.42779	4.4563	4.53249	4.44325	4.32061
E-Guggulsterone	1.20578	1.21584	0.02105	0.06858	1.04584	4.81614	4.85182	4.82093	4.8148	5.00864	4.87925	5.2883	4.90667	4.97753	5.2018	4.88594	5.26746
metab_1102	0.21755	0.140986	0.6052	0.7342	0.99738	4.17848	4.18103	4.18526	4.26554	4.18615	4.19325	4.19741	4.21845	4.12503	4.16486	4.19758	4.22156
3-Methylpyrrolo[1,2-A]Pyrazine	0.292416	0.274775	0.3755	0.537	1.00685	3.87925	4.00873	4.01797	3.94256	3.94368	3.87371	3.97388	3.9415	3.97558	4.02658	3.92208	3.98848
metab_1104	0.241596	0.187973	0.5599	0.6977	1.00375	4.72978	4.81051	4.75834	4.80867	4.78992	4.93836	4.81335	4.83212	4.83504	4.84257	4.81071	4.81014
metab_1105	0.886211	0.889193	0.05669	0.1404	1.03809	3.48867	3.49765	3.36037	3.46269	3.71506	3.58271	3.48941	3.62776	3.73825	3.69118	3.73469	3.62809
metab_1106	0.277532	0.275468	0.2893	0.4498	0.995828	5.28007	5.26064	5.34272	5.26868	5.26819	5.21657	5.23907	5.26759	5.25175	5.2427	5.28851	5.21652
1-Methylbenzotriazole	0.294198	0.0992401	0.7306	0.8268	0.998093	4.27443	4.20951	4.17654	4.20101	4.15576	4.15564	4.19971	4.22503	4.1421	4.1588	4.17483	4.22352
Procyclidine	0.211275	0.000293861	0.9801	0.9884	0.999788	4.68064	4.831	4.56797	4.72543	4.69142	4.87355	4.65113	4.70329	4.74031	4.7172	4.6894	4.86044
Beta-Naphthoflavone	1.46832	1.54448	0.0009396	0.00718	1.06723	4.24182	4.39446	4.20182	4.20225	4.24684	4.1449	4.42237	4.46286	4.43613	4.66028	4.45497	4.70508
metab_1110	0.673661	0.572789	0.2393	0.3949	1.0247	3.73242	3.81324	3.80755	3.83054	3.67759	3.96634	4.10654	3.86958	3.8684	4.0365	3.856	3.65863
Trihexyphenidyl	0.136907	0.127782	0.7708	0.8543	1.00418	4.47971	4.61805	4.37773	4.54862	4.43537	4.78682	4.57613	4.56151	4.50886	4.61208	4.5715	4.52733
metab_1114	1.23108	1.22083	0.07206	0.1677	1.05737	4.81365	4.73612	4.63924	4.82405	4.98135	4.97214	5.54181	4.74001	4.89633	5.27302	4.88216	5.29848
metab_1115	0.454963	0.160075	0.8615	0.9173	1.00921	4.24259	3.16871	4.06978	4.01741	4.41656	4.19874	4.31268	3.77161	4.1705	3.68792	4.16156	4.23348
12-Methyltridecanoic Acid	0.567206	0.235055	0.6499	0.7674	1.00615	5.48067	5.35843	5.36327	5.28303	5.44228	5.2686	5.19873	5.41185	5.37771	5.5043	5.28672	5.61239
metab_1119	0.842544	0.894803	0.01413	0.05159	0.973745	4.34586	4.3905	4.31357	4.36421	4.2343	4.40078	4.18363	4.23121	4.20986	4.21236	4.3651	4.16693
metab_1120	0.679138	0.689127	0.02513	0.0777	0.98553	5.03285	4.99989	5.07248	5.06804	5.05574	5.03805	5.04233	4.99207	5.00517	4.91382	4.99913	4.87911
metab_1122	0.224856	0.199898	0.4654	0.6183	0.997314	5.62089	5.58401	5.61802	5.58709	5.56071	5.53588	5.5514	5.54531	5.56381	5.58478	5.63577	5.53354
Pro Gln His	0.263967	0.1521	0.5739	0.7088	0.998219	6.20559	6.15398	6.2138	6.18577	6.1485	6.15525	6.16238	6.13932	6.16911	6.18857	6.21983	6.11853
3,5-Di-Tert-Butyl-4-Hydroxybenzyl Alcohol	0.536904	0.515914	0.198	0.3466	1.01397	4.79333	4.86529	4.6425	4.78232	4.6291	4.62313	4.73678	4.8081	4.81106	4.7995	4.71246	4.86579
3-Oxododecanoic Acid	0.847899	0.895871	0.0008503	0.006689	0.979099	4.58826	4.55364	4.58999	4.61059	4.64522	4.56834	4.50885	4.45814	4.54555	4.48784	4.5298	4.45107
metab_1126	0.523557	0.373761	0.4973	0.6458	0.988254	5.10735	5.03074	4.98302	5.08874	5.05891	4.86901	5.20211	4.88688	5.10062	4.89028	5.02665	4.67648
metab_1127	0.580816	0.315112	0.4004	0.5603	0.993569	5.56276	5.55658	5.60559	5.64704	5.62123	5.5946	5.62961	5.48828	5.677	5.51035	5.62405	5.44433
metab_1128	0.685778	0.630845	0.1257	0.2515	0.985573	5.73047	5.7546	5.69688	5.82859	5.78736	5.71964	5.7467	5.56348	5.78512	5.55881	5.78144	5.58163
metab_1129	0.515487	0.507606	0.149	0.2828	0.984719	3.94454	3.76127	3.91673	3.87022	3.85723	3.81304	3.76718	3.88149	3.86936	3.71485	3.79247	3.78472
metab_1131	0.329376	0.341689	0.3503	0.5145	1.00919	4.33892	4.40825	4.38619	4.36733	4.418	4.20011	4.36139	4.46826	4.39438	4.44452	4.37611	4.31061
metab_1132	0.173351	0.119562	0.7947	0.8726	0.996085	4.55142	4.44995	4.7136	4.55029	4.70537	4.61715	4.59732	4.41552	4.7101	4.73909	4.47622	4.54261
metab_1134	0.0715714	0.0679776	0.8331	0.8983	0.998376	4.87613	4.94584	4.84726	4.94469	4.89794	5.04876	4.91107	4.91202	4.9715	4.9598	4.83128	4.92901
Meprylcaine	0.319848	0.307278	0.393	0.5535	1.00672	5.15434	5.25956	5.14754	5.22793	5.13578	5.34191	5.24997	5.18948	5.29025	5.31569	5.18868	5.24274
metab_1136	0.140349	0.0814921	0.8398	0.903	0.998661	5.32539	5.21109	5.2776	5.19222	5.14777	5.20911	5.24836	5.1285	5.21967	5.25552	5.27836	5.19023
metab_1137	0.674683	0.621145	0.204	0.3537	0.976042	4.2934	4.1134	4.22439	4.02068	4.17455	4.2169	4.11058	3.98936	4.19937	3.82129	4.24255	4.0803
metab_1138	0.27578	0.193529	0.4518	0.6071	1.00328	4.90146	4.84321	4.90021	4.84127	4.85167	4.8954	4.92141	4.81027	4.90274	4.89911	4.91853	4.87863
Lauryldiethanolamine	0.3516	0.126294	0.8039	0.8787	1.00177	7.39129	7.34211	7.3233	7.28764	7.461	7.30991	7.21372	7.39544	7.39132	7.34672	7.30578	7.54108
metab_1140	0.372606	0.179766	0.698	0.8018	1.00354	5.40511	5.35678	5.35159	5.29451	5.47423	5.32897	5.24702	5.41425	5.39955	5.37596	5.33457	5.5576
Traversianal	1.25945	1.25228	0.0857	0.1912	0.931163	4.50577	4.40027	4.32102	4.32551	4.26865	3.97831	4.05611	4.3071	4.09972	4.36547	3.58375	3.61371
13,14-Dihydro-15-Keto-Pga2	1.2232	0.842713	0.3106	0.4727	0.948911	4.20774	4.24303	3.95448	4.14285	3.52305	3.88605	3.85439	3.95745	3.44377	4.39526	3.3294	3.75147
metab_1143	0.595106	0.460748	0.4025	0.5621	0.98458	5.65029	5.65065	5.70713	5.6668	6.04371	5.52572	5.37456	5.72067	5.77036	5.69367	5.41607	5.73745
metab_1144	0.613627	0.290345	0.6825	0.7917	0.984478	3.71944	3.30882	4.0649	3.93724	3.73037	4.04696	3.85051	3.93437	3.60105	3.51248	3.9558	3.59912
metab_1145	0.467003	0.424987	0.3239	0.4875	1.00891	5.74394	5.73271	5.68473	5.64974	5.82438	5.69704	5.63369	5.79595	5.79823	5.75136	5.71362	5.94744
metab_1146	0.923706	0.808242	0.08893	0.1963	0.968772	4.25502	4.27202	4.02748	4.23975	4.40306	4.16243	4.00822	4.24007	4.16363	4.11086	3.90989	4.13489
Myristoyl Ethanolamide	0.518622	0.442618	0.1054	0.2214	1.00708	5.51673	5.53424	5.56752	5.44838	5.48128	5.49747	5.54453	5.50279	5.58031	5.54705	5.59449	5.51536
metab_1148	0.92794	0.814579	0.216	0.3679	0.955455	4.16073	4.17553	4.02438	4.06823	4.60525	4.15458	3.59701	4.3324	4.17746	3.93905	3.80705	4.21004
N-Dodecylsarcosinate	0.23418	0.200291	0.6255	0.7495	1.00357	5.57511	5.53356	5.66077	5.56229	5.66913	5.60285	5.56588	5.64799	5.69642	5.49377	5.60946	5.71237
metab_1150	0.300383	0.318448	0.4332	0.5903	1.00877	4.56295	4.25956	4.51466	4.44214	4.48565	4.42638	4.52554	4.41378	4.47803	4.48417	4.45201	4.57663
Heptadecasphinganine	0.344961	0.133888	0.7499	0.8408	0.997217	6.87052	6.92419	6.71791	6.83172	6.88303	6.731	6.74373	6.62682	6.88466	6.86544	6.7816	6.94231
metab_1153	0.249455	0.0292059	0.9418	0.9684	0.998747	4.83927	4.92347	4.58728	4.77115	4.87311	4.74588	4.71196	4.48217	4.92137	4.84405	4.77278	4.96907
metab_1155	0.771575	0.719263	0.3053	0.4669	1.0484	2.98772	3.1799	3.0222	3.42389	3.52343	2.95649	3.50912	2.99778	3.70833	3.19758	3.21995	3.383
N-(2-Hydroxyethyl)Pentadecanamide	0.288476	0.250924	0.5263	0.6703	1.00655	4.55965	4.64461	4.54888	4.55421	4.60121	4.58594	4.47648	4.70181	4.5033	4.59953	4.7157	4.67325
metab_1157	0.419469	0.396433	0.1201	0.2427	1.00634	5.52305	5.56306	5.51715	5.54654	5.4833	5.48242	5.55286	5.58508	5.49782	5.60482	5.53636	5.54598
Prostaglandin B1	0.764718	0.749751	0.1797	0.323	1.03057	4.35952	4.34724	4.47927	4.24714	4.51638	4.34828	4.45394	4.73853	4.29176	4.8056	4.40151	4.41227
metab_1159	0.997029	0.991583	0.1526	0.2877	1.06702	3.37544	3.51013	2.94416	3.03097	3.12445	3.08199	2.91778	3.4928	3.40533	3.47831	3.36355	3.68979
metab_1160	0.392748	0.39546	0.181	0.3247	0.991873	4.67281	4.67476	4.74046	4.62038	4.68434	4.66362	4.66293	4.67673	4.6965	4.63784	4.59347	4.56084
metab_1161	0.62245	0.509784	0.1572	0.2934	0.988914	5.18288	5.14627	5.31161	5.25875	5.23257	5.26027	5.23524	5.16466	5.23694	5.1548	5.2065	5.04852
metab_1164	0.566554	0.218929	0.72	0.8187	0.988655	3.43217	3.68875	3.42421	3.81502	3.4328	3.88868	3.67854	3.56937	3.85682	3.44573	3.44352	3.44365
metab_1165	0.602477	0.290926	0.6258	0.7495	1.00992	4.49057	4.42021	4.34011	4.26664	4.65299	4.44482	4.29012	4.71054	4.34334	4.49886	4.38768	4.65163
metab_1166	0.361356	0.210405	0.5051	0.6513	0.995687	4.93928	4.82705	4.88346	4.85846	4.83926	4.86802	4.85001	4.92445	4.92041	4.77473	4.83169	4.78663
metab_1167	0.726597	0.755345	0.05062	0.1289	0.977315	4.21135	4.25407	4.24188	4.28067	4.21321	4.45744	4.27386	4.16747	4.19586	4.12429	4.18478	4.12738
metab_1168	0.878958	0.478339	0.5775	0.7119	0.967458	3.35341	3.65552	3.53142	3.52624	2.95422	3.44267	3.53105	3.00787	3.71157	3.56983	3.32967	2.65072
metab_1169	0.239908	0.140848	0.5877	0.72	1.00246	4.92276	4.80313	4.89385	4.89375	4.86051	4.84188	4.91029	4.91117	4.87786	4.83727	4.89432	4.85685
8(S)-Hepe	0.482027	0.0765744	0.8779	0.9276	0.997967	5.02184	4.9741	4.88871	4.82722	4.9711	4.83776	4.87094	5.01253	4.72457	5.08206	4.92997	4.84258
4-Butylmorpholine	0.0757393	0.023137	0.9305	0.9621	0.999068	5.34818	5.43891	5.16223	5.37284	5.39009	5.48122	5.35381	5.3637	5.40328	5.26161	5.35949	5.42441
metab_1173	0.537453	0.309796	0.4289	0.5862	0.993719	6.43341	6.44073	6.25676	6.35647	6.43539	6.28408	6.26722	6.21854	6.36364	6.37502	6.29144	6.45257
metab_1174	0.823117	0.814107	0.0649	0.1552	1.02643	4.49211	4.6364	4.52812	4.65595	4.60732	4.5454	4.57512	4.75146	4.53262	4.87479	4.69325	4.7645
9-Hepe	0.785654	0.728046	0.1149	0.2353	1.02203	5.07967	5.07984	4.95915	4.87064	5.08486	4.88297	5.08293	5.15314	4.98099	5.31178	5.02219	5.06445
Prostaglandin E1	0.662471	0.509523	0.3386	0.5027	1.0174	4.92402	4.99452	4.84637	4.71894	5.04617	4.7857	4.99291	5.06426	4.81471	5.24511	4.84822	4.86039
metab_1177	0.786299	0.00462113	0.9955	0.997	1.00033	3.394	2.72297	2.72225	3.30762	3.12019	3.00815	2.72981	3.19721	3.3231	3.06636	3.22245	2.74166
15-Deoxy-Delta12,14-Prostaglandin A2	0.750105	0.611396	0.1502	0.2843	1.01546	5.53142	5.59115	5.45203	5.42846	5.57172	5.41398	5.57098	5.5886	5.44659	5.77077	5.51663	5.60163
Bicyclo-Pge2	0.910298	0.819414	0.06497	0.1552	1.0228	5.33263	5.43526	5.33382	5.27474	5.42432	5.30985	5.50564	5.47914	5.28175	5.66931	5.39519	5.51376
2-Hydroxy-2,6,6-Trimethylcyclohexanone	1.17506	1.20869	0.005721	0.02725	1.05711	3.43259	3.34332	3.52582	3.33234	3.41123	3.33952	3.70207	3.4395	3.65282	3.47979	3.57362	3.69802
Phthalic Anhydride	0.507071	0.485546	0.1975	0.3459	1.0133	4.41684	4.38294	4.4054	4.23803	4.45201	4.2791	4.4713	4.38306	4.46843	4.41181	4.45491	4.32852
metab_1184	0.396472	0.359848	0.2858	0.4471	0.991044	4.3041	4.12784	4.21971	4.33422	4.24465	4.22457	4.13835	4.20096	4.2321	4.22071	4.24065	4.19808
Ent-17-Oxo-15-Kauren-19-Oic Acid	0.919254	0.720708	0.1601	0.2977	1.0238	4.93608	5.08696	4.90666	4.82752	5.08144	4.91359	5.08253	5.1323	4.84397	5.31515	4.96404	5.12586
metab_1186	0.26818	0.0460067	0.9596	0.9784	1.00136	5.2507	4.89747	5.17017	5.08011	5.0075	5.49622	4.82334	5.28281	5.04719	4.94715	5.43749	5.40618
metab_1187	0.288481	0.0628831	0.9085	0.9469	0.995956	4.2571	4.11147	3.96695	3.5367	4.04909	3.81709	4.05828	4.03847	4.09319	3.60587	4.11085	3.73619
metab_1188	0.389514	0.0642887	0.8701	0.9223	1.00132	4.61804	4.49017	4.59319	4.49966	4.62332	4.49131	4.58752	4.5837	4.61408	4.47525	4.64027	4.456
metab_1189	0.834442	0.704163	0.1154	0.2358	1.02479	4.12712	4.1948	4.08654	4.15843	4.14668	3.96984	4.21533	4.18072	4.1521	4.33997	4.04114	4.36934
metab_1190	0.534298	0.569883	0.1119	0.2314	1.01375	4.70577	4.66207	4.79818	4.74073	4.73292	4.71538	4.73454	4.69871	4.82384	4.80093	4.76234	4.92565
metab_1191	0.089456	0.00951518	0.9698	0.9832	0.999765	4.3049	4.26776	4.26622	4.29568	4.29885	4.15022	4.22408	4.246	4.28708	4.25166	4.2787	4.29004
metab_1192	0.452988	0.433578	0.2067	0.3565	1.00899	4.95015	4.98677	4.94074	4.96934	5.03296	5.14253	5.0601	5.04443	5.09938	5.04381	5.00177	5.04334
metab_1193	0.163804	0.146672	0.5527	0.6919	0.998281	5.84423	5.79028	5.84093	5.8119	5.81339	5.80304	5.85164	5.75996	5.80011	5.79809	5.84138	5.79243
metab_1194	0.227707	0.199096	0.321	0.4839	0.99769	5.64935	5.60408	5.65708	5.62169	5.62087	5.6073	5.60078	5.60548	5.62434	5.59416	5.64747	5.61356
Dom	0.146593	0.124502	0.8871	0.9338	1.00455	4.38872	4.66922	3.83241	4.35679	4.52333	4.58535	4.18297	4.36539	4.61185	4.2862	4.41073	4.62228
metab_1196	0.0912552	0.0866479	0.8059	0.8796	1.0015	5.24688	5.35117	5.23544	5.36753	5.33505	5.43641	5.32375	5.32496	5.35252	5.32819	5.32084	5.37096
metab_1197	0.311332	0.258362	0.2883	0.449	0.99638	5.26399	5.21151	5.27914	5.27716	5.2363	5.22771	5.22648	5.19173	5.26916	5.19376	5.25691	5.24052
metab_1198	0.58766	0.208431	0.6256	0.7495	0.994028	4.60522	4.51316	4.58211	4.539	4.47702	4.41221	4.43064	4.46507	4.68556	4.42576	4.56954	4.38859
metab_1199	0.181964	0.187744	0.2899	0.4503	0.998267	6.37725	6.33125	6.35679	6.32308	6.35398	6.33324	6.32801	6.32279	6.34363	6.33442	6.35358	6.32941
Cyclohexanecarboxylic Acid	0.596851	0.349637	0.3531	0.5165	0.989942	3.97056	4.05181	3.93802	4.0771	3.95881	3.86457	3.90584	3.92137	3.86081	3.96131	3.9286	4.04539
Styrene	0.332958	0.236164	0.4535	0.6086	0.996211	5.77734	5.86019	5.8005	5.88843	5.78567	5.72807	5.75302	5.81665	5.73349	5.79996	5.79907	5.80915
metab_1202	0.184702	0.0183154	0.9844	0.9909	0.999518	4.12864	4.25773	4.14857	4.26334	4.10587	3.99903	4.02445	4.18116	4.0744	4.17997	4.25936	4.17741
metab_1203	0.277242	0.0863255	0.9042	0.9441	0.997338	3.71488	3.87403	3.86661	3.93922	3.5971	3.55244	3.65435	3.62824	3.60156	3.86135	3.87604	3.8601
Senkyunolide I	0.293628	0.290406	0.2222	0.3745	0.995721	5.17364	5.12331	5.19114	5.11665	5.13527	5.10476	5.13209	5.09589	5.15424	5.09963	5.12792	5.1038
metab_1205	0.708047	0.701226	0.1887	0.3345	1.02615	4.54828	4.56507	4.88987	4.74018	4.58153	4.44317	4.93521	4.85172	4.75147	4.55531	4.64331	4.75885
2-Phenylethyl Beta-D-Glucopyranoside	0.285954	0.206956	0.4939	0.6431	0.996713	5.76453	5.81598	5.76303	5.85331	5.77932	5.70382	5.70069	5.78079	5.72776	5.76482	5.79343	5.80043
metab_1207	0.269927	0.230732	0.2694	0.4284	0.997315	5.62478	5.56204	5.59204	5.58721	5.57867	5.57325	5.57552	5.54627	5.60127	5.54665	5.59297	5.56479
N-[6-(3-Cyclopentyl-2-Oxoimidazolidin-1-Yl)Pyridin-3-Yl]-3-Fluorobenzamide	0.140765	0.00512704	0.9949	0.9967	1	4.96964	5.09632	5.0207	5.20341	5.04962	4.92279	4.95067	5.06874	4.9492	5.03042	5.15967	5.10587
metab_1209	0.249919	0.121007	0.7263	0.8239	0.998074	5.7084	5.7474	5.70406	5.80349	5.69131	5.61464	5.65881	5.70531	5.64597	5.71159	5.73881	5.7431
metab_1210	0.459244	0.462958	0.09564	0.2071	0.99177	5.26298	5.15905	5.28771	5.18793	5.24474	5.20655	5.16396	5.17891	5.22278	5.13639	5.20825	5.179
metab_1211	0.161791	0.0861434	0.7353	0.8304	0.998538	5.47657	5.43285	5.4953	5.48702	5.52236	5.40968	5.4516	5.44125	5.49625	5.41996	5.4999	5.47025
metab_1212	0.193057	0.0350534	0.9562	0.9773	0.999447	5.41025	5.43705	5.44489	5.55381	5.38399	5.30699	5.3588	5.39766	5.32796	5.45696	5.50172	5.47911
metab_1213	0.865418	0.448613	0.423	0.5817	0.984137	4.80437	5.09186	4.61702	4.99342	4.90452	4.7154	4.63888	4.86834	4.58421	4.91205	4.76133	4.89998
metab_1214	0.374864	0.20572	0.5343	0.677	0.996848	6.31913	6.39929	6.32524	6.43361	6.33108	6.259	6.28442	6.35102	6.27293	6.3674	6.31723	6.35763
Oleyl Alcohol	0.485098	0.139391	0.8673	0.9204	1.00662	4.17776	4.02651	3.88739	3.96818	4.08759	4.32151	3.41123	4.12254	4.25585	4.25544	4.40305	4.18264
(3E,9E,12E)-Hexadeca-3,9,12-Trienedioylcarnitine	0.28276	0.24332	0.4591	0.6131	0.995745	5.40098	5.41525	5.46783	5.44595	5.3878	5.31173	5.35815	5.33128	5.33512	5.43147	5.43072	5.40793
metab_1218	0.651976	0.657077	0.03995	0.1087	1.0158	4.69104	4.65437	4.60552	4.76485	4.62239	4.75811	4.76985	4.74049	4.70832	4.81677	4.76118	4.74355
Ecklonialactone A	1.28583	0.303805	0.6892	0.7965	1.02171	3.93133	3.16518	3.48542	3.60963	3.17304	3.63269	3.59479	3.58849	3.85925	3.18597	4.0453	3.18389
Cafestol	0.171846	0.101265	0.7697	0.8536	0.997272	5.09867	5.15059	5.12439	5.00641	5.10873	5.30065	5.13058	5.08228	5.10429	5.06216	5.13829	5.19312
metab_1221	0.285992	0.109614	0.8015	0.8776	0.996849	4.18941	4.11501	4.10915	4.07452	4.19903	4.06627	4.31691	4.09146	4.02193	4.03951	4.14806	4.05755
metab_1222	0.379267	0.135744	0.8628	0.918	1.00582	4.86003	4.254	4.83739	4.85694	4.83402	5.20803	4.6059	4.91484	4.72983	4.61427	5.08301	5.0659
metab_1224	0.871887	0.934894	0.08778	0.1947	1.03685	4.36842	4.34741	4.25692	4.51461	4.57809	4.4732	4.3592	4.44283	4.68607	4.66322	4.53274	4.82938
Pulegone	0.587738	0.567514	0.2929	0.4536	1.02153	4.06453	4.35255	4.00098	4.2691	4.19806	4.47093	4.2747	4.38601	4.39623	4.14239	4.31848	4.38698
metab_1227	0.246803	0.0913732	0.7627	0.8493	1.00159	5.03988	5.05225	5.10904	4.96766	5.05652	5.0526	5.05465	5.03435	5.11797	5.05301	5.04407	5.01726
metab_1228	1.08763	1.11132	0.08177	0.1844	0.943289	4.26206	4.33814	3.95249	4.24746	4.49188	4.09867	3.58105	4.1981	4.01717	4.01508	4.2438	3.89651
metab_1229	0.243428	0.174879	0.6961	0.8008	0.995269	5.69521	5.78406	5.5723	5.75445	5.80895	5.62819	5.47053	5.88911	5.65921	5.64082	5.75125	5.6687
4-Tetradecanamidobenzylphosphonic Acid	0.349517	0.327734	0.4165	0.5752	0.993805	6.95986	6.98203	6.81162	6.97055	7.03343	6.88983	6.75871	7.05806	6.90195	6.87646	6.93508	6.85526
metab_1231	0.30722	0.286045	0.4937	0.643	0.993099	5.72479	5.70953	5.54811	5.66992	5.70202	5.54871	5.48207	5.76318	5.61487	5.5682	5.70096	5.54421
metab_1232	0.222253	0.18612	0.6575	0.7726	0.995847	6.51462	6.57395	6.38663	6.53278	6.59143	6.4056	6.30956	6.64742	6.48788	6.41836	6.54311	6.43777
metab_1233	0.296176	0.188358	0.7533	0.8428	0.992904	5.66121	5.75826	5.28779	5.74739	5.83769	5.52924	5.23766	5.94415	5.58353	5.55317	5.70501	5.55634
metab_1234	0.0768565	0.0664671	0.8053	0.8796	0.998697	5.34171	5.40925	5.26884	5.37695	5.38487	5.45796	5.35755	5.36915	5.39263	5.34992	5.35714	5.37234
1-(3-Ethyl-3-Hydroxy-7-Azaspiro[3.5]Nonan-7-Yl)-3-Methylbutan-1-One	0.954433	0.932256	0.1393	0.2696	0.95333	4.06957	3.96861	4.22285	4.04841	4.08255	4.29178	3.97355	3.44789	4.21037	3.80955	4.0719	4.02034
metab_1236	0.425397	0.129398	0.847	0.9076	0.992481	4.33756	4.35284	4.06315	4.44067	4.48057	3.85927	3.69928	4.62639	4.17828	4.29357	4.30036	4.24882
metab_1237	0.192597	0.161824	0.6466	0.765	0.997009	6.70074	6.7303	6.60651	6.71018	6.75103	6.61536	6.55245	6.77988	6.68373	6.62903	6.72278	6.63003
metab_1238	0.489503	0.388432	0.2772	0.4379	1.00988	4.5384	4.63074	4.62054	4.44556	4.58424	4.50031	4.65062	4.59135	4.50905	4.68057	4.56718	4.58727
5-Kete	0.164593	0.0240521	0.9735	0.9847	1.00035	5.64137	5.71856	5.61252	5.62451	5.71193	5.84478	5.73842	5.71679	5.68935	5.6522	5.63701	5.72795
metab_1240	0.45163	0.0320941	0.9502	0.9737	0.999061	5.20263	5.32717	5.28901	5.41703	5.28957	5.41088	5.46339	5.13039	5.42644	5.0959	5.43019	5.36147
metab_1241	0.360901	0.278743	0.2902	0.4507	0.995483	4.8519	4.91977	4.84526	4.92819	4.84518	4.83306	4.83403	4.87077	4.81296	4.87224	4.84365	4.85885
Indene	0.572845	0.368353	0.257	0.4157	0.990544	3.8778	3.9516	3.91362	3.93455	3.94934	3.85408	3.88686	3.97918	3.781	3.85953	3.84378	3.90324
metab_1243	0.162324	0.0310673	0.9211	0.9559	1.00148	3.86759	4.15903	4.03082	4.19862	4.04587	3.95115	4.0799	4.11788	3.91585	4.05016	4.1051	4.02015
metab_1244	0.543781	0.207762	0.6608	0.7743	0.993004	4.1503	4.45105	4.28498	4.37027	4.2993	4.17287	4.09504	4.33664	4.14661	4.3569	4.24381	4.36901
metab_1245	0.302178	0.0876536	0.786	0.8656	0.99858	5.62265	5.68758	5.61923	5.70547	5.59801	5.56367	5.59839	5.65383	5.57463	5.61833	5.62454	5.6817
metab_1247	0.202546	0.0942786	0.8683	0.921	0.997142	4.40112	4.72276	4.62151	4.75001	4.4138	4.38616	4.4092	4.6962	4.51625	4.55793	4.48417	4.55081
metab_1248	0.340388	0.200935	0.4915	0.6411	0.99765	6.79842	6.86488	6.80134	6.86341	6.7683	6.75393	6.77091	6.81217	6.73656	6.7974	6.80395	6.82908
metab_1249	0.137646	0.120405	0.6289	0.7518	1.00173	5.18762	5.2548	5.24947	5.23037	5.17151	5.15261	5.18019	5.22691	5.21976	5.20711	5.23949	5.23147
metab_1250	1.14243	0.955562	0.07218	0.1679	0.968553	5.24092	5.43869	5.15486	5.43093	5.14336	5.07239	4.99656	5.24906	4.94944	5.17448	4.95972	5.16044
metab_1251	0.470544	0.340212	0.3612	0.5238	0.994024	6.19019	6.26766	6.18073	6.2975	6.12788	6.08364	6.11525	6.20344	6.07882	6.15425	6.16271	6.20936
1,3-Dicyclohexylurea	0.311878	0.32274	0.1198	0.2423	0.995956	5.46169	5.41184	5.47065	5.40638	5.45948	5.43089	5.42988	5.41208	5.44487	5.41333	5.4068	5.40012
metab_1253	0.343829	0.0346292	0.9803	0.9885	0.999347	4.46837	4.73061	4.67485	4.8323	4.36522	4.49583	4.53728	4.60775	4.44281	4.72033	4.54588	4.70026
metab_1254	1.28425	1.27639	0.003995	0.02095	1.04728	4.32064	4.4292	4.37668	4.53601	4.47313	4.51492	4.73225	4.54782	4.72642	4.48053	4.67916	4.7433
metab_1255	0.272363	0.054137	0.9252	0.9585	0.999064	5.35081	5.41107	5.35959	5.45234	5.20522	5.27161	5.32039	5.24927	5.27969	5.40687	5.33755	5.42983
metab_1256	0.792479	0.807012	0.01909	0.06379	1.01955	5.09154	5.15285	4.99612	5.06806	4.99768	5.07369	5.20017	5.17362	5.11421	5.21607	5.05883	5.20704
metab_1257	0.637624	0.550088	0.4439	0.6003	0.953516	2.40501	2.25783	2.48523	2.59041	2.82536	2.53603	2.85846	2.37308	2.30301	2.3767	2.552	1.93941
metab_1258	1.13452	1.18474	6.071e-05	0.001397	1.02773	5.52888	5.66731	5.56844	5.59787	5.57826	5.60049	5.77367	5.70827	5.69502	5.76243	5.77628	5.75618
metab_1259	0.433997	0.135522	0.8247	0.8917	1.00648	4.98097	5.14486	5.09821	4.58258	4.71299	5.1096	4.96693	4.85376	4.98879	5.26375	5.16616	4.57774
Stearidonic Acid	0.469816	0.378313	0.2425	0.3986	0.991328	4.80363	4.84354	4.82238	4.77157	4.86461	4.9502	4.74814	4.83238	4.75693	4.77762	4.79964	4.8919
Fa(18:3+1O)	0.668074	0.654833	0.1673	0.3071	1.02197	4.69134	4.6947	4.44055	4.69564	4.60904	4.45478	4.50986	4.78053	4.67903	4.82017	4.76165	4.6405
metab_1263	0.774241	0.596009	0.2778	0.4384	1.01983	5.2592	5.17532	5.00856	5.20351	5.03992	5.18301	5.43222	5.27117	5.51417	5.03009	5.0972	5.13614
metab_1264	0.303593	0.316056	0.06685	0.1583	0.996811	5.66194	5.64443	5.65663	5.61913	5.64937	5.6315	5.62533	5.62213	5.63868	5.6264	5.64105	5.60045
Alongside	0.292782	0.296885	0.1042	0.2198	0.996473	5.1272	5.08751	5.12219	5.07468	5.10317	5.10332	5.08176	5.07234	5.11419	5.07989	5.08336	5.07745
metab_1266	0.252721	0.251934	0.2603	0.4194	0.996819	5.37657	5.31562	5.3713	5.32892	5.33564	5.33877	5.36228	5.29627	5.3377	5.32906	5.33899	5.30055
3-(4-Butanoylpiperazin-1-Yl)-1-(2-Methylpropyl)Quinoxalin-2-One	0.253689	0.237612	0.41	0.5693	0.996208	5.10033	4.97943	5.01469	5.01859	4.95869	4.99617	5.00351	4.99046	4.98171	4.98631	5.03381	4.95532
metab_1268	0.342889	0.25559	0.3782	0.5396	1.00452	5.15619	5.01813	5.14338	5.08742	5.07965	5.0813	5.12643	5.08321	5.16489	5.07467	5.11529	5.13796
Androstanediol-17G	0.26231	0.187716	0.6101	0.739	0.996613	5.63895	5.62715	5.59221	5.60174	5.60187	5.5956	5.75984	5.59017	5.54498	5.57515	5.54916	5.52459
metab_1270	0.786354	0.837583	0.06016	0.1466	1.03825	3.30487	3.13389	3.07597	3.15518	3.419	3.2094	3.34496	3.4025	3.2381	3.38626	3.38342	3.28079
N-Acetyl-B-Glucosaminylamine	0.215908	0.0274027	0.945	0.9705	0.99979	4.7632	4.75891	4.80203	4.75744	4.75431	4.76175	4.75466	4.81546	4.74123	4.7935	4.80974	4.67324
19-Nortestosterone	0.148741	0.0375756	0.9245	0.958	1.00058	5.12997	5.15163	5.07082	5.13151	5.19722	5.25369	5.24231	5.16204	5.16313	5.13961	5.09681	5.1497
metab_1273	0.46023	0.487485	0.02301	0.07302	0.994531	6.59122	6.57145	6.58705	6.57454	6.60335	6.57055	6.57939	6.56938	6.55432	6.54677	6.53858	6.49313
metab_1274	0.264178	0.216298	0.5367	0.6788	0.994713	4.6345	4.7425	4.61983	4.80726	4.83261	4.73866	4.69785	4.69057	4.74335	4.73775	4.63739	4.7189
metab_1275	0.441217	0.454926	0.0874	0.194	0.993612	6.10405	6.08011	6.12729	6.09133	6.12519	6.10368	6.14315	6.06867	6.08314	6.05279	6.049	5.99901
metab_1276	0.681013	0.711312	0.0211	0.06867	0.985123	5.25366	5.22123	5.25842	5.22133	5.22473	5.27863	5.19215	5.11671	5.27596	5.116	5.10551	5.18278
metab_1277	0.312389	0.318966	0.2482	0.4054	0.99419	4.48904	4.46299	4.4944	4.50857	4.48147	4.41524	4.40932	4.48519	4.43076	4.478	4.49209	4.39693
metab_1278	0.1715	0.0813396	0.8408	0.9038	1.00188	4.71687	4.88666	4.65311	4.85549	4.77568	4.90057	4.82881	4.86029	4.79919	4.80573	4.71943	4.83086
metab_1279	0.626441	0.656412	0.09764	0.2099	0.981616	4.42696	4.38221	4.39912	4.47539	4.44995	4.30212	4.34008	4.33376	4.22984	4.42937	4.40726	4.20917
metab_1280	0.389753	0.265991	0.3737	0.5355	0.994694	4.70015	4.75703	4.70937	4.71688	4.69905	4.68977	4.69072	4.68962	4.78937	4.67999	4.6746	4.59908
metab_1281	0.523477	0.544077	0.06428	0.154	0.989203	4.76775	4.81434	4.85237	4.84779	4.83602	4.77742	4.79903	4.81169	4.75077	4.80743	4.71806	4.69606
metab_1282	0.284715	0.294388	0.2818	0.4426	0.995094	5.31748	5.26894	5.37044	5.2459	5.32801	5.2688	5.28606	5.26709	5.32077	5.28527	5.2259	5.25665
metab_1283	0.0719837	0.0235628	0.9467	0.9716	1.00042	4.63903	4.73876	4.78446	4.75162	4.78922	4.66568	4.69121	4.78015	4.71063	4.71072	4.77666	4.71165
Vernolic Acid	0.785129	0.739946	0.2066	0.3565	0.962881	3.88168	3.47137	3.35994	3.71925	3.44374	3.7864	3.36751	3.3931	3.44134	3.67919	3.41381	3.55943
metab_1285	0.867257	0.892801	0.1129	0.2327	1.03788	4.32266	4.1932	4.01049	4.52856	4.44475	4.47661	4.48928	4.29121	4.47666	4.47369	4.60166	4.62413
Ingenol	0.383304	0.317781	0.3253	0.4889	0.994194	5.38413	5.26586	5.35168	5.32581	5.34633	5.36036	5.39665	5.26864	5.322	5.27932	5.35214	5.23062
metab_1287	1.7602	1.80425	0.0003311	0.0037	1.13466	2.6845	2.68453	3.04729	2.66159	2.76972	2.6817	2.99372	3.15216	3.14206	3.06156	3.18198	3.22612
Pinolenic Acid	0.357364	0.307032	0.4168	0.5754	1.00701	4.89448	5.00916	4.99841	4.92809	4.99792	5.13465	5.07308	5.06732	4.93564	5.01293	4.99895	5.08337
4-Methylbenzophenone	0.0331354	0.0155425	0.9693	0.9831	0.999777	4.48845	4.42083	4.55204	4.47506	4.52525	4.45436	4.50142	4.50632	4.43131	4.49957	4.51703	4.4547
metab_1290	0.284109	0.237626	0.5416	0.6825	0.993666	4.68493	4.65574	4.65749	4.74091	4.78626	4.89356	4.83057	4.69639	4.73031	4.63647	4.6377	4.70655
5,8,11-Eicosatriynoic Acid	0.468301	0.31715	0.6285	0.7516	0.983579	4.69623	4.83872	4.42821	4.70726	5.01761	4.44346	4.24634	4.75846	5.11325	4.47733	4.58956	4.48931
metab_1292	0.214575	0.142334	0.6619	0.775	1.00227	4.80997	4.80329	4.84353	4.81542	4.90139	4.88829	4.883	4.88295	4.86411	4.75919	4.86371	4.87942
metab_1293	1.23388	1.28755	0.06203	0.1499	1.07998	3.58868	3.58144	3.64869	3.90329	3.5893	3.59475	3.58829	3.87646	4.06791	4.13502	3.60002	4.38985
metab_1294	0.277064	0.262407	0.5957	0.7265	0.991234	4.77403	4.59302	4.97388	4.71568	4.78944	4.90291	4.83986	4.59898	4.85631	4.72809	4.58224	4.88805
metab_1295	0.2015	0.0710173	0.8737	0.9245	0.998458	5.2899	5.19737	5.13565	5.16258	5.23465	5.11323	5.29519	5.11007	5.25134	5.20625	5.19584	5.0278
metab_1296	0.153453	0.0844403	0.6473	0.7653	0.999072	5.4042	5.38249	5.41156	5.36167	5.38048	5.38646	5.35645	5.38303	5.39101	5.39125	5.40664	5.36933
metab_1297	0.684002	0.601432	0.08128	0.1836	1.01557	4.26737	4.15715	4.27971	4.14341	4.29532	4.28874	4.32818	4.30754	4.38231	4.28043	4.28374	4.24647
(1(10)E,4A,5E)-1(10),5-Germacradiene-12-Acetoxy-4,11-Diol	0.221363	0.0614906	0.7479	0.8397	1.00053	5.67867	5.66939	5.68858	5.64723	5.68219	5.6901	5.66186	5.67753	5.69397	5.68297	5.70282	5.65645
Grayanotoxin	0.326467	0.135887	0.5843	0.7172	1.00209	5.31807	5.21887	5.29636	5.24671	5.26072	5.26301	5.25687	5.25464	5.31818	5.27218	5.30247	5.26069
metab_1300	0.403198	0.168198	0.7475	0.8395	0.990406	2.99171	2.93349	3.20946	3.02054	3.34005	3.26884	2.95799	3.15062	2.94485	3.33828	3.02536	3.16471
metab_1301	0.120292	0.0275996	0.8904	0.9355	1.00018	5.69333	5.66589	5.69695	5.65758	5.67442	5.65994	5.6986	5.67177	5.69576	5.64805	5.67259	5.67007
metab_1302	0.366168	0.2313	0.5218	0.6664	1.00518	5.00141	4.95435	5.06222	4.94901	5.05144	5.08494	5.17874	5.01471	5.00794	4.97872	5.09263	4.98785
Hexadeca-7,10,13-Trienoic Acid	0.330145	0.0190733	0.9907	0.9939	1.0029	2.06933	3.71127	1.14538	1.94094	1.15336	2.37992	3.24384	2.33388	1.25375	1.1654	3.14223	1.30071
metab_1304	0.219965	0.154118	0.6489	0.7667	1.0037	4.55814	4.60105	4.63264	4.57753	4.61515	4.59997	4.67987	4.64602	4.51917	4.51914	4.71994	4.60092
metab_1305	0.348347	0.292629	0.486	0.6359	0.990467	4.31605	4.18757	4.40413	4.22489	4.31407	4.35982	4.31451	4.21776	4.31562	4.04925	4.29435	4.36693
metab_1306	0.719235	0.744961	0.1045	0.2203	1.01838	5.95755	5.94182	5.93361	5.98059	6.09341	6.00848	5.99064	5.86632	6.12266	6.19155	6.21872	6.18849
metab_1307	0.393676	0.348552	0.4225	0.5812	0.989415	4.8978	4.60455	4.76872	4.81003	4.97479	4.85176	4.70946	4.80044	4.82171	4.63356	4.85031	4.78468
1-Nonanol	0.161909	0.168543	0.6054	0.7342	1.00291	5.41549	5.52858	5.41742	5.49651	5.49934	5.59991	5.50797	5.52095	5.51002	5.5156	5.4748	5.52211
9(Z),11(E)-Conjugated Linoleic Acid	0.311613	0.299906	0.312	0.4737	1.00478	5.58023	5.67077	5.62441	5.6381	5.65451	5.73648	5.73223	5.70292	5.63417	5.6666	5.64876	5.68523
Pro His Gln	0.187689	0.121694	0.7213	0.8197	0.997799	5.48749	5.41504	5.48268	5.40604	5.47839	5.44895	5.57791	5.44934	5.41025	5.41682	5.41143	5.38199
Xi-4-Hydroxy-4-Methyl-2-Cyclohexen-1-One	0.257957	0.252475	0.3132	0.4748	0.99552	4.67614	4.64606	4.66147	4.68882	4.75847	4.69729	4.67651	4.68116	4.65155	4.63173	4.70895	4.65441
metab_1314	0.353793	0.0353026	0.9357	0.9649	1.00092	4.42767	4.41109	4.35003	4.30217	4.34927	4.36849	4.43677	4.33083	4.44573	4.20817	4.471	4.33836
5,7-Megastigmadien-9-Ol Glucoside	0.173409	0.154627	0.5531	0.692	0.997478	5.13002	5.18481	5.18423	5.10231	5.18676	5.14137	5.11225	5.13011	5.13741	5.11308	5.21848	5.13839
metab_1316	0.277695	0.160852	0.5662	0.7029	0.997094	5.16497	5.09898	5.19718	5.11081	5.23584	5.16091	5.15355	5.10426	5.20147	5.12506	5.17381	5.1183
metab_1317	0.146517	0.0816431	0.6845	0.793	0.999347	6.15012	6.11349	6.1481	6.11845	6.12684	6.12289	6.14831	6.10364	6.12573	6.12313	6.14939	6.10354
metab_1318	0.280851	0.23857	0.6046	0.7338	1.0073	5.21621	5.07799	4.99546	4.96331	5.05434	5.10013	5.37428	5.0734	5.05118	5.0891	5.10265	4.93887
Eremopetasidione	0.327115	0.335673	0.1269	0.2529	0.995199	4.96963	5.04301	5.00739	4.97876	4.98953	5.0039	4.95359	4.94727	4.96999	4.97941	5.01264	4.98574
metab_1320	0.184876	0.140216	0.6411	0.7613	0.997082	4.70875	4.72594	4.84896	4.81325	4.84893	4.83833	4.8007	4.77713	4.82331	4.79414	4.72613	4.77858
metab_1321	0.583285	0.220936	0.8186	0.888	0.974832	2.43709	2.05929	3.41711	2.3916	3.60465	3.01674	3.22697	2.07646	2.66721	2.64833	3.10469	2.77554
Octadeca-10,12-Dienoic Acid	0.518072	0.529614	0.1472	0.2805	1.01309	4.79275	4.90251	4.86011	4.88723	4.85906	5.04019	5.03307	4.96981	4.86968	4.9822	4.93899	4.93003
metab_1323	0.429261	0.368063	0.3816	0.5432	1.01139	4.37548	4.38315	4.60969	4.51895	4.4793	4.50762	4.52575	4.35212	4.53196	4.67218	4.57246	4.52561
metab_1324	0.783337	0.424105	0.544	0.6845	0.975664	4.57293	4.58421	4.32303	4.27568	4.85679	4.508	3.79771	4.6167	4.59226	4.52676	4.11589	4.8083
metab_1326	0.403983	0.391612	0.2157	0.3676	0.992227	4.78093	4.79045	4.80243	4.75754	4.63638	4.79302	4.69666	4.74871	4.72499	4.72408	4.76047	4.68135
metab_1327	0.614676	0.579464	0.3677	0.5298	0.974506	4.69096	4.94478	4.37862	4.85052	4.81281	4.56387	4.24022	4.9427	4.57617	4.53597	4.70778	4.51845
Dihydro-Alpha-Ionone	0.242106	0.253559	0.4488	0.6046	1.0045	5.26871	5.36296	5.26596	5.30908	5.36192	5.45741	5.36195	5.3695	5.36663	5.35639	5.32782	5.38896
Verbenalol	0.353483	0.352826	0.216	0.3679	0.993245	4.91072	4.87948	4.93585	4.8046	4.95066	4.82927	4.85042	4.87533	4.86314	4.84577	4.85819	4.81798
metab_1330	0.329155	0.296171	0.2425	0.3986	0.995682	5.11425	5.05114	5.12087	5.0758	5.08601	5.12459	5.10683	5.07673	5.0654	5.07173	5.10297	5.01237
metab_1331	0.353619	0.218603	0.5028	0.6493	0.995706	4.98359	4.81486	4.88629	4.85478	4.8696	4.93277	4.8973	4.84768	4.91356	4.87334	4.89335	4.78878
metab_1332	0.466475	0.0845059	0.9518	0.9745	1.00186	4.97258	5.01753	4.51129	4.59896	5.22315	4.76942	4.49161	5.08463	4.96096	4.70357	4.76724	5.14072
metab_1333	0.13331	0.129308	0.6606	0.7743	0.997311	4.45103	4.54011	4.38894	4.44248	4.47976	4.47572	4.46012	4.39572	4.4759	4.49495	4.4654	4.41668
Coronaric Acid	0.235348	0.103603	0.7016	0.8044	0.998211	5.5534	5.6144	5.55931	5.54324	5.57956	5.68832	5.56265	5.5936	5.55357	5.5827	5.55393	5.63165
N-Docosahexaenoyl Threonine	0.66225	0.620461	0.07955	0.1806	1.01419	5.25619	5.28699	5.16896	5.21711	5.18295	5.18106	5.36229	5.35058	5.21011	5.35007	5.17549	5.28894
metab_1336	0.687279	0.45541	0.3419	0.5059	0.985002	5.1917	5.15841	5.03051	5.07608	5.32093	5.02653	4.93329	5.23079	5.08627	4.92461	4.93224	5.23764
metab_1338	0.324446	0.289342	0.2828	0.4436	1.00478	5.25479	5.2596	5.18538	5.22909	5.18201	5.2455	5.18592	5.28139	5.24746	5.30545	5.25736	5.22901
metab_1339	0.230848	0.0955895	0.7669	0.8515	1.0024	4.59049	4.68219	4.51056	4.63247	4.52782	4.51203	4.51404	4.61472	4.5664	4.67656	4.58773	4.56325
metab_1340	0.23107	0.242795	0.4983	0.6466	1.00416	6.17024	6.33204	6.15862	6.25706	6.25556	6.37084	6.28612	6.27947	6.30662	6.27241	6.24309	6.30807
5-Hete Lactone	0.439521	0.289701	0.4516	0.607	0.993373	4.9731	5.03962	4.94281	4.94003	5.04115	4.94431	4.94461	5.0161	4.86685	5.0927	4.90911	4.85102
metab_1342	0.18263	0.0282822	0.9383	0.9666	1.0003	6.67305	6.77704	6.70603	6.73628	6.74252	6.88018	6.83362	6.74899	6.72269	6.74451	6.70549	6.77629
N,N-Dibutyl-2-Pyridin-4-Ylquinazolin-4-Amine	0.293409	0.306319	0.1664	0.3059	0.996277	5.63932	5.61411	5.662	5.64163	5.64254	5.64055	5.66858	5.63035	5.58787	5.61972	5.62263	5.58686
metab_1344	0.459773	0.437003	0.2103	0.361	0.990656	5.21487	5.33937	5.18727	5.22588	5.14932	5.34532	5.16688	5.15789	5.20171	5.21561	5.17229	5.25588
metab_1345	0.587374	0.625175	0.03743	0.1041	0.986737	4.84406	4.68175	4.79822	4.7465	4.70347	4.7267	4.71381	4.65996	4.69232	4.66812	4.69936	4.69053
metab_1346	0.591631	0.411124	0.464	0.6172	0.984027	5.44803	5.4115	5.15284	5.23618	5.65384	5.39924	5.11055	5.52876	5.41699	5.08621	5.12871	5.51792
metab_1347	0.0895167	0.0306453	0.8499	0.9099	1.00038	5.3119	5.30204	5.34745	5.3064	5.32132	5.31039	5.35239	5.29199	5.30088	5.32979	5.33469	5.30344
Pe(18:4(6Z,9Z,12Z,15Z)/P-18:1(11Z))	0.110687	0.104768	0.6892	0.7965	1.0014	5.70686	5.71508	5.73238	5.67759	5.75795	5.66563	5.70499	5.67089	5.74609	5.72562	5.71509	5.73661
metab_1349	2.23942	2.35626	0.0003423	0.0037	1.23132	2.83206	2.7193	2.83117	2.71341	2.72715	2.88051	3.70826	3.37021	3.0229	3.64985	3.16431	3.65193
metab_1350	0.411602	0.356739	0.4883	0.6382	1.01356	3.88234	4.13933	3.80748	3.84379	4.02675	4.19358	4.14059	3.95193	3.97149	3.94989	4.10898	4.09473
metab_1351	0.464984	0.473501	0.1952	0.3429	0.986817	4.19142	4.17059	4.28518	4.27268	4.33602	4.23062	4.05511	4.22267	4.19364	4.2458	4.2715	4.16083
Myristoyllysophosphatidylcholine	1.72222	1.81933	8.406e-05	0.00167	1.05905	6.2186	6.2776	6.10229	6.17806	6.1759	6.13278	6.5021	6.51994	6.42956	6.67282	6.42517	6.72879
metab_1353	0.351333	0.315967	0.2185	0.371	0.99573	5.88284	5.84003	5.89391	5.86106	5.85889	5.7925	5.84698	5.78469	5.81503	5.86702	5.82883	5.83932
metab_1354	0.63712	0.65094	0.02846	0.08528	0.985329	4.61339	4.62923	4.66567	4.58951	4.70521	4.60501	4.54728	4.64465	4.52959	4.55184	4.60667	4.5222
Ht-2 Toxin	0.509963	0.527656	0.01572	0.05582	0.993602	6.24256	6.23767	6.26682	6.25008	6.26049	6.25208	6.27385	6.20772	6.19909	6.19427	6.21058	6.1839
metab_1356	0.154496	0.164598	0.4936	0.6429	0.997992	6.01221	5.97233	6.01022	5.96203	5.9746	5.92931	5.9624	5.91447	5.98651	5.96988	5.98599	5.97019
metab_1357	0.869868	0.772942	0.3461	0.5097	0.969627	6.9559	6.93499	6.87738	6.82647	6.84105	6.84922	5.62337	6.9115	6.90622	6.84419	6.90713	6.83925
metab_1358	1.33484	1.34733	0.0008059	0.006416	1.0463	4.5235	4.56236	4.77304	4.73203	4.71801	4.68184	4.88581	4.79481	4.91626	4.93304	4.8518	4.90608
metab_1359	0.299996	0.214524	0.6491	0.7669	0.992701	4.70668	4.54666	4.76949	4.62655	4.69546	4.60369	4.79407	4.66347	4.70455	4.33567	4.58134	4.66632
metab_1360	0.35472	0.367471	0.1252	0.2509	0.993973	4.79298	4.85547	4.83147	4.80926	4.80278	4.78127	4.79632	4.75426	4.83712	4.74642	4.77625	4.78879
Lysope(20:4(8Z,11Z,14Z,17Z)/0:0)	0.757108	0.804556	0.003325	0.01817	1.01386	5.94033	5.89573	5.97586	5.86387	5.9302	5.89012	6.02285	5.99332	6.01081	5.99929	5.93513	6.02706
Phe Ala Ser Thr Val	0.543517	0.563687	0.07672	0.1754	1.01101	5.56854	5.46314	5.57673	5.54944	5.5619	5.51638	5.68062	5.52579	5.57532	5.64213	5.54134	5.63369
Chenodeoxycholylarginine	0.236036	0.229923	0.3441	0.508	0.997159	6.00122	5.98567	6.02376	5.948	5.98838	5.95071	5.99813	5.91751	5.99305	5.94423	5.9827	5.95759
metab_1364	0.237076	0.0917224	0.8602	0.9169	0.99477	3.7451	3.80714	3.5461	3.66672	3.72875	3.30359	3.28794	3.76156	3.78358	3.52587	3.70778	3.6148
metab_1366	0.469171	0.382618	0.4121	0.571	1.01141	5.02785	5.20463	5.19741	5.1952	5.1347	5.26933	5.49374	5.25774	5.04859	5.2148	5.15762	5.21108
metab_1367	2.09083	2.20828	1.472e-05	0.000762	1.1177	4.27288	4.61604	4.41203	4.46302	4.45951	4.38604	4.98094	4.92339	4.75981	5.05637	4.92414	5.09663
metab_1368	0.493967	0.517087	0.1007	0.2146	0.988935	4.56327	4.57009	4.64224	4.68102	4.60054	4.5983	4.58513	4.51573	4.53136	4.50496	4.6488	4.56025
Piperonyl Butoxide	0.151336	0.125463	0.7051	0.8072	0.996856	4.83907	4.7889	4.771	4.70389	4.8811	4.63957	4.73329	4.76022	4.80777	4.74972	4.75866	4.72535
metab_1370	0.187935	0.0395358	0.921	0.9559	1.00063	4.73317	4.78111	4.84781	4.70316	4.81537	4.74362	4.75277	4.65429	4.81384	4.75686	4.86885	4.80022
metab_1371	0.260462	0.207848	0.367	0.5295	0.997421	5.8581	5.78062	5.81812	5.82157	5.83008	5.79406	5.79982	5.79169	5.83636	5.75488	5.82869	5.79872
metab_1372	0.232601	0.235792	0.3031	0.4644	0.997294	5.90128	5.88217	5.92737	5.93022	5.89303	5.94228	5.93514	5.86622	5.88063	5.8717	5.91395	5.91167
metab_1374	0.214672	0.136353	0.7387	0.8328	1.00414	4.22892	4.25109	4.49522	4.37534	4.3642	4.37065	4.45129	4.37593	4.29201	4.482	4.23334	4.36402
1,2-Dipentadecanoyl-Sn-Glycero-3-Phosphocholine	0.831962	0.740283	0.344	0.508	0.972398	6.80434	6.77935	7.03647	7.03431	7.03747	7.04139	5.84079	6.95153	6.99774	6.94078	6.96166	6.89441
1-Oleoyl-2-Myristoyl-Sn-Glycero-3-Phosphocholine	0.776506	0.699918	0.3277	0.4917	0.978381	7.55873	7.54429	7.68742	7.6729	7.65037	7.67914	6.67892	7.61791	7.65264	7.60782	7.64758	7.59954
Pc(34:2)	1.17393	1.09409	0.2448	0.401	0.952488	7.27229	7.23448	7.08423	7.04444	7.0108	7.03982	5.42789	7.12939	7.04264	7.00306	7.04775	7.00387
metab_1378	0.545758	0.562777	0.4506	0.606	1.02536	5.4647	4.59486	4.50206	4.91694	5.08077	5.01424	4.9153	5.08116	4.97606	4.84939	5.30013	5.20218
Geranyl Acetate	0.3518	0.270696	0.6613	0.7748	0.98683	4.49957	3.95488	4.51577	4.13752	4.45826	4.40197	4.52068	4.18425	4.2906	3.9379	4.26007	4.43508
metab_1380	0.321636	0.316318	0.1909	0.337	1.00418	5.96645	5.97418	6.00083	5.97397	5.96083	5.98259	6.05583	5.94527	5.99312	5.99445	5.97752	6.04186
metab_1381	0.569646	0.55802	0.1529	0.2882	1.01682	4.17405	4.07485	3.99859	4.10624	4.19836	4.06677	4.29267	4.1265	4.20181	4.05469	4.20551	4.15259
metab_1382	0.495565	0.401881	0.1317	0.2594	1.0066	5.34096	5.29292	5.28595	5.33124	5.32329	5.27052	5.3903	5.34709	5.38825	5.2958	5.34544	5.2876
2,4-Dimethylpimelic Acid	0.553258	0.463307	0.07675	0.1754	1.008	5.13879	5.10286	5.11244	5.16887	5.14547	5.09593	5.22256	5.15873	5.20518	5.12112	5.17753	5.12317
metab_1384	0.448035	0.365453	0.2054	0.3554	1.00594	5.76627	5.70927	5.69598	5.76001	5.71827	5.6736	5.82877	5.75062	5.79388	5.70008	5.75646	5.70085
metab_1386	0.384299	0.239892	0.3715	0.5333	1.00301	7.02183	6.95852	6.95768	7.0303	6.98391	6.96483	7.07001	6.99015	7.04193	6.96367	7.0207	6.95727
metab_1387	0.22328	0.0212253	0.9724	0.9842	0.999807	5.2223	5.16903	5.23446	5.25862	5.15838	5.05753	5.27443	5.25046	5.242	5.11191	5.13241	5.07948
metab_1388	0.356572	0.158572	0.5688	0.7043	1.00274	5.86398	5.80304	5.8158	5.9045	5.82498	5.79454	5.91586	5.83003	5.86902	5.82006	5.88732	5.77867
metab_1389	0.400173	0.163347	0.6999	0.803	1.00437	5.26574	5.15959	5.16633	5.36663	5.28205	5.30695	5.49507	5.2214	5.32507	5.17728	5.27866	5.18953
metab_1390	0.196691	0.129564	0.7187	0.8175	0.996099	3.92038	3.91828	3.67673	3.8755	3.89714	3.78082	3.79282	3.83806	3.85721	3.82801	3.84564	3.81655
4-Hydroxyvalproic Acid	0.416519	0.0727787	0.8879	0.9343	0.996931	4.51958	4.09464	4.14842	4.17095	4.33735	4.14805	4.33667	4.31612	4.38158	4.02065	4.26455	4.01838
metab_1392	0.210456	0.221085	0.5567	0.6951	1.00621	4.17589	4.24376	4.0697	4.26753	4.26317	4.10853	4.27161	4.28569	4.23385	4.17597	4.16978	4.14449
metab_1393	0.63583	0.511645	0.1302	0.2572	1.01178	4.7738	4.67463	4.73723	4.77125	4.80415	4.75971	4.89658	4.83541	4.86327	4.72517	4.80016	4.73315
metab_1394	0.172385	0.16067	0.5816	0.7148	0.997073	5.14305	5.05903	5.1452	5.17772	5.14569	5.07915	5.07725	5.06255	5.12559	5.09332	5.11445	5.18779
1-O-Palmitoyl-2-O-Acetyl-Sn-Glycero-3-Phosphorylcholine	1.88796	1.9902	7.722e-05	0.001595	1.08843	4.98429	5.00666	4.91011	4.97407	4.9348	4.90513	5.37734	5.37463	5.16597	5.53166	5.28286	5.61199
metab_1397	0.574669	0.594146	0.3539	0.5167	1.03478	3.59131	3.09914	3.04896	2.88829	3.47225	3.22188	3.32275	3.46848	3.2158	3.25742	3.38265	3.3448
metab_1398	0.735395	0.307019	0.7363	0.8311	0.979242	5.07349	4.24011	4.2431	4.14855	4.71339	4.17118	4.72471	4.70883	4.72485	3.65601	4.55428	3.67075
metab_1399	0.215382	0.180243	0.573	0.708	1.00284	5.29243	5.2865	5.28485	5.23452	5.37456	5.2105	5.33009	5.26883	5.319	5.24276	5.29814	5.31891
metab_1400	1.51161	1.59249	0.0003153	0.003633	1.05859	5.05733	4.96943	5.08093	5.02878	4.99234	4.77339	5.25692	5.22656	5.2342	5.36564	5.20122	5.37401
metab_1401	0.485771	0.434467	0.277	0.4376	1.01214	4.67834	4.79614	4.74087	4.58998	4.71165	4.6677	4.77832	4.68516	4.60046	4.84921	4.85729	4.75517
metab_1402	0.380544	0.379162	0.3941	0.5545	1.01097	4.26362	4.55738	4.33917	4.50788	4.53032	4.58959	4.48984	4.48636	4.53895	4.47008	4.53594	4.56518
4-Ethyl-7,11-Dimethyldodeca-Trans-2-Trans-6-1-O-Trien-1-Al	0.302212	0.298149	0.457	0.6118	1.00567	5.8697	6.05674	5.88914	5.98781	6.01059	6.14235	6.05255	6.02357	6.05826	5.97894	5.98687	6.063
Mg(0:0/20:3(6,8,11)-Oh(5)/0:0)	0.472245	0.470947	0.2269	0.3809	1.01179	5.14791	5.03644	5.00593	5.12378	5.06761	5.14939	5.32021	5.06253	5.08373	5.09362	5.1332	5.19798
Pc(18:2/0:0)	2.92147	3.06442	0.001749	0.01128	1.33728	2.82058	4.12976	2.81263	4.11717	3.09011	3.82472	4.71937	4.44374	4.42573	4.88689	4.38166	4.95427
metab_1406	0.402014	0.0568125	0.9537	0.976	1.00388	4.26651	3.61259	3.38602	3.57957	3.87598	2.93651	3.93516	3.79519	3.90416	2.98128	3.8793	3.25025
metab_1407	0.325923	0.260593	0.6349	0.7568	0.987792	4.49264	4.80191	4.31309	4.37093	4.71479	4.82904	4.37164	4.5269	4.67342	4.31522	4.56694	4.73467
metab_1408	0.163544	0.0600486	0.8834	0.9317	0.998705	4.59881	4.5445	4.67193	4.67197	4.60143	4.7076	4.70046	4.54276	4.65307	4.69077	4.57502	4.60155
metab_1409	0.580784	0.189268	0.8185	0.888	0.990124	6.07551	5.18168	5.34161	5.17107	5.73427	5.30537	5.83411	5.67556	5.73244	4.78345	5.49828	4.9581
metab_1410	0.278934	0.281253	0.524	0.6683	0.991422	4.49974	4.81843	4.64975	4.70379	4.69793	4.60959	4.49608	4.64886	4.60571	4.52301	4.77178	4.69298
metab_1411	0.592191	0.261839	0.7619	0.8488	0.982703	4.95806	4.21934	4.11934	4.11245	4.586	4.01928	4.61775	4.59757	4.62504	3.69904	4.35791	3.67158
Lysopc(15:0)	2.04521	2.16562	3.674e-05	0.001123	1.10873	4.67693	4.76744	4.61925	4.59736	4.70006	4.61716	5.08284	5.21908	4.96012	5.30817	5.05717	5.39464
metab_1413	1.80892	1.91393	0.0008723	0.006795	0.908802	4.8852	4.70017	4.86223	4.68858	4.63601	4.58672	4.5534	4.30526	4.40268	4.33505	4.17124	4.00002
metab_1414	0.461928	0.388734	0.6529	0.7691	0.964736	4.12315	3.43444	3.15623	3.12683	4.06916	3.02043	3.05128	3.0702	4.17185	3.06522	3.42787	3.40195
metab_1415	0.392332	0.257792	0.5029	0.6493	0.993951	5.10426	5.1291	4.97743	5.1821	5.14191	5.21281	5.03132	5.11652	5.17328	5.13432	5.12461	4.98227
Gpcho(16:0/16:1)	0.778235	0.709991	0.2819	0.4426	0.97827	6.97352	6.93273	7.11612	7.07454	7.05525	7.09538	6.23239	7.01784	7.04425	7.0001	7.06761	6.96314
metab_1417	0.124156	0.11032	0.6608	0.7743	1.00155	5.18169	5.18863	5.19759	5.15496	5.22045	5.10715	5.19422	5.18433	5.18644	5.15929	5.21371	5.16177
Vulgarole	0.259542	0.252501	0.1914	0.3377	0.997053	5.42556	5.44269	5.44489	5.43469	5.43723	5.38782	5.4238	5.39898	5.40653	5.39327	5.43515	5.42323
metab_1419	0.24614	0.246852	0.4919	0.6413	1.0039	6.57652	6.71459	6.57846	6.68199	6.68727	6.79557	6.72416	6.7078	6.70559	6.66847	6.66008	6.72269
metab_1420	0.25663	0.185733	0.698	0.8018	1.00511	5.1391	5.31858	5.1386	5.26529	5.28138	5.53288	5.44989	5.32077	5.27587	5.26629	5.25818	5.26433
Dibutyl Sebacate	0.305482	0.272991	0.3523	0.5158	0.995068	4.82987	4.88391	4.86752	4.83432	4.92043	4.86111	4.86761	4.82681	4.84759	4.86237	4.89795	4.74741
metab_1422	0.301816	0.122655	0.7674	0.8519	0.997482	5.12378	5.11704	5.16488	5.19596	5.18388	5.19463	5.32912	5.13188	5.141	5.10556	5.16437	5.03001
metab_1423	0.234309	0.178437	0.4921	0.6414	0.997457	5.51823	5.49346	5.52822	5.51465	5.55419	5.42764	5.49479	5.49141	5.47101	5.52499	5.49655	5.47505
Lysope(0:0/22:6(4Z,7Z,10Z,13Z,16Z,19Z))	1.06452	1.10835	0.01522	0.05446	1.03856	4.6952	4.53423	4.62108	4.70896	4.77798	4.67321	4.98498	4.78129	4.75956	4.93948	4.67636	4.94436
metab_1425	0.423581	0.345423	0.3678	0.5299	0.991052	5.07519	4.91549	5.10613	5.02787	5.13131	4.91531	4.98465	5.01832	4.9986	4.91167	4.91235	5.08116
Gpcho(15:0/15:0)	0.873922	0.834859	0.1655	0.3048	0.974145	6.46454	6.27947	6.52146	6.49186	6.50945	6.48633	5.77746	6.42237	6.43356	6.37574	6.4392	6.30628
metab_1427	1.43102	1.40804	0.1248	0.2502	0.922605	5.71976	5.69851	5.57753	5.48507	5.37778	5.39988	3.87351	5.34928	5.42652	5.30958	5.42795	5.29594
Gpcho(22:5/15:0)	1.26346	1.27225	0.05231	0.1322	0.946292	5.5696	5.51657	5.14448	5.11305	4.97095	5.07617	4.68836	5.2475	4.97715	4.83128	5.03819	4.92091
metab_1429	0.140514	0.137481	0.5932	0.7245	0.997561	4.94546	4.8965	4.96603	4.87315	4.95124	4.89655	4.90417	4.9682	4.89966	4.85404	4.93157	4.89908
metab_1430	0.396837	0.425265	0.09326	0.2032	0.994327	6.02376	5.98086	6.03365	5.98852	5.99892	5.93154	5.98069	5.93772	5.96255	5.9554	5.99445	5.92074
1-(1Z-Octadecenyl)-2-(9Z-Octadecenoyl)-Sn-Glycero-3-Phosphocholine	1.5249	1.5031	0.09633	0.2082	0.929063	6.58562	6.60584	6.55182	6.26256	6.20199	6.19353	4.78473	6.05022	6.19321	6.18914	6.19594	6.25994
metab_1432	0.185282	0.185761	0.5373	0.6794	1.00251	6.31849	6.38961	6.29646	6.37301	6.39339	6.44706	6.41242	6.42841	6.38729	6.38529	6.34973	6.3534
metab_1433	0.187546	0.18778	0.5311	0.6743	1.00316	5.32197	5.40901	5.32203	5.4064	5.38317	5.47227	5.4307	5.43432	5.39376	5.42885	5.36579	5.36641
metab_1434	1.56524	1.60872	0.02274	0.07239	1.10477	3.91829	3.73783	3.73711	3.73193	3.77806	3.71381	4.26194	3.76983	4.11687	4.5307	3.75641	4.55508
metab_1435	0.731314	0.74963	0.05875	0.144	1.02077	4.73939	4.67936	4.60624	4.73429	4.89775	4.65348	4.8681	4.79576	4.87941	4.79367	4.79939	4.75804
metab_1436	0.25189	0.220735	0.5263	0.6703	1.00503	4.65459	4.80121	4.6854	4.83581	4.77557	4.84957	4.83301	4.79698	4.74678	4.83923	4.7344	4.79814
metab_1437	0.128465	0.0976517	0.8333	0.8984	1.00218	4.52663	4.61094	4.58331	4.59819	4.65476	4.55599	4.58087	4.73096	4.68282	4.47345	4.51754	4.6007
Prostaglandin F3A	0.381504	0.29437	0.3832	0.5448	1.00625	5.02105	5.07745	5.1808	5.10483	5.12058	5.21024	5.24248	5.1484	5.13551	5.16021	5.12663	5.09233
metab_1439	1.23202	1.30762	0.01272	0.04848	1.05103	4.72761	4.68172	4.55897	4.47018	4.69929	4.7235	4.627	4.94696	4.8201	4.96042	4.83238	5.10145
metab_1440	0.909029	0.690484	0.4338	0.591	0.964128	5.93812	5.91896	5.5589	4.97197	5.15802	5.06962	4.45578	5.3219	5.26563	5.44536	5.44209	5.51702
metab_1441	0.43727	0.44988	0.2487	0.4061	1.01041	5.16202	5.10074	5.15762	5.17751	5.19065	5.34457	5.34296	5.24112	5.24463	5.19966	5.14039	5.28833
metab_1442	0.631543	0.203681	0.7517	0.8419	0.990282	4.49961	4.04009	4.46751	4.46351	4.54904	4.53224	4.64719	4.47123	4.71151	4.20266	4.14772	4.11218
metab_1443	0.317927	0.308948	0.3306	0.4942	0.993934	5.26636	5.26914	5.34329	5.24749	5.319	5.20595	5.18846	5.32955	5.27801	5.24362	5.24831	5.17301
metab_1445	1.56322	1.62924	2.963e-05	0.00104	1.05185	5.45027	5.43232	5.4971	5.48333	5.59876	5.63695	5.80291	5.72998	5.76572	5.86661	5.79572	5.8505
metab_1446	0.565552	0.451147	0.237	0.392	0.988339	4.56439	4.571	4.66446	4.63044	4.69394	4.66449	4.56287	4.64338	4.63434	4.60131	4.6208	4.39934
Lysope(0:0/16:0)	1.69893	1.79426	2.992e-05	0.001042	1.06448	5.51298	5.4353	5.39509	5.39469	5.43401	5.39739	5.87674	5.78812	5.61185	5.84791	5.67529	5.86552
metab_1448	0.408772	0.378571	0.3767	0.5383	1.00888	5.25287	5.48785	5.31503	5.36515	5.44474	5.54995	5.54627	5.48689	5.43466	5.35813	5.43587	5.44358
metab_1449	0.283878	0.173049	0.7408	0.8345	1.00478	4.68833	4.90334	4.67475	4.66981	4.91269	5.04701	4.91274	4.81958	4.82253	4.80309	4.80575	4.87034
metab_1450	0.172803	0.164523	0.7179	0.8168	0.99657	5.60522	5.45119	5.49366	5.53446	5.51124	5.63894	5.69967	5.48543	5.42778	5.54714	5.5399	5.42121
9-Hexadecenoic Acid	0.264835	0.227723	0.5174	0.6621	1.00433	5.2364	5.35731	5.23682	5.27317	5.33327	5.43025	5.39458	5.32579	5.32105	5.30578	5.3011	5.35784
metab_1452	0.210537	0.0229194	0.938	0.9665	1.00045	4.46717	4.36376	4.46316	4.40526	4.38294	4.37075	4.46292	4.38439	4.48731	4.37656	4.36419	4.39107
metab_1453	0.201548	0.176206	0.5463	0.6862	0.997029	5.4086	5.34201	5.3681	5.37028	5.46015	5.36712	5.43241	5.37994	5.35155	5.34401	5.40618	5.30769
1-Hexadecanoyl-Sn-Glycero-3-Phosphoethanolamine	1.76125	1.86276	3.732e-06	0.000485	1.0624	5.85901	5.86795	5.77022	5.81909	5.86917	5.81385	6.24747	6.19485	6.06539	6.28023	6.11538	6.27919
1-(8Z,11Z,14Z-Eicosatrienoyl)-Glycero-3-Phosphate	1.49915	1.56067	0.004011	0.02101	1.07615	4.35972	4.2607	4.37893	4.36592	4.08065	4.08335	4.87365	4.525	4.51526	4.59542	4.39114	4.57153
metab_1456	0.388639	0.271002	0.5884	0.7204	0.991844	4.75579	4.57224	4.68718	4.52951	4.57034	4.83902	4.74857	4.63715	4.43348	4.73451	4.58201	4.58761
metab_1457	0.736084	0.593493	0.3215	0.4846	1.02401	4.9467	4.76733	4.5773	4.97007	4.86427	4.86175	5.34051	4.95274	5.0151	4.82073	4.90601	4.6474
metab_1458	0.460779	0.41577	0.3663	0.5289	0.987944	4.93787	4.83532	4.87376	4.76515	4.8303	4.6259	4.80231	4.74971	4.89304	4.73498	4.77062	4.56624
Pe(18:1/0:0)	1.85619	1.96241	1.114e-05	0.0006737	1.06988	5.90441	5.87755	5.82858	5.85794	5.8805	5.85177	6.35554	6.25107	6.11581	6.36821	6.15706	6.41442
metab_1460	0.165823	0.161	0.5447	0.6849	1.00211	5.70252	5.64824	5.67551	5.64959	5.69157	5.69604	5.7044	5.74758	5.69892	5.63086	5.66559	5.68652
metab_1461	0.526037	0.421068	0.4896	0.6392	0.98273	5.09622	4.36717	4.74101	4.83877	4.81855	4.97343	4.52793	4.75571	4.77926	4.59768	4.87383	4.8051
Gpetn(18:2/20:3)	0.951147	1.00151	0.007855	0.0346	0.978398	6.48878	6.29137	6.32171	6.2919	6.32236	6.33725	6.1716	6.29778	6.22697	6.19477	6.24473	6.09526
metab_1463	0.485103	0.510967	0.2316	0.3864	0.986992	5.02426	4.91934	5.11697	5.05679	4.9111	4.95539	5.09972	4.81786	4.94508	4.88227	4.93758	4.91143
Tirofiban	0.355661	0.0853569	0.7834	0.8641	1.00149	5.98545	5.93785	6.0362	6.07491	6.04518	6.08408	6.1297	6.02012	6.045	5.98234	6.05307	5.98729
Astromicin	0.350402	0.314081	0.3842	0.5459	0.99354	5.3924	5.37879	5.43804	5.38068	5.42396	5.49698	5.53914	5.40222	5.37515	5.30453	5.34049	5.33763
metab_1467	0.191832	0.0943005	0.8174	0.8875	1.00176	6.12349	6.25222	6.15371	6.24857	6.25097	6.39959	6.34082	6.25381	6.21986	6.22237	6.18106	6.27533
metab_1468	0.40638	0.434115	0.1263	0.2522	1.00696	5.60946	5.5502	5.60736	5.60387	5.67906	5.58148	5.67653	5.67525	5.65157	5.61304	5.58499	5.66011
4-Vinylcyclohexene	0.175793	0.0100827	0.9751	0.9857	1.00019	5.13262	5.19541	5.16207	5.15762	5.16026	5.2415	5.215	5.18121	5.18739	5.14091	5.17211	5.15647
1,2,3,4-Tetramethyl-1,3-Cyclopentadiene	0.163944	0.111747	0.7209	0.8194	1.00187	4.73895	4.80764	4.80401	4.79421	4.84455	4.89934	4.85988	4.79956	4.84383	4.81544	4.78173	4.84361
metab_1471	0.203219	0.185887	0.4968	0.6454	1.00277	4.9948	5.07121	5.00239	5.04626	5.0808	5.11003	5.07339	5.03291	5.08523	5.04859	5.0654	5.08655
Camphor	0.154713	0.118081	0.6977	0.8016	1.00184	5.39405	5.46497	5.38466	5.44632	5.44399	5.53853	5.48394	5.43803	5.47658	5.42549	5.43512	5.47303
Irene	0.276585	0.186861	0.5993	0.7295	1.00397	4.939	5.06775	4.96209	5.07794	5.06149	5.13553	5.10378	4.97575	5.09658	5.02774	5.08064	5.07852
metab_1474	0.560221	0.308167	0.4698	0.6215	1.00871	4.98759	5.06299	5.19929	5.19237	4.85226	5.00644	5.12989	5.07853	5.19319	5.03082	5.07054	5.06392
metab_1475	0.265532	0.0305685	0.9467	0.9716	0.999231	5.15748	5.06789	5.19176	5.27153	5.21672	5.31615	5.34688	5.11566	5.23261	5.15127	5.16427	5.19075
metab_1476	0.340622	0.307663	0.5557	0.6942	1.01123	4.25206	4.38571	4.70708	4.23893	4.25269	4.33853	4.47506	4.49331	4.4692	4.41467	4.26341	4.35678
Acetanilide	0.177959	0.0669579	0.7942	0.8722	0.998845	5.14827	5.19145	5.16507	5.18566	5.1938	5.27408	5.23491	5.17357	5.197	5.1358	5.18906	5.19247
metab_1478	0.94794	0.979248	0.03341	0.09569	0.96217	4.20355	4.22687	4.19944	4.03544	4.13289	4.42172	3.9533	4.13288	4.15717	3.93738	4.08098	4.00526
Pentenylbenzene	0.368601	0.275239	0.3241	0.4878	1.00494	4.79295	4.86434	4.81957	4.87464	4.85781	4.94225	4.89924	4.86447	4.87783	4.86621	4.92685	4.86236
metab_1480	0.666926	0.672828	0.1201	0.2427	1.02175	4.15698	4.26345	4.16845	4.34654	4.26968	4.44749	4.23266	4.37454	4.36171	4.36473	4.41833	4.45606
metab_1481	0.302186	0.176992	0.6285	0.7516	0.995107	4.46953	4.50723	4.45839	4.3738	4.52733	4.64161	4.55062	4.38108	4.4862	4.46909	4.42738	4.5303
metab_1482	0.443615	0.415336	0.2871	0.4478	1.01171	4.50407	4.59996	4.47888	4.53123	4.38161	4.66279	4.67024	4.51842	4.61267	4.53263	4.54207	4.59576
5,7Alpha-Dihydro-1,4,4,7A-Tetramethyl-4H-Indene	0.193873	0.0966262	0.7965	0.8742	1.00176	5.0485	5.13986	5.05988	5.07638	5.20372	5.2058	5.1671	5.08608	5.14739	5.09657	5.13286	5.15498
2-Cyclohexylidenecyclohexanone	0.129821	0.0905593	0.8143	0.885	1.00169	4.6453	4.70745	4.63546	4.72973	4.78385	4.84628	4.75994	4.75017	4.76587	4.74714	4.67082	4.70678
metab_1485	0.107526	0.0513427	0.8868	0.9338	1.00082	4.8104	4.92836	4.79973	4.88298	4.90159	4.96503	4.90716	4.88614	4.91636	4.86251	4.85829	4.8824
4-Heptylphenol	0.245856	0.219401	0.5545	0.6933	1.0047	4.77018	4.9453	4.81019	4.86531	4.94803	5.00755	4.92094	4.91346	4.92994	4.9023	4.91271	4.90464
Azacyclotridecan-2-One	0.150487	0.0943328	0.7663	0.8513	1.00138	5.71662	5.80186	5.72509	5.77481	5.78271	5.87739	5.8339	5.77068	5.7961	5.75447	5.76561	5.80678
metab_1488	0.349462	0.34038	0.2964	0.4574	1.00635	5.2791	5.39496	5.29437	5.31718	5.35787	5.46998	5.41377	5.38094	5.39895	5.35997	5.37152	5.38848
metab_1489	0.345178	0.201093	0.7165	0.8159	1.00728	4.02114	4.08996	3.9298	4.01774	4.32489	4.34945	4.2247	4.02328	4.20672	4.10733	4.22828	4.11903
metab_1490	0.137826	0.0627481	0.8431	0.9053	1.00076	6.51013	6.59145	6.52526	6.55791	6.58624	6.67445	6.61161	6.56105	6.58432	6.56264	6.57253	6.58395
Farnesyl Acetone	0.158676	0.115783	0.6912	0.7975	1.00137	7.25749	7.33191	7.268	7.30482	7.3198	7.4042	7.36052	7.31023	7.32959	7.30288	7.3077	7.33236
metab_1492	0.29494	0.27094	0.4248	0.5832	0.995271	6.30585	6.38621	6.29226	6.27969	6.31586	6.48224	6.38563	6.29196	6.32182	6.27135	6.2972	6.31711
metab_1493	0.109122	0.0728978	0.8883	0.9345	1.00191	5.15567	5.38598	5.04498	5.28619	5.16243	5.44521	5.3259	5.29785	5.30177	5.14338	5.19086	5.28031
metab_1494	0.245063	0.183804	0.5404	0.6814	1.00255	7.02155	6.98386	7.04748	7.07375	7.07042	7.08378	7.18173	7.05453	7.0443	7.03674	7.03587	7.03514
metab_1495	0.206108	0.194024	0.7211	0.8196	1.0054	5.64969	5.91892	5.48575	5.7671	5.66317	5.98923	5.90995	5.80678	5.83461	5.71423	5.64917	5.74626
metab_1496	0.334047	0.331995	0.3621	0.5248	0.991367	4.21116	4.24754	4.10152	4.17256	4.05081	4.23635	4.22559	4.10775	4.1091	4.10632	4.12204	4.13573
8-Amino Caprylic Acid	0.282858	0.270668	0.2485	0.4058	0.996405	5.55658	5.5642	5.56443	5.53536	5.55182	5.60653	5.59173	5.53472	5.52964	5.50171	5.56891	5.53264
metab_1498	0.455227	0.416856	0.2354	0.3908	1.01069	4.42789	4.38172	4.31222	4.35673	4.42459	4.4667	4.509	4.34906	4.41082	4.43359	4.54626	4.40466
metab_1499	0.277512	0.170579	0.8501	0.9099	1.01058	3.57257	4.52743	3.50654	3.95273	4.31123	4.51114	4.0271	3.56001	4.11776	4.45046	4.32729	4.16065
metab_1501	0.510282	0.367891	0.4005	0.5603	0.990717	5.16133	5.11677	5.13016	5.16334	5.14617	5.30933	5.16578	5.20149	5.12488	5.15712	5.19246	4.89881
metab_1503	2.63995	2.76748	0.0005318	0.004703	1.20225	4.46023	4.45299	4.45226	4.44709	4.46085	4.42896	5.56633	5.22351	4.89027	5.78306	4.81599	5.81947
metab_1504	0.315883	0.283996	0.3643	0.5265	0.994693	5.25888	5.1876	5.28138	5.28574	5.3603	5.28131	5.26742	5.18442	5.25695	5.26279	5.30861	5.20963
metab_1505	0.0837875	0.0239353	0.9318	0.963	1.00037	5.35009	5.3969	5.40238	5.3825	5.44823	5.33249	5.38859	5.38506	5.38408	5.38066	5.40804	5.37532
metab_1506	1.29121	1.07701	0.03137	0.0912	0.964708	5.16102	5.22872	5.0872	5.1544	5.16639	5.145	5.2265	5.06989	4.75992	5.01005	4.80491	4.97896
Pc(18:1/0:0)	1.83368	1.9384	1.316e-05	0.0007285	1.06182	6.47101	6.51394	6.42707	6.49851	6.52254	6.49034	6.98881	6.84858	6.73886	6.9735	6.76769	7.0132
metab_1509	0.484674	0.134072	0.6757	0.7861	1.00247	5.60644	5.57292	5.69923	5.705	5.65668	5.70633	5.7548	5.65707	5.71234	5.62464	5.68577	5.59752
7A,12A-Dihydroxy-3-Oxo-4-Cholenoic Acid	0.36921	0.15338	0.7227	0.8209	1.0038	5.14475	5.17168	5.28827	5.3931	5.37189	5.24665	5.41308	5.26318	5.36099	5.17219	5.26138	5.26416
metab_1511	0.147283	0.132876	0.8024	0.8781	1.0035	5.12902	5.22199	4.8478	5.22107	5.12666	5.29793	5.04754	5.13436	5.22678	5.15487	5.12605	5.26534
metab_1513	0.636698	0.612279	0.4094	0.569	1.03202	4.18714	3.78316	4.71504	4.65703	4.66179	4.60764	4.79453	4.48396	4.44102	4.52531	4.4757	4.73977
3-Benzyl-5-(6-Carboxyhexyl)-1-(2-Cyclohexyl-2-Hydroxyethylamino)Hydantoin	1.5243	1.60653	0.0005437	0.004779	1.05455	5.40936	5.45004	5.61547	5.64725	5.70483	5.50241	5.93143	5.87987	5.71255	5.94122	5.7844	5.899
metab_1515	0.357254	0.290127	0.7314	0.8273	1.01853	3.81679	3.80955	4.50062	4.53759	4.26959	4.64317	4.73438	3.83699	4.51835	4.64911	3.82813	4.48394
metab_1518	0.190683	0.208114	0.4836	0.634	1.00316	5.41762	5.30366	5.37785	5.33643	5.43363	5.38795	5.40495	5.42343	5.39683	5.35277	5.36162	5.41956
metab_1519	0.588074	0.535472	0.1738	0.3149	0.987594	5.20099	5.12424	5.20363	5.21641	5.18676	5.02103	5.18025	4.99322	5.01049	5.14179	5.13695	5.1076
metab_1520	0.348559	0.301411	0.4739	0.6251	0.99165	4.58993	4.56001	4.61065	4.5968	4.54564	4.39998	4.39458	4.48586	4.57115	4.6405	4.56197	4.42669
metab_1521	0.85923	0.711788	0.3024	0.464	0.964598	4.47109	4.27412	4.59506	4.25047	4.50657	4.00351	3.97146	4.52954	4.1001	4.55403	3.98319	4.03625
metab_1523	1.65278	1.71012	0.007197	0.03243	1.10091	3.9834	3.97616	3.97544	3.97027	3.98402	3.95214	4.55705	3.99347	4.06557	4.55778	4.35802	4.72025
metab_1524	1.86588	1.36019	0.3406	0.5045	0.856632	4.19601	3.7375	4.26034	3.96381	4.38154	4.61357	4.52371	4.93402	1.24391	2.41332	4.20702	4.2241
metab_1525	1.08964	1.02536	0.2782	0.4387	0.945775	5.87753	5.79619	5.95054	5.83341	5.88038	5.73859	4.16496	5.6427	5.77365	5.83133	5.91331	5.84556
metab_1526	1.50608	1.47895	0.04968	0.127	0.92352	5.05067	5.01963	5.28107	4.55069	4.60354	4.6772	4.15746	4.56886	4.15429	4.55641	4.86093	4.65421
metab_1527	0.33081	0.356669	0.1643	0.3033	0.995247	5.92562	5.86228	5.93094	5.89976	5.88451	5.84372	5.86606	5.85859	5.84205	5.88468	5.90532	5.82376
N,N-Diisopropylethylamine	0.32224	0.334244	0.2276	0.3813	0.994889	5.52022	5.432	5.51572	5.48967	5.48632	5.42376	5.43067	5.44159	5.43616	5.46719	5.5099	5.41377
metab_1529	0.40504	0.328635	0.3002	0.4614	1.00756	4.48641	4.4354	4.59735	4.51621	4.51661	4.41959	4.51758	4.54408	4.50107	4.52784	4.60224	4.48354
metab_1530	0.420299	0.429814	0.4757	0.6266	0.979115	3.41418	3.52685	3.83004	3.84113	3.67959	3.53979	3.4138	3.80768	3.41062	3.75806	3.56068	3.42565
metab_1531	0.15918	0.145095	0.6862	0.794	1.00274	5.5103	5.49563	5.60769	5.36174	5.49924	5.4044	5.50887	5.48376	5.505	5.46717	5.52803	5.47745
metab_1533	0.918608	0.891979	0.2439	0.4002	0.951347	5.02696	4.36955	4.80064	4.45203	4.80888	4.16675	4.07775	4.75939	4.72613	4.23555	4.37776	4.10544
metab_1534	0.704607	0.71204	0.1279	0.2542	1.02448	4.17873	4.31773	4.15767	4.35435	4.43594	4.53451	4.37745	4.41409	4.40652	4.52138	4.49637	4.40161
metab_1535	0.695391	0.731542	0.0427	0.1142	0.982243	5.0757	4.93008	4.96218	5.04718	5.07993	4.97924	4.96952	4.95826	4.92399	4.81057	5.00092	4.87288
metab_1536	0.535915	0.424727	0.271	0.4302	1.01007	5.09466	5.10334	5.12743	5.28764	5.25081	5.13507	5.29646	5.23542	5.28906	5.11835	5.19249	5.17333
metab_1537	0.466455	0.0219344	0.9937	0.9959	1.00047	4.07922	3.44894	4.52304	4.31257	4.5833	4.42813	4.45414	3.98832	4.35394	3.83237	4.26693	4.48942
N-Myristoyl Methionine	1.5474	1.62622	0.00112	0.008291	0.943143	5.56325	5.42349	5.53478	5.75309	5.56741	5.71641	5.21509	5.287	5.46969	5.31196	5.26716	5.09661
metab_1540	0.404235	0.344951	0.2685	0.4276	1.00598	5.61514	5.68532	5.67892	5.66233	5.73321	5.71942	5.7517	5.77012	5.72805	5.73739	5.69494	5.61359
metab_1541	0.791355	0.39507	0.6261	0.7496	1.02198	3.65825	3.65101	4.23216	4.24572	4.42024	4.36055	4.3073	3.88948	4.41277	3.80036	4.32823	4.36993
Hexadecanamide	0.045036	0.0285435	0.8606	0.9171	1.00013	7.59829	7.57641	7.57685	7.59751	7.60043	7.60609	7.61381	7.61478	7.58185	7.60719	7.58644	7.56235
metab_1543	0.179579	0.176543	0.3818	0.5434	0.998318	6.57018	6.53687	6.51639	6.53855	6.53739	6.53806	6.52404	6.55187	6.52212	6.55399	6.52916	6.49263
metab_1544	1.05624	1.05995	0.11	0.2289	1.05071	4.2361	4.22886	4.53854	4.71075	4.74804	4.86553	5.10213	4.77346	4.56001	4.76354	4.73571	4.77893
metab_1545	0.684049	0.48379	0.2865	0.4476	1.01403	4.89888	4.79782	5.01888	4.87343	5.06493	4.85647	4.95535	5.01037	5.04191	5.0621	5.07471	4.78043
metab_1546	0.116683	0.00155377	0.9968	0.9978	1	6.79264	6.80457	6.77083	6.80668	6.82202	6.82338	6.85091	6.82277	6.80837	6.79018	6.79032	6.75719
5-Hydroxyvalproic Acid	0.897669	0.602027	0.1724	0.3131	1.01987	4.30247	4.2272	4.37041	4.425	4.39899	4.24749	4.45021	4.49256	4.48875	4.33541	4.513	4.21066
metab_1548	0.796413	0.39012	0.597	0.7274	1.02108	4.11875	4.61891	4.36792	4.80668	4.54418	4.57747	4.94648	4.81605	4.78673	4.63024	4.4709	3.95521
metab_1549	0.414401	0.370694	0.3115	0.4734	1.00783	5.58861	5.46612	5.69682	5.63039	5.6542	5.67323	5.76299	5.61228	5.6036	5.66939	5.68102	5.64495
Nerolidol	0.264418	0.252408	0.2777	0.4384	1.00325	5.78789	5.8438	5.82607	5.85727	5.85294	5.88935	5.89383	5.84635	5.85984	5.88013	5.84266	5.84676
Estrane	0.223904	0.20374	0.3611	0.5238	1.00212	6.54612	6.58578	6.57315	6.59554	6.60262	6.63635	6.64278	6.59219	6.60031	6.60397	6.5871	6.59802
metab_1552	0.584711	0.334852	0.5143	0.6597	1.01174	4.9638	4.86128	4.66968	4.80359	4.86078	4.46953	4.82997	4.8146	4.74451	5.00604	4.74151	4.82489
metab_1553	0.298918	0.0149308	0.9781	0.9869	1.00122	4.21813	3.77855	3.77783	4.16279	4.53518	4.18823	4.48748	3.81765	4.05335	4.47666	3.90466	3.94937
metab_1554	0.488437	0.490186	0.1759	0.3174	1.00729	7.59039	7.67906	7.64455	7.63912	7.70771	7.80286	7.8335	7.73213	7.71782	7.69995	7.66326	7.74918
metab_1555	0.469308	0.479551	0.1889	0.3347	1.00947	5.746	5.79178	5.75398	5.78247	5.84654	5.92369	5.96019	5.88221	5.87932	5.83618	5.75898	5.85249
metab_1556	0.529772	0.532587	0.1805	0.3241	1.00968	6.71696	6.83974	6.79303	6.75979	6.86088	6.94647	7.0002	6.8852	6.89782	6.82524	6.78305	6.91615
Norfenefrine	0.0868171	0.0406623	0.8452	0.9068	0.999421	5.15988	5.14504	5.18025	5.17708	5.20164	5.23728	5.1822	5.16076	5.17982	5.20067	5.18112	5.17943
Limonene Oxide	0.381167	0.30143	0.6627	0.7757	1.01645	3.58305	3.94743	3.74024	4.44366	3.95685	4.04316	3.70528	4.28387	3.99357	4.1648	3.9459	4.01073
Delta-Undecalactone	0.985503	0.661899	0.3521	0.5157	1.0381	3.74132	4.11971	4.21093	4.46592	4.25023	3.93807	4.49426	4.03057	4.50511	4.52285	4.31693	3.79693
metab_1560	0.645261	0.357767	0.6107	0.7391	0.981548	4.01587	4.40188	4.33101	4.50227	4.73428	4.68031	4.4554	3.93305	4.5584	4.14423	4.68945	4.39385
metab_1561	0.133074	0.0129621	0.978	0.9869	0.999795	4.75623	4.91272	4.81333	4.90439	4.93901	4.94391	4.95859	4.81025	4.89072	4.95415	4.82896	4.81986
metab_1562	0.269566	0.00105966	0.9856	0.9915	0.999532	4.05614	3.88615	4.39673	4.45417	4.51809	4.35645	4.00848	4.11434	4.40225	4.42008	4.29977	4.40895
2-Cyclotetradecen-1-One	0.149829	0.107015	0.6336	0.7558	1.00118	5.9163	5.93709	5.90476	5.94147	5.96245	5.98191	5.98757	5.95613	5.91991	5.93781	5.94637	5.94015
metab_1564	0.895538	0.610371	0.351	0.515	1.028	4.61103	4.77827	4.88778	4.55595	4.68147	4.77843	4.88234	4.72774	4.3399	5.24672	4.8603	5.02223
metab_1565	0.122434	0.0641413	0.7664	0.8513	0.999411	6.76098	6.79208	6.77103	6.78987	6.80325	6.83537	6.82862	6.79265	6.77331	6.78447	6.77475	6.77353
metab_1566	0.604064	0.375015	0.57	0.7054	1.01869	4.41929	4.82664	4.60094	4.93178	4.51259	4.64619	5.15318	4.90861	4.76489	4.77598	4.62995	4.22768
Dodemorph	0.137618	0.13293	0.4319	0.5891	0.998813	5.90686	5.88663	5.86695	5.9192	5.90269	5.88856	5.87892	5.89303	5.88428	5.89794	5.89541	5.88117
metab_1568	0.464003	0.232044	0.5784	0.7124	0.994192	5.24943	5.06396	5.21492	5.21114	5.27017	4.98269	5.15969	5.14556	5.09034	5.15962	5.05186	5.20563
N-Stearoyl Valine	0.717458	0.68842	0.1223	0.2462	1.01882	5.45468	5.32867	5.54352	5.57276	5.50967	5.43262	5.81436	5.47331	5.55662	5.57561	5.52862	5.51451
metab_1570	0.266231	0.257418	0.3364	0.5008	1.00263	7.93184	7.98434	7.94064	7.97552	7.98312	8.04083	8.05496	7.9868	7.99471	7.98875	7.95194	8.00611
1-Hexadecyl-2-(9Z-Octadecenoyl)-Sn-Glycero-3-Phosphocholine	0.719195	0.738224	0.2054	0.3554	0.981668	7.27154	7.26595	7.26581	7.26178	7.23876	7.22801	7.13687	6.64024	7.17858	7.26887	7.24069	7.26375
metab_1572	0.562168	0.0894682	0.83	0.8958	1.00251	5.64521	5.69084	5.65565	5.51366	5.49273	5.47509	5.63801	5.44378	5.49354	5.74502	5.51673	5.72141
metab_1574	2.55227	2.70197	0.0003686	0.0037	1.19471	4.07405	4.35866	4.06608	4.4184	4.89581	4.04278	5.40687	5.04464	5.03416	5.32155	4.84653	5.23414
Dl-Dimyristoylphosphatidylcholine	0.450702	0.337244	0.549	0.6885	1.00837	6.24124	6.74331	6.84367	6.72549	6.80824	6.75718	6.75937	6.73913	6.77462	6.73966	6.74826	6.69836
Lysope(0:0/18:0)	1.74321	1.83511	4.67e-05	0.001255	1.06028	6.1392	6.07831	6.12152	6.1622	6.19486	6.13382	6.70771	6.46858	6.36197	6.56213	6.39425	6.55216
metab_1577	0.67262	0.0906645	0.9004	0.9418	0.997952	5.34331	5.46614	5.44859	5.49629	5.18713	5.29317	5.46727	5.46609	5.02769	5.46222	5.27106	5.47202
metab_1578	1.00461	1.0388	0.1042	0.2198	1.04159	4.6904	5.05331	4.74618	4.82224	5.21644	5.33341	5.28996	5.2486	5.24052	5.04214	5.06877	5.21405
metab_1579	0.629295	0.411453	0.5531	0.692	0.978516	4.50324	4.70832	4.48958	4.52208	4.50791	4.36096	4.15452	4.86624	4.93197	4.16847	4.20091	4.18351
Geranylgeraniol	0.236257	0.227482	0.4102	0.5693	1.0033	5.68212	5.7602	5.73209	5.7832	5.7448	5.81281	5.82753	5.77304	5.75658	5.77322	5.72247	5.78122
metab_1581	0.437672	0.371823	0.3104	0.4726	1.00713	6.10268	6.12153	6.21637	6.19811	6.20501	6.20759	6.39408	6.16263	6.21914	6.18846	6.17089	6.18014
Eicosadienoic Acid	0.189753	0.173009	0.7483	0.8398	1.00576	4.59759	4.82635	4.7422	4.86375	4.7518	4.35147	4.615	4.79382	4.79003	4.6458	4.67716	4.77711
metab_1583	0.252163	0.207322	0.448	0.6038	1.00304	5.90304	5.91924	5.89872	5.94334	5.9452	5.9322	6.05168	5.90936	5.92147	5.9294	5.9188	5.92245
metab_1584	0.116545	0.0567954	0.8533	0.912	1.00088	5.70201	5.62505	5.69918	5.6898	5.70812	5.57096	5.65963	5.67009	5.68465	5.65266	5.64625	5.70992
metab_1585	0.332749	0.283366	0.3394	0.5036	1.00385	7.23149	7.21785	7.29581	7.30432	7.29752	7.29891	7.413	7.27055	7.27918	7.28567	7.28584	7.27661
metab_1587	0.227666	0.225544	0.3832	0.5448	1.00386	4.91277	4.91422	4.89549	5.00191	4.91729	4.90791	4.94062	4.92072	4.96242	4.9748	4.89224	4.97124
metab_1589	0.752574	0.785218	0.4873	0.637	0.931576	4.43629	3.29549	4.94021	3.28959	3.30335	3.27147	4.44032	3.31279	3.29916	3.31628	3.31406	3.31419
Gpcho(16:0/14:1)	0.334776	0.0504259	0.9085	0.9469	1.00108	6.30225	6.44964	6.61733	6.43151	6.56223	6.43926	6.61595	6.47349	6.47958	6.39376	6.5016	6.3782
metab_1592	0.514664	0.54	0.05243	0.1325	0.989913	4.98442	4.95841	4.97716	5.00833	4.95683	4.8581	4.90513	4.89481	4.94519	4.90143	4.89555	4.90237
metab_1594	0.42155	0.318638	0.5228	0.667	1.0094	5.0131	5.36729	5.11837	5.30805	5.20967	5.27287	5.33156	5.3564	5.2264	5.37336	5.03036	5.26719
metab_1595	0.386364	0.375361	0.395	0.5552	0.988973	4.67077	4.46607	4.75644	4.71002	4.48391	4.65984	4.509	4.63555	4.54974	4.57043	4.50818	4.67295
metab_1596	0.535276	0.0133751	0.9992	0.9992	1	5.3297	5.0471	5.52613	5.57595	5.55411	5.6215	4.8802	5.41333	5.63277	5.60822	5.57158	5.54755
metab_1597	0.471258	0.374419	0.5781	0.7123	1.02484	2.79403	2.90865	3.42146	2.78853	3.1994	2.76282	3.2123	2.80409	3.15981	2.91402	3.08683	3.14016
metab_1598	0.352118	0.344649	0.2536	0.4118	1.00596	5.50073	5.54322	5.47348	5.56779	5.52701	5.62363	5.64657	5.59567	5.55933	5.54521	5.53897	5.54923
metab_1599	1.66387	1.76757	0.07619	0.1745	0.891008	5.61459	5.60363	5.47815	5.22747	4.26543	4.63963	5.2162	4.11451	4.56653	4.17907	4.80066	4.59008
metab_1600	0.447301	0.29915	0.3328	0.4969	0.99413	4.59598	4.54417	4.68031	4.63107	4.56164	4.58541	4.5559	4.54484	4.6048	4.58024	4.63384	4.51625
metab_1601	2.32243	2.41934	0.0002174	0.002897	1.15265	4.31002	3.94032	4.41832	4.56162	4.60866	4.3413	5.29035	5.07485	4.88166	5.0413	4.82759	5.05586
metab_1602	1.30377	1.28934	0.08567	0.1912	0.924228	4.77239	4.26527	4.40406	3.80971	3.82347	3.79158	3.82245	3.83292	3.81928	3.8364	3.83419	3.83432
metab_1603	1.83145	1.93463	1.746e-05	0.0008273	1.07594	5.34987	5.3179	5.29705	5.26418	5.34254	5.1941	5.8333	5.70786	5.52698	5.74359	5.59404	5.77212
metab_1605	1.0044	1.02744	0.1094	0.228	1.0444	4.89814	4.73276	5.09679	5.24531	5.1891	4.70871	5.56451	5.08761	5.00076	5.14343	5.11406	5.28252
Lubiprostone	0.497885	0.528408	0.01984	0.06572	0.992062	5.34097	5.28881	5.27008	5.28412	5.29073	5.26925	5.26687	5.24928	5.26364	5.22086	5.2783	5.21523
metab_1607	0.392029	0.096698	0.727	0.8245	1.00204	5.34346	5.36302	5.45272	5.40524	5.30667	5.40515	5.41032	5.31207	5.41481	5.40865	5.44503	5.34849
metab_1609	0.242693	0.125686	0.7096	0.8105	1.0027	5.25798	5.17589	5.22645	5.20377	5.16207	5.05271	5.10878	5.21594	5.18674	5.21248	5.28384	5.15798
metab_1610	0.838341	0.871669	0.04189	0.1129	1.02888	4.4225	4.49869	4.52568	4.59982	4.52204	4.23302	4.553	4.60781	4.58895	4.67769	4.57599	4.57139
Bis(2-Ethylhexyl) Phthalate	0.440758	0.438816	0.1725	0.3131	1.00754	6.2282	6.29279	6.18615	6.30666	6.26257	6.14755	6.22326	6.31618	6.25317	6.35098	6.28832	6.26929
metab_1612	1.00764	0.827539	0.1957	0.3436	1.0434	3.71718	4.19257	3.70922	3.70404	4.13083	3.77261	4.06656	3.92307	3.71362	4.23033	4.13677	4.16372
metab_1613	0.291388	0.118821	0.7319	0.8274	1.00271	5.52261	5.49787	5.56123	5.59335	5.51981	5.56822	5.75575	5.53209	5.53739	5.48706	5.5576	5.48536
metab_1614	0.967889	1.00452	0.04636	0.1208	1.03313	5.38881	5.2499	5.3504	5.26686	5.33106	4.92334	5.40087	5.50055	5.36892	5.5211	5.45353	5.3092
Sphinganine	0.111689	0.109757	0.6359	0.7573	0.999031	7.25818	7.22344	7.20297	7.23283	7.21237	7.23449	7.27009	7.23547	7.22488	7.20378	7.20257	7.18447
metab_1616	0.413015	0.428469	0.05768	0.1422	0.994282	5.61574	5.61695	5.57752	5.59675	5.55104	5.61983	5.58382	5.60185	5.55872	5.53552	5.54807	5.55734
metab_1617	0.470917	0.48276	0.1126	0.2321	1.00894	5.05715	5.16321	5.09059	5.17899	5.16877	5.20233	5.20737	5.16119	5.21085	5.15048	5.17439	5.2362
Geranylcitronellol	0.126178	0.0398976	0.8736	0.9245	1.00048	6.17124	6.22061	6.17621	6.21524	6.20271	6.25005	6.2695	6.21319	6.20189	6.17088	6.18748	6.21098
3-Amino-2-Methoxynonadec-5-En-4-Ol	0.101822	0.0191018	0.9356	0.9649	0.999872	7.75756	7.81181	7.75205	7.79729	7.78276	7.83498	7.8407	7.78956	7.79358	7.76041	7.76309	7.78033
metab_1620	0.543286	0.534965	0.2401	0.3957	1.01106	6.9709	7.05734	6.94917	7.08054	7.04082	7.20981	7.35926	7.13999	7.1057	7.06849	7.00861	7.09293
1-(Carboxyethylthio)Tetradecane	0.477093	0.177276	0.6594	0.7738	1.00402	6.08546	6.27994	6.18172	6.32689	6.16957	6.28324	6.38501	6.15937	6.32773	6.20782	6.25719	6.13731
metab_1622	0.141132	0.068983	0.8383	0.902	1.00103	6.7506	6.82436	6.74731	6.7906	6.76802	6.87863	6.90368	6.82979	6.79913	6.74337	6.73401	6.79064
Cedrol	0.210746	0.164086	0.5768	0.7114	1.0028	5.30385	5.38647	5.29745	5.36746	5.37376	5.43754	5.43541	5.34601	5.35681	5.39149	5.34515	5.3811
metab_1624	0.619234	0.515819	0.4927	0.642	1.02866	4.08767	4.16714	3.81358	4.18297	4.28787	4.3731	4.71751	4.32898	4.03587	3.71171	4.55204	4.27982
metab_1625	0.302276	0.295167	0.2548	0.4133	0.995944	5.67889	5.69366	5.70776	5.693	5.66157	5.58604	5.63427	5.63677	5.6342	5.66081	5.66988	5.64709
Ser Arg Phe	0.395195	0.349319	0.3004	0.4616	1.006	6.28181	6.3062	6.33867	6.35181	6.34324	6.37593	6.53026	6.3555	6.35006	6.32916	6.32933	6.33248
metab_1627	1.62716	1.71723	5.253e-05	0.001314	1.0523	6.21891	6.24209	6.11518	6.25751	6.20841	6.1276	6.53076	6.55357	6.38382	6.61589	6.4068	6.62018
metab_1628	0.363288	0.353939	0.4537	0.6088	1.01616	3.71112	3.5671	3.34335	3.71915	3.49637	3.6987	3.79488	3.59069	3.50725	3.7027	3.65851	3.62504
metab_1629	0.961076	0.98017	0.09284	0.2027	1.04196	4.96732	4.46058	4.58391	4.32447	4.29671	4.53399	4.79927	4.67537	4.67719	4.64582	4.77577	4.73501
metab_1630	0.329913	0.294544	0.4822	0.6328	0.992444	5.02317	4.93664	5.15869	5.11984	5.04078	4.89405	4.86197	5.0221	5.00809	4.94334	5.0803	5.02899
metab_1631	0.227232	0.179752	0.5797	0.7131	1.00357	5.8872	5.83635	5.85331	5.92614	5.8878	5.90419	6.06408	5.87763	5.86313	5.89038	5.87507	5.84648
Pc(32:0)	1.24709	1.19341	0.2067	0.3565	0.943553	6.64963	6.59735	6.66571	6.5841	6.6051	6.54537	4.86309	6.54535	6.54023	6.48996	6.55107	6.42324
metab_1633	0.18491	0.0733442	0.8142	0.885	1.00088	6.8083	6.89767	6.8021	6.84909	6.85231	6.92418	6.93675	6.86081	6.85177	6.82013	6.82084	6.88179
metab_1634	0.387139	0.377074	0.1838	0.3283	0.993678	5.3906	5.3233	5.35629	5.42748	5.37144	5.3972	5.42176	5.31357	5.33319	5.33157	5.29923	5.36743
metab_1636	0.487629	0.496868	0.153	0.2882	1.01212	4.60714	4.53969	4.60081	4.52913	4.53996	4.40719	4.56743	4.59323	4.61066	4.50849	4.64561	4.62922
Phosphatidylcholine Lyso 18:0	1.80288	1.90628	1.36e-05	0.0007408	1.05999	6.48654	6.52791	6.38879	6.49436	6.51046	6.39823	6.91519	6.85547	6.71576	6.93827	6.74234	6.96802
metab_1638	0.538229	0.517313	0.1933	0.3405	1.01406	4.52034	4.48228	4.60301	4.59535	4.66893	4.43435	4.65535	4.59323	4.61009	4.4878	4.70143	4.6444
metab_1640	0.23192	0.160804	0.5038	0.65	0.997979	5.91322	5.96841	5.87188	5.95251	5.94534	5.96877	5.9459	5.93238	5.91219	5.94218	5.89826	5.91785
metab_1641	0.131465	0.0763578	0.9393	0.9669	1.00192	4.48668	4.49065	4.67178	4.72702	4.85761	4.87019	4.31184	4.70753	4.88346	4.75761	4.54324	4.9557
metab_1644	0.181541	0.167398	0.7207	0.8193	0.995168	5.25159	4.99123	5.34885	5.09645	5.2998	5.05581	5.08777	5.09556	5.11902	5.14867	5.2945	5.15044
metab_1646	0.799446	0.820942	0.3029	0.4644	1.04489	4.34776	4.85363	3.98344	4.82906	4.54901	5.24268	5.11217	4.65336	4.78965	4.90237	4.74108	4.85164
metab_1647	0.262617	0.276036	0.1047	0.2206	0.997891	7.11703	7.09731	7.13873	7.10801	7.11059	7.09241	7.09965	7.08348	7.09642	7.09674	7.1158	7.08275
metab_1648	0.445952	0.263471	0.5626	0.7	0.99273	4.84343	4.86322	4.65926	4.89348	4.86455	4.75869	4.85942	4.90272	4.7179	4.87395	4.635	4.68234
metab_1649	0.965989	1.0281	0.02926	0.08705	0.963972	4.57614	4.38199	4.53813	4.65528	4.60733	4.55532	4.44544	4.2521	4.47083	4.57483	4.29905	4.28781
metab_1650	0.402741	0.106953	0.8008	0.8772	0.99658	4.69253	4.58199	4.6636	4.61124	4.77737	4.74551	4.8022	4.75403	4.49572	4.52192	4.66405	4.74015
Cyclohexane	0.265121	0.275841	0.1124	0.2321	0.998105	7.92485	7.90101	7.9446	7.91377	7.917	7.89716	7.90696	7.88891	7.90329	7.89872	7.92175	7.88777
metab_1652	0.487778	0.331153	0.4469	0.6028	1.0082	5.2436	5.45241	5.23509	5.41414	5.5381	5.31662	5.48041	5.36792	5.30541	5.46702	5.41483	5.43222
metab_1653	0.447481	0.375667	0.4705	0.622	0.983892	3.84158	3.79217	3.80651	3.71394	3.80297	3.7627	4.05531	3.6709	3.83765	3.50237	3.65461	3.63433
metab_1654	1.97965	1.9548	0.008046	0.03527	0.895867	5.15863	5.11977	5.05062	5.02471	4.56782	4.69429	4.27273	4.14155	4.12792	4.44981	4.75613	4.78362
metab_1655	0.46323	0.47834	0.1751	0.3162	0.991536	6.33616	6.27018	6.27872	6.25656	6.3155	6.11728	6.19864	6.14068	6.27193	6.24812	6.21111	6.18124
Pe(20:4(8Z,11Z,14Z,17Z)/20:0)	1.56359	1.57787	0.03686	0.103	0.927157	5.90803	5.81537	5.79237	5.60063	5.55039	5.26765	4.55217	5.48349	5.45323	5.34369	5.35614	5.27775
metab_1657	0.447189	0.446662	0.07655	0.1752	0.992726	4.93481	4.89838	4.97683	4.98339	4.96355	4.936	4.94966	4.89816	4.91931	4.89988	4.94347	4.86569
Arginine-Betaxanthin	0.561019	0.390609	0.568	0.7042	0.983309	5.1412	4.81657	4.67295	4.82433	4.56408	4.38092	4.34786	4.6232	4.85278	4.90269	4.53952	4.65558
metab_1660	0.275725	0.29117	0.1014	0.2157	0.997638	6.78107	6.75964	6.8021	6.77045	6.77406	6.7508	6.76184	6.74254	6.75742	6.75557	6.77884	6.74331
Hexamethoxymethyl Melamine	0.322143	0.322873	0.1658	0.3053	0.996028	5.83373	5.77326	5.81798	5.79067	5.79325	5.734	5.75369	5.74351	5.76577	5.7852	5.78262	5.77084
Gpetn(22:4/16:0)	0.661033	0.666531	0.05951	0.1453	0.988288	6.54643	6.45605	6.48268	6.50142	6.47823	6.46958	6.55977	6.30936	6.39182	6.42445	6.39677	6.39543
22-Hydroxydocosanoic Acid	0.147654	0.00706983	0.9991	0.9992	1	5.42456	5.20212	5.19551	5.11494	5.21748	5.25363	5.17375	5.15938	5.31694	5.22983	5.27665	5.25137
metab_1664	0.445785	0.428874	0.4025	0.5621	0.984207	4.68363	4.51346	4.26491	4.62	4.59416	4.67801	4.44027	4.59015	4.57271	4.24897	4.56504	4.50201
metab_1665	0.257748	0.262807	0.4677	0.6198	1.00461	5.94285	5.81758	5.73645	5.79509	5.87458	5.95067	5.85153	5.85376	5.91044	5.8723	5.89456	5.89861
metab_1666	1.03104	0.801682	0.5026	0.6493	0.922163	3.99003	3.74762	4.17649	4.30833	3.85445	3.66365	1.53699	3.66868	4.13149	4.21333	4.21587	4.12744
metab_1667	0.313787	0.2081	0.5054	0.6514	0.995735	4.71738	4.62948	4.70588	4.7483	4.66158	4.67199	4.5658	4.6786	4.68483	4.67562	4.73104	4.68096
metab_1668	0.620989	0.572217	0.2211	0.3735	1.01481	5.82355	5.53472	5.57966	5.58179	5.63811	5.8746	5.81899	5.6341	5.81915	5.74029	5.75681	5.76623
metab_1669	0.407888	0.415625	0.1953	0.343	1.00803	5.31706	5.33426	5.30847	5.398	5.31742	5.45444	5.48345	5.41177	5.36131	5.36268	5.35715	5.41292
metab_1670	0.373021	0.329035	0.3924	0.5528	0.991149	4.79812	4.65726	4.61929	4.78462	4.79225	4.81654	4.76708	4.71412	4.71913	4.59183	4.62992	4.79473
metab_1671	0.448603	0.458128	0.446	0.602	1.01696	5.1707	4.8944	4.58987	4.70462	4.85916	5.15208	4.86865	4.83159	5.02959	5.06129	5.06262	5.01177
metab_1672	0.247434	0.23418	0.6385	0.7596	1.00688	5.00591	5.00664	5.02222	5.13443	5.01422	5.34911	5.28345	5.17055	5.12848	5.06663	4.94065	5.15433
metab_1673	0.535862	0.539634	0.1915	0.3378	1.0151	4.59152	4.41769	4.4699	4.59554	4.71847	4.62334	4.54753	4.67993	4.63649	4.68368	4.66026	4.62051
metab_1674	0.126823	0.0511701	0.8801	0.9294	0.999446	5.41236	5.36933	5.40496	5.44778	5.36688	5.5085	5.4375	5.37776	5.40164	5.44391	5.41715	5.40963
metab_1675	0.477857	0.256262	0.7016	0.8044	1.01261	4.63509	4.35323	3.97649	4.0288	4.25875	4.44385	4.59677	4.17324	4.51112	4.33145	4.41108	3.99593
metab_1676	1.12702	0.998854	0.06265	0.1509	0.956606	4.00723	4.0213	4.34219	4.06218	4.27926	4.03686	4.09997	3.94238	3.86632	4.09586	3.7038	3.96709
Pc(34:1)	0.761574	0.72166	0.2046	0.3544	0.982401	7.69846	7.64744	7.72781	7.68133	7.64349	7.62666	7.05109	7.62739	7.66831	7.60594	7.6762	7.58801
Ophiopogonoside A	0.199107	0.211363	0.3126	0.4741	0.997876	6.12309	6.10736	6.16042	6.12621	6.11843	6.08303	6.10906	6.08974	6.09079	6.10089	6.13451	6.11435
Gpcho(20:1/18:4)	0.279467	0.155991	0.7527	0.8428	1.00431	6.62482	6.18028	6.30899	6.16177	6.14441	6.14864	6.34354	6.27828	6.31217	6.22704	6.36136	6.20402
metab_1681	0.360475	0.259525	0.6244	0.7495	1.01435	3.6254	3.72882	3.59905	3.68328	3.1643	3.5174	3.59935	3.34264	3.68102	3.73203	3.63142	3.63484
metab_1682	0.244734	0.149747	0.5392	0.6808	1.0018	6.09954	6.08349	6.1506	6.14241	6.07961	6.1686	6.17315	6.12519	6.14497	6.10759	6.10765	6.13636
Butylisopropylamine	0.296844	0.3147	0.07388	0.1706	0.997273	6.61035	6.58645	6.62795	6.6005	6.60119	6.57941	6.59084	6.56801	6.5844	6.57976	6.60462	6.57114
metab_1685	0.546716	0.55099	0.05968	0.1456	1.01099	4.98024	4.94145	5.05771	5.05657	5.0398	4.93945	5.09012	5.08873	5.02835	5.07171	5.04904	5.01835
metab_1687	0.344892	0.0659203	0.8443	0.9062	1.00113	5.28149	5.23733	5.32419	5.35737	5.36005	5.41783	5.37012	5.36013	5.35146	5.27561	5.35358	5.30383
Pc(P-18:0/18:3(9Z,12Z,15Z))	0.406454	0.312558	0.6395	0.7602	0.989711	5.49867	5.47691	5.57829	5.62215	5.56142	5.50488	5.87852	4.99301	5.46137	5.48145	5.54366	5.54153
Gpetn(14:0/22:2)	0.279177	0.299596	0.4286	0.5862	0.994585	6.43458	6.25686	6.30205	6.20019	6.27876	6.20213	6.28828	6.26333	6.22728	6.24795	6.2913	6.15362
metab_1690	3.37207	2.62595	0.1038	0.2192	0.728074	5.193	4.9587	5.16234	5.18617	4.69782	4.08062	4.72897	4.46259	0.013177	4.29238	3.95924	3.85989
metab_1691	0.443669	0.351476	0.5001	0.6475	0.984363	4.0931	3.76059	4.07523	3.99017	3.88555	3.98652	3.76603	4.03962	4.12447	3.71425	3.75201	4.02183
Tanacetol B	0.450509	0.380745	0.2366	0.3916	0.992015	4.95298	4.87515	4.93205	4.86837	4.90012	4.77642	4.84266	4.88593	4.80606	4.781	4.86172	4.89261
metab_1693	0.24302	0.229947	0.2505	0.4083	0.997065	4.77387	4.76383	4.79758	4.78409	4.76105	4.74096	4.75061	4.73837	4.78207	4.77673	4.75662	4.73374
Gpetn(8:0/26:1)	0.570391	0.600982	0.07186	0.1674	0.989146	6.26873	6.14634	6.23799	6.10237	6.18445	6.0954	6.10715	6.15235	6.12318	6.05794	6.13553	6.05704
metab_1695	0.188134	0.132977	0.7573	0.8452	0.995902	4.48052	4.51407	4.73882	4.7323	4.64053	4.71066	4.67969	4.64616	4.6426	4.47217	4.52905	4.73101
metab_1696	1.60387	1.57907	0.05949	0.1453	0.907103	5.1309	4.70486	5.08878	4.58103	4.57607	4.72324	3.94005	4.85438	4.63605	3.954	4.79247	3.95191
metab_1697	0.450314	0.414966	0.4167	0.5754	0.984491	4.65365	4.3451	4.39569	4.3627	4.59654	4.34087	4.2253	4.61107	4.3806	4.4499	4.37241	4.24284
6-Hydroxycaproic Acid	0.0958461	0.0544828	0.8359	0.9	1.00114	4.32037	4.42845	4.39347	4.4348	4.45047	4.37765	4.4071	4.36202	4.39696	4.432	4.43944	4.39655
Isophorone	0.146174	0.0451362	0.7901	0.8686	1.0005	5.99766	6.01807	6.0239	6.00651	6.02292	5.98683	6.02241	5.99398	6.01915	6.00174	6.03658	5.99712
(S)-Oleuropeic Acid	0.17298	0.0446566	0.8487	0.909	1.00055	5.48574	5.50375	5.50055	5.47692	5.54237	5.48584	5.53459	5.46946	5.5154	5.48595	5.53018	5.47716
Cucurbic Acid	0.134636	0.00791306	0.9733	0.9846	0.999837	6.14074	6.15132	6.16129	6.12494	6.15576	6.12192	6.15454	6.11011	6.15258	6.13445	6.17471	6.12722
9,10,13-Trihydroxystearic Acid	0.115708	0.052688	0.7784	0.8601	0.999517	6.21532	6.22613	6.22433	6.19982	6.22149	6.18531	6.22448	6.19349	6.219	6.1838	6.23427	6.19927
metab_1703	0.176966	0.167451	0.4379	0.5946	0.998188	6.07034	6.07866	6.0892	6.05041	6.08012	6.04929	6.06833	6.03738	6.04756	6.03412	6.1123	6.05239
metab_1704	0.613366	0.462456	0.2655	0.4246	0.989494	5.58039	5.53864	5.63538	5.67217	5.75435	5.51758	5.64802	5.49778	5.51986	5.65975	5.44032	5.57369
4-Hydroxy Nonenal	0.245549	0.154642	0.5523	0.6915	0.99705	4.69166	4.74497	4.73312	4.74345	4.82162	4.7406	4.7631	4.72708	4.77136	4.678	4.74543	4.70766
metab_1706	0.162803	0.0427481	0.8496	0.9098	0.999663	8.90256	8.88944	8.93102	8.93077	8.91356	8.92036	8.95697	8.88905	8.9195	8.89332	8.9124	8.90236
metab_1707	0.170443	0.176177	0.4154	0.5739	0.998386	6.19922	6.18823	6.21846	6.20106	6.2014	6.16999	6.20573	6.1643	6.15582	6.18202	6.22728	6.17838
metab_1708	0.222889	0.188595	0.3322	0.4962	0.998565	7.65904	7.63563	7.68059	7.68668	7.66178	7.6622	7.67217	7.62033	7.66889	7.6469	7.66239	7.64967
metab_1709	0.399531	0.261171	0.559	0.6971	0.993798	5.54706	5.57772	5.69776	5.73178	5.79408	5.51155	5.69282	5.51196	5.60087	5.70483	5.50523	5.63329
metab_1710	1.10461	0.527044	0.5394	0.6808	0.971487	4.16733	4.55046	4.68031	4.55982	4.45419	3.89118	4.54851	3.86345	3.7237	4.61424	4.28434	4.5186
metab_1711	0.279793	0.289097	0.1541	0.2898	0.997405	7.3276	7.30488	7.34802	7.32219	7.32859	7.29316	7.30779	7.26984	7.30904	7.29909	7.33616	7.29241
Sm(D18:1/16:0)	0.173514	0.101139	0.8232	0.891	1.00216	6.71352	6.50325	6.50734	6.30534	6.42143	6.39651	6.49904	6.54396	6.52619	6.53812	6.48528	6.34354
Gpcho(18:1/16:1)	0.388626	0.401117	0.4424	0.5985	0.990526	7.09712	6.74017	6.77973	6.56125	6.71145	6.63925	6.75695	6.71873	6.69687	6.67922	6.72135	6.57309
metab_1714	1.14492	0.809317	0.275	0.4352	1.05867	3.36063	2.89623	3.54786	3.54681	3.38387	3.61887	3.38727	3.45936	3.58893	4.11109	3.8094	3.18865
metab_1715	0.883098	0.521375	0.5075	0.6533	0.971266	4.4607	4.4771	3.89881	4.68067	4.44462	4.35014	4.28056	3.93253	4.72693	3.88712	4.67288	4.05106
4-Methyl-1H-Benzotriazole	0.616075	0.654098	0.03182	0.09223	0.983844	4.20961	4.09952	4.13394	4.12818	4.14298	4.17029	4.07478	4.00985	4.08545	4.11033	4.16289	4.03833
metab_1718	0.233886	0.113731	0.6579	0.7729	0.998598	5.71027	5.69785	5.71918	5.713	5.69694	5.70676	5.66692	5.67041	5.69845	5.67201	5.78632	5.69846
Gpcho(18:1/18:0)	0.397459	0.306996	0.6369	0.758	0.991137	6.17896	6.13023	6.12632	6.08508	6.02813	6.00997	6.37475	5.56389	6.02387	6.11234	6.06554	6.09441
metab_1720	0.314665	0.273494	0.3295	0.4935	0.9956	5.0581	4.95251	4.99096	4.99865	4.9934	5.00835	4.97341	4.95902	4.94473	5.06128	4.96535	4.96222
metab_1721	0.174853	0.143888	0.6687	0.7807	0.99688	4.38906	4.56292	4.4761	4.49202	4.54679	4.4576	4.45772	4.44248	4.45211	4.45802	4.57893	4.44661
Pc(P-18:0/16:0)	0.73441	0.399108	0.6836	0.7922	1.03132	3.95725	4.52365	3.61199	4.67984	4.22687	4.66982	5.26528	3.38557	4.04422	4.53906	4.39036	4.84745
metab_1723	0.53953	0.572671	0.1741	0.3151	0.978525	3.42888	3.56781	3.51565	3.6512	3.40695	3.66314	3.4939	3.38442	3.49474	3.38586	3.46591	3.55247
metab_1724	0.656742	0.667608	0.1083	0.2264	1.01933	4.44992	4.76637	4.70943	4.62901	4.74638	4.62751	4.81828	4.72849	4.71322	4.7737	4.68946	4.74413
metab_1725	0.338788	0.344573	0.3636	0.526	1.00916	4.65335	4.8295	4.69312	4.68781	4.58063	4.71624	4.78672	4.73766	4.7822	4.81252	4.62745	4.6698
metab_1726	1.03991	0.944461	0.2786	0.4391	1.07076	4.07166	3.92064	3.30413	3.95181	3.48561	3.65303	3.63411	3.45318	3.71501	4.21006	4.22945	4.72662
metab_1727	1.19339	0.754747	0.3317	0.4955	1.06019	2.75404	3.14596	3.23997	3.30663	2.97478	2.72283	3.04375	2.90031	3.91738	3.16773	3.14664	3.06271
Stanolone Enanthate	0.0335526	0.0324812	0.9297	0.9616	0.999377	4.81112	4.81077	4.75779	4.85981	4.83449	4.83741	4.83265	4.84442	4.74818	4.80728	4.88277	4.783
Gpcho(16:1/16:0)	0.51791	0.54339	0.04938	0.1264	0.993391	7.6931	7.7348	7.78261	7.67739	7.72731	7.68787	7.63057	7.70527	7.69286	7.68509	7.67934	7.60448
metab_1731	0.291813	0.306457	0.1369	0.2667	0.996769	5.86374	5.86048	5.91025	5.90095	5.87621	5.87625	5.89793	5.84222	5.84858	5.85425	5.87763	5.85104
metab_1732	0.234835	0.252431	0.3514	0.5153	0.995956	4.9226	4.99947	4.97408	4.95659	4.93806	4.88435	4.9541	4.90541	4.92215	4.92844	4.96131	4.8847
metab_1733	0.314992	0.316341	0.2628	0.4216	0.995209	5.38175	5.45221	5.42717	5.44647	5.43983	5.41602	5.45823	5.37517	5.3597	5.38709	5.4647	5.35955
Gpcho(16:0/14:0)	0.594447	0.624219	0.04831	0.1245	0.990606	7.01586	7.15292	7.19692	7.13504	7.14358	7.14588	7.03974	7.12583	7.09312	7.06783	7.04969	7.01128
metab_1735	0.369993	0.397096	0.05312	0.1337	0.995287	5.50264	5.51847	5.53613	5.5212	5.50804	5.51504	5.51381	5.46282	5.47495	5.504	5.52473	5.46447
metab_1736	0.4735	0.483645	0.08776	0.1947	0.992178	5.44759	5.52696	5.50546	5.54458	5.49928	5.46058	5.53439	5.41413	5.44606	5.43722	5.45792	5.43413
metab_1737	0.911648	0.898017	0.1159	0.2367	0.97077	5.78972	5.5478	5.47333	5.45247	5.49339	5.29107	5.60196	5.38591	5.18237	5.3081	5.4247	5.1809
metab_1738	0.879707	0.482879	0.4131	0.572	0.97763	3.95792	4.32322	3.92615	3.97225	4.42039	3.80924	4.01028	3.951	3.83694	4.11918	3.97632	3.97048
metab_1739	0.675712	0.707776	0.0492	0.1261	0.986369	6.13889	6.35066	6.36817	6.33549	6.32842	6.33189	6.23589	6.27875	6.24317	6.2315	6.17808	6.16967
metab_1740	0.653946	0.687716	0.05079	0.1292	0.988102	6.88057	6.70988	6.73956	6.6721	6.67271	6.66776	6.64813	6.63142	6.63872	6.66017	6.69201	6.59374
metab_1741	0.274392	0.248641	0.1767	0.3186	0.997946	6.8195	6.80087	6.84455	6.81205	6.80338	6.82011	6.81649	6.78238	6.80841	6.80045	6.82545	6.78335
metab_1743	0.397159	0.414238	0.05795	0.1426	1.00623	4.78906	4.82766	4.79912	4.83966	4.83985	4.78139	4.85505	4.7969	4.85177	4.84754	4.84959	4.85854
metab_1744	0.376289	0.31474	0.5796	0.7131	1.01404	4.38601	4.17179	4.1214	4.36673	4.44474	4.14213	4.26866	4.47568	3.99456	4.47295	4.56138	4.21738
Pc(P-16:0/18:0)	0.461624	0.167217	0.8377	0.9016	1.01069	4.52904	4.74527	4.62523	4.87591	4.85932	4.98265	5.56627	3.78556	4.76974	4.9557	4.88761	4.96294
metab_1746	0.6397	0.664251	0.06365	0.1528	0.986545	5.8875	6.05108	6.09834	5.98247	6.06464	6.03346	5.93996	6.02046	5.97473	5.95173	5.87369	5.87198
metab_1748	0.120711	0.0527991	0.9018	0.9427	0.999012	3.9833	4.13667	4.09701	4.08831	4.02398	3.95386	4.08351	3.95371	4.08977	4.06067	4.06183	4.00616
Lysopc(20:3(8Z,11Z,14Z)/0:0)	1.90261	2.01366	2.322e-05	0.0009535	1.0814	5.32499	5.46372	5.27888	5.40555	5.40726	5.25312	5.76596	5.78363	5.68704	5.92992	5.65171	5.93213
Lysope(20:3(8Z,11Z,14Z)/0:0)	2.07972	2.18865	0.0001822	0.002581	1.1272	4.37463	4.44686	3.92782	4.15833	4.20229	4.45437	4.88878	4.81022	4.66766	4.9554	4.73396	4.75996
metab_1751	0.19884	0.122686	0.7631	0.8497	0.99747	5.13203	5.27984	5.06305	5.18411	5.09516	5.08098	5.12143	5.19465	5.04504	5.13253	5.18923	5.07578
Pc(15:0/20:5(5Z,8Z,11Z,14Z,17Z))	0.135267	0.0871976	0.8194	0.8887	1.00183	5.32631	5.53933	5.58531	5.46943	5.50341	5.43626	5.4727	5.5731	5.48985	5.51027	5.46552	5.40909
metab_1753	0.343717	0.3268	0.1069	0.2241	0.996867	6.37112	6.37554	6.40486	6.41096	6.35963	6.38386	6.39047	6.35003	6.3772	6.34528	6.37721	6.34187
Pc(O-18:0/0:0)	1.70745	1.79056	0.0001315	0.002156	1.07054	5.11054	5.0452	5.09719	5.11098	5.03318	4.96708	5.26819	5.53689	5.42373	5.54928	5.24117	5.48982
metab_1755	0.233948	0.00531261	0.9867	0.9919	1.00022	4.78525	4.76253	4.51445	4.68748	4.48514	4.61031	4.48413	4.69272	4.66502	4.61621	4.70799	4.68542
metab_1756	0.506178	0.021718	0.9636	0.9809	1.00213	3.74822	4.03576	4.21516	4.5397	4.48936	4.2906	4.78221	3.71418	3.99355	4.34543	4.13686	4.40067
metab_1758	0.283268	0.0257388	0.9708	0.9837	1.00057	3.53032	3.45575	3.76441	3.46498	3.5309	3.42465	3.45573	3.56503	3.47287	3.47485	3.48996	3.72739
metab_1760	0.364401	0.324763	0.2724	0.4321	0.993799	4.84065	4.89797	4.85998	4.83838	4.8386	4.75419	4.79686	4.87171	4.83222	4.81874	4.74347	4.7834
Gpetn(20:3/14:0)	0.426077	0.426609	0.2007	0.3501	1.00865	5.5391	5.63946	5.48494	5.66754	5.45558	5.51935	5.59482	5.59952	5.57812	5.6194	5.59693	5.6056
metab_1762	0.849413	0.810439	0.5097	0.6553	0.944845	5.27663	5.08304	5.32793	5.36453	5.37931	5.22597	5.7369	2.90729	5.1441	5.33692	5.36253	5.42474
metab_1763	0.973053	0.838416	0.4036	0.5633	0.943955	5.22608	5.19352	4.96427	4.79274	5.01068	4.78836	3.16946	5.06897	5.15671	4.90448	5.07631	4.91906
5-Methyl-1H-Benzotriazole	0.145748	0.138437	0.5383	0.6801	0.997887	4.74481	4.75803	4.76695	4.73165	4.70753	4.68098	4.71079	4.71349	4.74946	4.7121	4.72923	4.71914
N-Cyclohexanecarbonylpentadecylamine	0.273925	0.100821	0.8227	0.8908	1.00221	5.66222	5.35603	5.38669	5.33068	5.41509	5.45671	5.41179	5.42333	5.53825	5.41816	5.47368	5.41553
metab_1766	1.7824	1.87969	0.0001398	0.002207	1.07938	5.0276	4.95284	4.79499	5.02059	5.00438	4.90656	5.1261	5.38642	5.31767	5.46242	5.27895	5.49399
Gpetn(15:1/17:1)	0.339763	0.336137	0.346	0.5097	1.00744	5.20026	5.32755	5.13845	5.36072	5.2141	5.23086	5.30471	5.36625	5.22195	5.26251	5.26608	5.28413
1-Palmitoyl-2-Myristoyl-Sn-Glycero-3-Phosphocholine	0.477846	0.483549	0.1374	0.2672	0.992326	6.6582	6.79645	6.83679	6.78588	6.79226	6.78869	6.68144	6.78591	6.78124	6.72929	6.69873	6.67014
metab_1769	0.867278	0.828405	0.188	0.3337	1.03856	4.71829	4.66024	4.66233	4.5296	4.37839	4.43513	5.14842	4.38784	4.51013	4.74502	4.74944	4.89693
Phosphocholine	0.239064	0.184358	0.5277	0.6714	1.00377	4.53708	4.55735	4.52324	4.53148	4.50906	4.42725	4.57258	4.50881	4.56164	4.54843	4.45156	4.54457
Panaxatriol	0.44312	0.354553	0.5236	0.6679	1.01225	5.1719	5.5281	5.13652	5.3141	5.49809	5.17395	5.52305	5.26269	5.17764	5.50713	5.53153	5.21201
Lyso-Paf C-18	1.63961	1.71807	2.637e-05	0.001006	1.05738	5.63484	5.54624	5.4677	5.59285	5.49421	5.51863	5.74428	5.88252	5.86698	5.93484	5.77148	5.96009
Platelet Activating Factor	1.92662	2.03709	1.696e-05	0.000813	1.08689	5.20411	5.17551	4.97689	5.16827	5.14658	4.98751	5.48705	5.60141	5.44041	5.63485	5.4732	5.6847
Tyr-Gly-Gly-Trp-Leu	0.354576	0.131882	0.9032	0.9434	0.992764	4.68447	4.70365	4.71131	5.29612	5.33894	5.11841	5.28046	3.60855	5.14751	5.18309	5.26569	5.1463
metab_1775	0.867513	0.432831	0.5155	0.6606	1.02096	4.23994	4.17612	4.49974	4.67318	4.12301	4.63016	4.03248	4.48695	4.56546	4.5957	4.69303	4.51988
N1,N5,N10-Tris-Trans-P-Coumaroylspermine	0.303556	0.116382	0.7378	0.832	0.997988	5.99716	5.9522	5.95776	5.92224	5.95916	5.99659	6.01031	5.97496	5.83074	5.86582	6.01404	6.01565
Elaidic Acid	0.171409	0.127323	0.7583	0.8458	1.00365	4.32726	4.5475	4.38282	4.3053	4.45588	4.26312	4.40496	4.37195	4.42912	4.41031	4.47825	4.28357
metab_1778	0.487221	0.374671	0.6159	0.7437	1.01959	4.17331	4.25616	4.36302	4.61405	4.75159	4.49196	4.76008	3.81908	4.65696	4.63921	4.64183	4.65762
metab_1779	0.278583	0.0960644	0.7642	0.8502	0.998137	5.39176	5.36094	5.39189	5.33671	5.36772	5.35649	5.38378	5.4108	5.2569	5.2704	5.40492	5.42047
metab_1780	0.139057	0.0719805	0.9004	0.9418	1.00243	3.73584	3.77264	3.69086	3.78283	3.83651	3.44083	3.68542	3.737	3.90349	3.5918	3.68422	3.71232
metab_1781	0.689923	0.583896	0.2658	0.4249	1.02194	4.43293	4.32241	4.39969	4.51864	4.17951	4.40034	4.1785	4.41587	4.58637	4.52276	4.48459	4.64448
metab_1782	1.42417	1.47098	0.004807	0.02381	1.06508	4.55148	4.56301	4.34693	4.56937	4.41978	4.1947	4.69641	4.71116	4.5648	4.9119	4.65592	4.83897
metab_1784	0.346221	0.0928806	0.8889	0.9348	1.00722	2.54524	2.3828	2.0302	2.02507	2.29903	2.00712	2.26623	2.04807	2.40467	2.37904	2.04933	2.23859
metab_1787	0.842779	0.841398	0.01136	0.04483	1.02076	4.7956	4.9223	4.7753	4.77092	4.76025	4.87886	4.89366	4.8804	4.99115	4.9382	4.90062	4.896
metab_1790	0.0445259	0.0423958	0.9056	0.945	1.00112	4.44261	4.50387	4.54918	4.47825	4.44117	4.35244	4.46386	4.39177	4.53506	4.42788	4.44549	4.52966
metab_1791	0.556078	0.57747	0.1002	0.214	0.984831	4.35115	4.30794	4.41832	4.42692	4.30174	4.30157	4.22088	4.22465	4.371	4.29714	4.23591	4.35973
metab_1792	0.536475	0.56076	0.03102	0.09039	0.988842	4.51818	4.48946	4.48322	4.49253	4.45055	4.4536	4.38106	4.3834	4.47984	4.43204	4.46652	4.44525
metab_1793	0.375193	0.397125	0.1136	0.2337	0.994112	5.41594	5.43798	5.49195	5.45489	5.41136	5.39547	5.39047	5.35906	5.43257	5.42615	5.38869	5.41967
metab_1794	0.949472	0.468185	0.5277	0.6714	0.962303	3.24965	3.17027	2.56079	2.88518	2.56935	3.07282	2.56834	3.10901	2.56518	2.76059	2.64101	3.20582
metab_1796	0.299131	0.317254	0.1735	0.3145	0.995622	5.24172	5.24533	5.3063	5.27471	5.24531	5.21091	5.21914	5.19833	5.25897	5.22517	5.23276	5.24922
metab_1797	1.12069	0.850584	0.2611	0.4202	0.940769	3.79421	3.33573	3.81874	3.31613	3.50757	2.9915	3.39384	2.93919	3.29594	3.31132	2.94046	3.65713
metab_1798	0.458105	0.476209	0.1029	0.2181	0.990468	4.77962	4.81008	4.87002	4.8632	4.85741	4.77826	4.75204	4.7462	4.83159	4.7186	4.79993	4.83026
metab_1799	0.646904	0.679141	0.004908	0.02416	0.987328	4.72444	4.75734	4.76973	4.75034	4.67436	4.73509	4.67119	4.66794	4.68478	4.63698	4.67939	4.70858
metab_1800	0.64614	0.625381	0.1851	0.33	1.0213	4.70875	4.47412	4.33832	4.71994	4.62747	4.45492	4.66873	4.59317	4.6988	4.72057	4.66199	4.56077
metab_1801	0.180666	0.0488759	0.9321	0.963	0.998516	4.14705	3.82625	4.0877	4.07034	4.04805	4.08275	4.13394	3.84743	4.09631	4.14367	4.00014	4.00684
metab_1802	0.460271	0.113192	0.7981	0.8753	0.996042	4.27845	4.22189	4.18448	4.2995	4.42723	4.35775	4.37674	4.09734	4.24611	4.37097	4.17544	4.40395
metab_1803	0.405905	0.386861	0.4947	0.6439	1.01788	4.07086	3.85949	4.01265	3.9496	4.06574	3.53861	4.09418	4.07514	3.93514	3.82279	4.13361	3.85447
metab_1804	0.438685	0.445381	0.1707	0.3111	0.989443	4.40819	4.46363	4.50116	4.48944	4.46035	4.39002	4.40409	4.44249	4.44041	4.27618	4.44484	4.42069
metab_1805	0.269994	0.267648	0.5722	0.7075	1.01098	3.61	3.45854	3.57549	3.36052	3.60673	3.69943	3.60941	3.49868	3.48959	3.7953	3.61686	3.53882
metab_1806	0.137206	0.153692	0.7004	0.8033	0.996401	4.33469	4.46287	4.55746	4.46276	4.39708	4.45933	4.43949	4.48778	4.32543	4.46405	4.48166	4.38011
metab_1807	0.141998	0.0678225	0.802	0.8778	0.999005	4.99285	5.01953	5.06768	5.06821	4.99934	4.99965	5.00924	5.00702	5.01927	5.04391	5.03822	5.00524
metab_1808	0.208035	0.218765	0.4096	0.5691	0.996465	4.80805	4.74614	4.83945	4.82205	4.81452	4.8213	4.77744	4.7553	4.7738	4.85057	4.81801	4.77524
metab_1809	0.442659	0.471169	0.00521	0.02526	0.995619	6.61745	6.59739	6.64846	6.62782	6.61483	6.60795	6.58873	6.57671	6.59719	6.60327	6.58955	6.58474
metab_1810	0.365093	0.390506	0.05946	0.1453	0.995357	5.59008	5.58548	5.64798	5.60385	5.60245	5.5723	5.5846	5.55052	5.57253	5.58998	5.58488	5.56201
metab_1811	0.76185	0.707895	0.1544	0.29	1.03179	3.50053	3.50352	3.37917	3.67327	3.63389	3.82859	3.68848	3.78754	3.61655	3.65852	3.81895	3.62737
metab_1812	0.338526	0.360724	0.03732	0.1039	0.996622	6.21398	6.1896	6.24872	6.21956	6.22407	6.20445	6.1958	6.18705	6.19242	6.20706	6.20294	6.18942
metab_1813	0.320113	0.31651	0.09361	0.2037	0.996629	5.62014	5.61465	5.66364	5.63748	5.65533	5.63355	5.62167	5.5916	5.60832	5.6421	5.61931	5.6255
metab_1814	0.242827	0.252003	0.3297	0.4935	0.996194	4.98655	4.9521	5.02819	5.01954	5.00786	4.96069	4.95593	4.96406	4.96994	5.04048	4.96246	4.94598
metab_1815	0.429771	0.456378	0.006566	0.03028	0.995886	6.80598	6.78785	6.83437	6.80547	6.81169	6.78868	6.77396	6.76339	6.78523	6.789	6.78545	6.77009
metab_1816	0.284805	0.296018	0.1758	0.3174	0.996229	5.31171	5.25737	5.33645	5.30522	5.31754	5.28939	5.27363	5.25624	5.26629	5.30833	5.30131	5.2904
metab_1817	0.220897	0.0598112	0.833	0.8983	0.998682	4.56523	4.50435	4.56946	4.55516	4.56181	4.55475	4.42156	4.53714	4.57135	4.56794	4.60832	4.56781
metab_1818	0.384216	0.401749	0.02962	0.08766	0.995934	5.89053	5.88617	5.92899	5.91654	5.89872	5.8929	5.88283	5.85766	5.86303	5.90469	5.88354	5.87431
metab_1819	0.382891	0.341589	0.09232	0.2019	0.995763	5.42319	5.42432	5.4357	5.43628	5.45733	5.39749	5.4015	5.36946	5.4014	5.43378	5.40784	5.42447
metab_1820	0.301914	0.322917	0.08552	0.1911	0.99657	5.81513	5.80799	5.85733	5.84555	5.84751	5.81041	5.81153	5.80314	5.81055	5.83254	5.8131	5.79599
metab_1821	0.185732	0.124455	0.6012	0.731	0.998243	5.11695	5.07703	5.17586	5.12228	5.14393	5.10085	5.10477	5.1066	5.11052	5.11831	5.15125	5.093
metab_1822	0.343135	0.355003	0.09476	0.2057	0.995521	5.33706	5.34688	5.37215	5.35974	5.37926	5.35266	5.32185	5.30376	5.33357	5.38645	5.3349	5.32109
metab_1823	0.41578	0.258966	0.4821	0.6328	0.992968	4.74793	4.65205	4.60037	4.62756	4.83756	4.69188	4.65599	4.66134	4.71282	4.71457	4.52793	4.68507
Dithranol	0.439895	0.45922	0.001938	0.0122	0.995916	6.36822	6.35939	6.38336	6.3628	6.37854	6.34912	6.33362	6.32812	6.3492	6.35006	6.34499	6.33805
metab_1825	0.410408	0.43224	0.01858	0.06266	0.99511	5.72795	5.71073	5.75258	5.71953	5.7474	5.70061	5.6939	5.67994	5.71763	5.69601	5.71034	5.69262
metab_1826	0.227526	0.244745	0.4508	0.6061	1.00492	4.45516	4.46174	4.49913	4.36114	4.54093	4.51802	4.45931	4.52649	4.46758	4.50547	4.52234	4.48867
metab_1827	0.472382	0.481703	0.01413	0.05159	0.993759	5.2772	5.26548	5.32959	5.29227	5.28584	5.27839	5.25416	5.23908	5.238	5.27992	5.25741	5.26261
metab_1828	0.199242	0.204661	0.4279	0.5858	0.996445	4.24733	4.21014	4.23845	4.18559	4.20649	4.22853	4.17948	4.21368	4.15675	4.2435	4.2546	4.17598
metab_1829	0.388937	0.415293	0.0584	0.1434	0.994566	5.4894	5.503	5.58306	5.52065	5.50981	5.51733	5.4942	5.47742	5.48564	5.50658	5.49621	5.48421
metab_1830	0.152172	0.136896	0.5543	0.6932	0.998702	6.15098	6.12903	6.22028	6.17784	6.1595	6.15466	6.14779	6.14899	6.1497	6.18657	6.16598	6.14012
metab_1831	0.323967	0.340243	0.219	0.3713	0.993803	4.67649	4.62012	4.77306	4.67434	4.68939	4.6483	4.61922	4.6634	4.63507	4.67181	4.6613	4.65295
metab_1832	0.292347	0.301382	0.219	0.3713	0.995312	4.89752	4.85256	4.95203	4.92205	4.93107	4.87928	4.8779	4.87171	4.85687	4.91992	4.8935	4.87847
metab_1833	0.223159	0.22811	0.3845	0.546	0.996353	4.64477	4.61117	4.72111	4.69774	4.67352	4.61836	4.64276	4.64706	4.63048	4.65548	4.66628	4.61967
metab_1834	0.2201	0.0709613	0.8418	0.9044	0.996569	3.69588	3.78902	3.66914	3.64735	3.97314	3.96083	3.69118	3.83852	3.84928	3.73189	3.82664	3.71661
metab_1835	0.0961592	0.0865065	0.6341	0.7563	0.999335	5.99455	6.00767	6.04128	6.03138	6.00033	6.0096	6.00926	6.0022	6.009	6.02762	6.00926	6.00286
metab_1836	0.381087	0.292014	0.2182	0.3709	0.995667	4.87059	4.8362	4.85029	4.8428	4.84323	4.83471	4.84867	4.78434	4.79697	4.88286	4.80821	4.83179
metab_1837	0.07539	0.0428472	0.8248	0.8917	1.00051	5.91501	5.89594	5.96386	5.92973	5.9446	5.93075	5.91949	5.91452	5.9227	5.94523	5.95318	5.9405
metab_1838	0.662329	0.667762	0.01654	0.05769	0.985177	4.53222	4.4334	4.55507	4.5074	4.5394	4.55233	4.43365	4.45109	4.51074	4.43056	4.47308	4.42171
metab_1839	0.227182	0.0194788	0.9579	0.978	0.999792	4.8117	4.80743	4.86211	4.80497	4.81246	4.79242	4.82085	4.79467	4.76128	4.85326	4.82217	4.83354
metab_1840	0.48162	0.496545	0.06684	0.1583	0.989949	4.56105	4.42495	4.46563	4.45202	4.47166	4.48825	4.40732	4.44523	4.41425	4.40398	4.47146	4.45046
metab_1841	0.246311	0.21164	0.5318	0.6749	1.00552	4.13661	4.06991	4.23844	4.21654	4.15569	4.19286	4.14591	4.18282	4.11375	4.2448	4.18148	4.27848
metab_1842	0.362012	0.38618	0.02964	0.08768	0.996129	5.94213	5.91923	5.96959	5.93613	5.94942	5.92993	5.91538	5.90496	5.90951	5.92994	5.94023	5.90734
metab_1843	0.288703	0.197731	0.6009	0.7308	0.995093	4.35226	4.19583	4.40865	4.25737	4.20369	4.2614	4.21175	4.26355	4.23862	4.26512	4.34072	4.23309
metab_1844	0.0907052	0.00679374	0.9811	0.9891	1	5.5504	5.52479	5.55562	5.53386	5.55981	5.54567	5.51899	5.55875	5.52917	5.56431	5.54968	5.55055
metab_1845	0.212002	0.209823	0.2892	0.4498	0.997838	6.00927	5.98844	6.05586	6.01048	6.01513	6.00411	5.99856	5.99288	5.99983	6.02148	6.01619	5.97954
metab_1846	0.16963	0.128637	0.5381	0.6801	0.998554	5.52478	5.49087	5.55845	5.54451	5.54438	5.52276	5.52168	5.5004	5.52344	5.54037	5.54543	5.50827
metab_1847	0.0511673	0.0223818	0.9159	0.9524	1.00039	5.11363	5.07414	5.14613	5.06217	5.11532	5.07746	5.10545	5.08579	5.09521	5.11223	5.11417	5.08518
metab_1848	0.393841	0.416607	0.04696	0.122	0.994499	5.26001	5.24175	5.30626	5.2884	5.29129	5.24435	5.25127	5.22961	5.24695	5.24775	5.2634	5.21967
metab_1849	0.246316	0.250048	0.1971	0.3453	0.996974	5.2567	5.26933	5.30936	5.28829	5.313	5.28346	5.25392	5.27183	5.27172	5.28727	5.29113	5.25131
metab_1850	0.215435	0.200144	0.3735	0.5353	1.00296	4.73794	4.72648	4.70011	4.75522	4.78529	4.71901	4.77449	4.72774	4.76585	4.72873	4.76266	4.74639
metab_1851	0.215076	0.139095	0.6595	0.7738	1.00252	4.74985	4.74073	4.81585	4.71031	4.74642	4.82664	4.80607	4.77164	4.7802	4.68866	4.79694	4.81904
metab_1852	0.951449	0.975927	0.09676	0.2089	0.948472	3.79066	3.76146	4.10059	3.60364	3.93551	3.98071	3.45098	3.95031	3.78202	3.46492	3.57936	3.75064
metab_1853	0.0858806	0.084452	0.7838	0.8644	0.998984	4.91077	4.908	4.96498	4.97373	4.89427	4.88313	4.90533	4.90029	4.87681	4.93526	4.96881	4.91431
metab_1854	0.256794	0.247157	0.7367	0.8312	0.983559	3.43088	3.68537	3.77181	3.35275	3.71703	2.84479	3.21903	3.15649	3.64049	3.43443	3.66466	3.34276
metab_1855	0.679573	0.616395	0.4095	0.569	0.953007	3.5561	3.51779	2.80048	2.79532	2.80906	2.77722	2.80805	2.81849	3.13954	2.99211	2.81976	2.81989
metab_1856	0.28166	0.194703	0.4454	0.6016	0.99713	4.85358	4.85729	4.9182	4.87696	4.89025	4.87182	4.9078	4.8247	4.82169	4.90216	4.85595	4.87033
metab_1857	0.498012	0.490459	0.2033	0.3529	0.986821	4.35624	4.25667	4.4001	4.29299	4.31489	4.32819	4.35722	4.30316	4.23486	4.26932	4.33414	4.10631
metab_1858	0.292908	0.282905	0.2607	0.4198	1.00523	4.35709	4.34842	4.4627	4.40165	4.39195	4.42758	4.44581	4.43318	4.39303	4.41303	4.41304	4.42804
metab_1859	0.576848	0.379756	0.3638	0.526	0.989287	4.51315	4.49426	4.68182	4.63836	4.62832	4.48665	4.5765	4.51208	4.63131	4.47483	4.57913	4.37883
metab_1860	0.0539278	0.0420086	0.8212	0.8899	0.99943	5.27152	5.22941	5.28133	5.23717	5.30372	5.26974	5.21387	5.24496	5.28342	5.26408	5.26687	5.29672
metab_1861	0.318393	0.236797	0.4309	0.5879	1.0048	4.54276	4.67344	4.55481	4.55864	4.56457	4.59589	4.65068	4.56704	4.60987	4.56686	4.67194	4.56051
metab_1862	0.1788	0.173819	0.5063	0.6523	1.00367	4.34401	4.40733	4.43246	4.37521	4.30289	4.32849	4.38225	4.35291	4.3441	4.42211	4.40735	4.37902
metab_1863	0.133496	0.0966618	0.6547	0.7704	1.00137	5.07795	5.08584	5.11318	5.08845	5.14324	5.08041	5.1097	5.07356	5.08325	5.11486	5.13401	5.11179
metab_1864	0.452886	0.238513	0.5627	0.7	1.00662	4.23227	4.10444	4.29083	4.22175	4.2703	4.24041	4.30852	4.37559	4.28156	4.09672	4.27584	4.19353
metab_1865	0.357619	0.366354	0.09913	0.2122	0.994595	4.80737	4.7734	4.79773	4.80808	4.82912	4.84645	4.78428	4.80002	4.76768	4.77851	4.82253	4.74992
metab_1866	1.14187	0.0516221	0.9499	0.9736	0.996321	4.54066	4.94532	3.75728	5.08819	5.02183	4.37292	4.4574	4.55755	4.40275	5.02849	4.10416	5.07566
metab_1869	0.104134	0.0790198	0.6621	0.7751	0.999147	4.67725	4.6561	4.70275	4.69904	4.6935	4.69066	4.69632	4.68773	4.65833	4.68754	4.67956	4.68592
metab_1870	0.121587	0.103723	0.6654	0.7778	0.99822	5.04358	5.03253	5.10816	5.04427	5.09687	5.00547	5.02546	5.04718	5.0951	5.0515	5.02034	5.03929
metab_1871	0.34629	0.368311	0.1294	0.2563	0.994114	4.73338	4.69549	4.80877	4.77386	4.78149	4.75182	4.72878	4.71101	4.72399	4.75164	4.73755	4.72068
metab_1872	0.73607	0.763091	4.402e-05	0.001237	0.985127	4.2847	4.30383	4.33071	4.28339	4.29955	4.31437	4.23052	4.24769	4.23115	4.26164	4.24092	4.22478
metab_1873	0.49408	0.498831	0.1401	0.2704	0.98776	4.72976	4.68188	4.61699	4.64793	4.72132	4.54292	4.56022	4.65899	4.65823	4.53643	4.59842	4.58913
metab_1874	0.514641	0.446093	0.08545	0.191	0.991206	4.3262	4.32924	4.3456	4.32038	4.26391	4.34152	4.30308	4.27084	4.2581	4.26811	4.24785	4.35204
metab_1875	0.454739	0.465463	0.02012	0.06636	0.993668	5.0295	5.02941	5.07044	5.08503	5.05102	5.06059	4.99449	5.01934	5.01912	5.03754	5.01375	5.04648
metab_1876	0.676816	0.65566	0.0451	0.1186	0.984329	4.81431	4.87884	4.72927	4.72548	4.74974	4.81713	4.68274	4.67694	4.75502	4.65679	4.70378	4.79141
metab_1877	0.319954	0.242599	0.4506	0.606	0.994607	3.92031	3.93275	3.94207	3.89053	3.79956	3.88162	3.88425	3.88786	3.8909	3.88666	3.90155	3.78538
metab_1878	0.274293	0.269157	0.1392	0.2695	0.996881	5.12723	5.11282	5.14686	5.14171	5.13792	5.1133	5.09503	5.09	5.12065	5.13515	5.11021	5.13394
metab_1879	0.355187	0.369685	0.05684	0.1407	0.995329	4.92037	4.89287	4.94482	4.92642	4.93249	4.92986	4.9041	4.86569	4.89403	4.92759	4.9066	4.90721
metab_1880	0.420349	0.445076	0.08379	0.1882	0.991567	4.49042	4.48173	4.45891	4.54172	4.54577	4.51673	4.43912	4.45834	4.44501	4.48992	4.52479	4.45366
Dihydroxyphenyl-Valerolactone	0.246816	0.226184	0.3423	0.5063	0.996539	5.21416	5.16219	5.25388	5.16517	5.22914	5.1826	5.16132	5.18263	5.231	5.16853	5.17467	5.18004
metab_1882	1.09664	0.226016	0.7934	0.8717	0.985756	3.92352	4.37886	3.48865	4.44482	4.33979	3.85776	3.81341	4.24569	3.64496	4.55757	3.65841	4.16617
metab_1883	1.01654	0.189648	0.8154	0.8856	0.989306	4.20748	4.66084	3.94424	4.79254	4.64516	4.12086	4.37964	4.30838	4.24484	4.74475	3.79509	4.61642
metab_1884	0.568296	0.541345	0.1307	0.258	1.01756	3.71107	3.66767	3.75829	3.7262	3.71371	3.62813	3.783	3.62976	3.73612	3.79552	3.89322	3.76024
metab_1885	0.208138	0.180673	0.5227	0.667	1.00338	4.77836	4.75628	4.77425	4.6833	4.7183	4.68146	4.73431	4.79945	4.75465	4.77632	4.74361	4.68061
metab_1886	0.847144	0.80482	0.0967	0.2088	1.03197	4.21523	3.71842	4.0636	4.00342	4.02716	3.9966	4.07997	4.04776	4.18231	4.18586	4.14487	4.15112
metab_1887	0.32441	0.312793	0.242	0.3982	0.993834	4.24703	4.23639	4.17158	4.26048	4.23343	4.15071	4.22865	4.17528	4.20474	4.19774	4.16895	4.17085
metab_1888	0.381429	0.272175	0.4246	0.583	1.008	3.96413	4.03626	4.02477	4.07085	3.97625	3.93654	3.97	4.01259	3.99633	4.06363	4.17714	3.97865
metab_1889	0.41496	0.276445	0.355	0.5176	1.00544	4.55867	4.62617	4.53922	4.61679	4.56821	4.65215	4.57951	4.57036	4.69299	4.60367	4.64238	4.62272
metab_1890	1.23475	1.30538	0.05698	0.1407	1.07668	3.43109	3.67723	3.72777	4.00165	4.15497	3.77786	4.1958	4.28701	4.10757	3.79002	3.86339	4.26991
metab_1891	0.184048	0.0795125	0.7578	0.8455	0.998449	4.50128	4.44555	4.51352	4.50371	4.56105	4.55197	4.51514	4.55221	4.49665	4.49697	4.52008	4.4553
metab_1892	0.230074	0.243212	0.3311	0.4947	1.00395	4.52629	4.55833	4.53278	4.59423	4.58121	4.54763	4.54419	4.59053	4.56193	4.53029	4.61233	4.61113
metab_1893	0.13325	0.0351421	0.9245	0.958	0.999284	4.2259	4.16876	4.27966	4.12988	4.19674	4.14319	4.21806	4.16547	4.16495	4.17952	4.25887	4.14046
metab_1894	0.338377	0.355854	0.09263	0.2024	0.995606	5.68743	5.66872	5.72448	5.6839	5.72365	5.65371	5.65096	5.6506	5.68646	5.68262	5.66686	5.65436
metab_1895	0.358533	0.372541	0.02999	0.08841	0.996082	5.87619	5.8625	5.88931	5.85187	5.89671	5.84877	5.83663	5.85273	5.85548	5.84949	5.8582	5.8382
metab_1896	0.389507	0.410197	0.1021	0.2169	0.993771	5.28579	5.25872	5.32644	5.27722	5.35372	5.28796	5.25626	5.24212	5.26052	5.2972	5.30262	5.22922
metab_1897	0.255355	0.123557	0.7362	0.831	0.997578	4.57589	4.44542	4.51867	4.62279	4.53817	4.54659	4.53454	4.55465	4.42465	4.58749	4.52955	4.54778
metab_1898	0.106626	0.0824553	0.6725	0.7841	1.0007	5.75187	5.70461	5.76229	5.73267	5.75399	5.73931	5.71821	5.73577	5.74794	5.76106	5.75479	5.75478
metab_1899	0.25723	0.0970944	0.6691	0.781	0.998552	4.87241	4.79172	4.84972	4.82565	4.84055	4.82557	4.79691	4.82438	4.84883	4.8103	4.87157	4.81162
metab_1900	0.386417	0.395981	0.346	0.5097	0.988431	4.1037	4.05996	4.30382	4.25674	4.06037	4.11216	4.01701	4.05182	4.0884	4.18338	4.12509	4.13808
metab_1901	0.402675	0.421358	0.03726	0.1039	0.994487	5.27131	5.23386	5.29611	5.2616	5.27657	5.21974	5.24018	5.23879	5.23226	5.22953	5.2267	5.21859
metab_1902	0.184483	0.192014	0.3556	0.5182	1.00255	5.08333	5.06019	5.11752	5.10514	5.11652	5.07135	5.08889	5.08445	5.08492	5.12629	5.13016	5.11611
metab_1903	0.161768	0.172289	0.526	0.6702	0.997271	4.77256	4.71362	4.78076	4.74681	4.7867	4.78025	4.77442	4.72525	4.70718	4.79051	4.79361	4.71052
metab_1904	0.464728	0.468305	0.01853	0.0626	0.993169	4.83538	4.80353	4.8419	4.85447	4.83136	4.818	4.76958	4.78131	4.80186	4.82724	4.7917	4.81812
metab_1905	0.277849	0.166197	0.4419	0.598	1.00252	4.73109	4.74207	4.77902	4.7899	4.75886	4.77547	4.79201	4.75129	4.75322	4.78577	4.82381	4.74532
metab_1906	0.367456	0.390635	0.1294	0.2563	0.993369	4.80803	4.76445	4.89462	4.83347	4.8527	4.80508	4.78834	4.77288	4.78682	4.82027	4.80529	4.79164
metab_1907	0.250137	0.211849	0.5356	0.678	1.00537	3.99975	3.95463	3.879	3.81601	3.86302	3.95721	3.86074	3.95038	3.93267	3.98002	3.91784	3.9551
metab_1908	0.250134	0.198445	0.2385	0.3941	1.00184	5.43635	5.42235	5.48069	5.44194	5.43461	5.43964	5.44826	5.44215	5.45731	5.45933	5.4618	5.45187
Acetylphosphate	0.152755	0.0833074	0.6998	0.803	0.999059	5.29612	5.28524	5.35525	5.32453	5.32781	5.29916	5.30715	5.29624	5.30543	5.31805	5.33782	5.29365
metab_1910	0.55232	0.511497	0.1358	0.2651	0.986059	4.12058	4.19099	4.29252	4.25863	4.28889	4.24114	4.16812	4.24859	4.1352	4.11112	4.13431	4.2434
metab_1911	0.29832	0.32044	0.4513	0.6066	1.01051	3.9097	3.93472	4.03637	3.79479	3.86403	3.86229	3.90386	4.08522	3.89104	3.80738	3.9809	3.97477
metab_1912	0.329448	0.349246	0.09503	0.2062	0.995981	5.71481	5.68796	5.7666	5.70665	5.74081	5.72347	5.69521	5.68217	5.69678	5.72454	5.71105	5.68766
Acetophenone	0.0884334	0.00770574	0.9866	0.9919	1	4.28514	4.16304	4.25483	4.31067	4.17428	4.06343	4.21737	4.18733	4.16775	4.19899	4.25515	4.22892
metab_1914	0.560797	0.502119	0.2307	0.3855	0.982606	3.83386	3.86831	3.82402	3.95758	3.69226	3.93455	3.66769	3.80369	3.87495	3.68968	3.84284	3.8321
metab_1915	0.21485	0.229639	0.3152	0.4772	0.997264	5.83868	5.8094	5.9061	5.85725	5.85479	5.82612	5.82878	5.83771	5.82212	5.8562	5.83894	5.81413
metab_1916	0.74606	0.667344	0.3649	0.5272	0.951578	3.22899	3.33784	3.32528	3.46769	3.01548	2.83	2.98885	3.55545	3.03828	2.64573	2.79722	3.24756
metab_1917	0.274917	0.289656	0.147	0.2801	0.996709	5.46922	5.42455	5.50609	5.47971	5.46396	5.47078	5.45089	5.44537	5.44076	5.45719	5.46655	5.4454
metab_1919	0.217185	0.219151	0.3372	0.5016	0.996384	4.69499	4.69159	4.68499	4.71216	4.71195	4.70936	4.68505	4.68642	4.73998	4.65972	4.62413	4.70755
metab_1920	0.460108	0.48618	0.006065	0.02849	0.994298	5.41992	5.42774	5.45865	5.4521	5.44598	5.41666	5.41104	5.38265	5.41159	5.42032	5.40903	5.39932
metab_1921	0.797415	0.844907	0.1839	0.3284	0.953871	3.66267	3.27806	3.84881	3.77903	3.91966	3.75423	3.3556	3.30865	3.48939	3.7515	3.72726	3.58416
metab_1922	0.280371	0.295363	0.1526	0.2877	0.996398	5.25705	5.25437	5.28516	5.31652	5.28071	5.2589	5.23653	5.23854	5.25899	5.2868	5.25855	5.25921
metab_1923	0.414078	0.436138	0.006074	0.02849	0.996037	6.312	6.2946	6.32893	6.31173	6.32079	6.28643	6.27927	6.2716	6.29506	6.28995	6.28556	6.28037
metab_1924	0.463364	0.463949	0.01616	0.05678	0.994299	5.41288	5.41612	5.46738	5.44938	5.44758	5.43535	5.43067	5.39982	5.39068	5.42093	5.39278	5.40728
metab_1925	0.87533	0.484947	0.3984	0.5583	0.976762	3.87557	4.08121	3.88093	3.99847	4.03967	3.88092	4.03331	3.95136	3.87148	3.64696	3.52801	4.16917
metab_1926	0.432512	0.45658	0.007007	0.03175	0.995621	6.39473	6.37622	6.42048	6.39095	6.40845	6.3752	6.36202	6.3529	6.37123	6.37753	6.37516	6.35847
metab_1927	0.269129	0.282369	0.1374	0.2673	0.996945	5.56192	5.53427	5.5787	5.57088	5.59756	5.54214	5.53281	5.54357	5.55745	5.56183	5.55207	5.53268
metab_1928	0.219826	0.229625	0.4614	0.6148	0.995547	4.98491	4.84242	5.01995	4.94423	4.96546	4.89122	4.94372	4.9555	4.92862	4.90874	4.88484	4.89442
metab_1929	0.516028	0.476678	0.1257	0.2515	0.988378	4.15761	4.24143	4.2109	4.24213	4.30516	4.13831	4.23328	4.17498	4.17249	4.13341	4.13734	4.15198
metab_1930	0.496299	0.0236634	0.9471	0.9717	0.997803	3.83577	3.65524	3.81572	3.11603	3.68623	3.74475	3.69222	3.57591	3.52125	3.56152	3.59823	3.85562
metab_1931	0.305277	0.320776	0.2184	0.371	0.99434	4.54854	4.57586	4.59562	4.63085	4.64452	4.56687	4.58701	4.52255	4.57745	4.60559	4.57211	4.54221
metab_1932	0.09197	0.0972134	0.687	0.7946	0.99858	4.92688	4.88006	4.94414	4.946	4.96375	4.92292	4.93508	4.89441	4.90294	4.9532	4.94812	4.91148
metab_1933	0.504639	0.532557	0.0008095	0.006437	0.994396	5.88963	5.87669	5.91533	5.89901	5.88455	5.87145	5.86027	5.8489	5.85107	5.86004	5.86515	5.85211
metab_1934	0.328493	0.293558	0.1659	0.3053	0.995769	4.73196	4.72139	4.74668	4.72592	4.69176	4.7415	4.68848	4.67705	4.72488	4.71509	4.74332	4.69474
metab_1935	1.30703	1.06354	0.01558	0.0554	0.959749	4.19614	4.1519	4.07993	4.11756	4.17324	4.17349	3.95772	4.12405	3.79206	4.00531	3.88161	4.1304
metab_1936	0.362493	0.262336	0.6296	0.7524	1.01027	3.90707	3.91696	4.01405	4.0919	4.19354	3.82447	4.06671	4.20167	4.04251	3.76925	4.12014	3.99174
metab_1937	0.442795	0.467488	0.03329	0.09545	0.994124	5.7714	5.75524	5.83983	5.79856	5.78469	5.76924	5.75578	5.75116	5.73054	5.77711	5.75828	5.74095
metab_1938	0.287902	0.295327	0.1989	0.3479	0.995706	4.8817	4.85235	4.95164	4.89307	4.88094	4.88509	4.85692	4.88155	4.87256	4.89665	4.86496	4.84577
metab_1939	0.23869	0.256176	0.3065	0.4681	0.99703	6.37128	6.371	6.46563	6.41163	6.39334	6.37132	6.3778	6.36769	6.37162	6.41611	6.38535	6.35205
metab_1941	0.230583	0.115768	0.7321	0.8274	0.997118	4.54782	4.4442	4.4628	4.53202	4.50433	4.57132	4.5049	4.51664	4.52911	4.55334	4.34752	4.53329
metab_1942	0.902497	0.932277	0.03493	0.09913	0.96359	4.02034	3.95207	3.94934	3.94017	4.07083	3.79812	3.8882	3.78916	3.94211	3.61508	3.80801	3.82377
metab_1943	0.442908	0.291296	0.6568	0.7722	1.01183	4.80477	4.83215	4.89106	4.39268	4.97704	4.50474	4.87313	4.41589	4.74534	4.87859	4.93822	4.89011
metab_1944	0.592754	0.454987	0.2364	0.3916	0.988396	5.04927	4.96658	4.91144	4.74194	4.92588	4.87593	4.80678	4.85123	4.83289	4.92916	4.8394	4.87064
metab_1945	0.540407	0.321049	0.475	0.626	1.01006	4.11144	4.22529	4.43382	4.31064	4.24583	4.32964	4.33099	4.21845	4.43378	4.20381	4.33869	4.39027
metab_1946	0.363683	0.358341	0.1141	0.2345	0.994643	5.0531	4.98983	5.05428	5.05405	5.05828	5.02841	4.9686	5.00152	5.00888	5.0386	5.01967	5.04052
metab_1947	0.438188	0.414811	0.2053	0.3554	0.990042	4.2341	4.37578	4.3865	4.35938	4.3411	4.20818	4.27282	4.28802	4.27622	4.26922	4.25375	4.28714
metab_1948	1.3405	0.579552	0.6313	0.7538	0.925553	4.22081	3.78439	2.2836	2.27845	3.62656	2.26042	2.79869	2.30155	2.28798	2.30502	3.63394	3.75575
metab_1949	0.530627	0.545775	0.009263	0.03886	0.991945	5.2074	5.2189	5.24746	5.21169	5.20249	5.19453	5.16088	5.14284	5.20248	5.1616	5.15803	5.206
metab_1950	0.118835	0.00920662	0.9703	0.9834	0.999806	5.1462	5.13889	5.21009	5.17298	5.15812	5.14337	5.17267	5.1209	5.1899	5.15319	5.15388	5.17574
metab_1951	0.306797	0.321627	0.1561	0.2918	0.995479	5.06447	5.0828	5.13428	5.10224	5.07537	5.06496	5.04565	5.02911	5.07942	5.0519	5.09327	5.0855
metab_1952	0.283742	0.282694	0.4038	0.5634	0.99293	4.02114	4.08864	4.1659	4.19377	4.07951	4.06449	4.11069	4.0508	4.11767	3.99181	4.04757	4.11803
metab_1953	0.375572	0.398085	0.1812	0.325	0.99142	4.44754	4.40238	4.47608	4.46039	4.40668	4.37843	4.3838	4.30535	4.45041	4.40608	4.37182	4.42966
metab_1954	0.268708	0.15624	0.6357	0.7573	0.995897	4.14498	4.13792	4.20471	4.18974	4.14564	4.03366	4.0449	4.12719	4.1518	4.15661	4.08059	4.19778
metab_1955	0.849389	0.248737	0.7648	0.8504	0.980367	2.82852	3.0952	2.8323	3.28613	3.43041	3.47667	3.36018	2.5088	3.42042	3.00132	3.51173	2.77558
metab_1956	0.567247	0.430559	0.2314	0.3862	0.990202	4.98838	4.95692	4.89765	4.80612	4.9288	4.81607	4.94159	4.83	4.77778	4.85565	4.87161	4.82895
metab_1957	0.125411	0.107777	0.5792	0.7128	0.998567	5.57456	5.60894	5.57241	5.56188	5.59095	5.59252	5.53949	5.56707	5.61172	5.59922	5.57274	5.5677
metab_1959	0.56088	0.467526	0.2775	0.4381	1.01149	5.28505	5.31619	5.41004	5.2897	5.30598	5.25332	5.15024	5.35291	5.46016	5.36472	5.4683	5.42901
metab_1963	0.614543	0.420292	0.4564	0.6112	1.01547	4.34551	4.3437	4.46346	4.58884	4.46066	4.55969	4.16564	4.4867	4.70244	4.58113	4.58397	4.65711
metab_1964	0.742266	0.643141	0.4264	0.5843	1.03648	4.16585	4.21565	4.05519	4.7023	4.82559	4.51254	4.78663	3.85444	4.78488	4.6322	4.73313	4.65313
metab_1965	0.22162	0.225066	0.7327	0.8279	0.989722	4.46049	4.5451	4.37539	4.13512	4.27479	3.89333	4.11779	3.93466	4.36798	4.33848	4.44458	4.2201
Mg(18:1(9Z)/0:0/0:0)	0.246227	0.17846	0.7507	0.8415	1.00568	5.65375	5.61309	5.6066	5.61102	5.73507	5.5889	5.77178	5.18935	5.77302	5.74803	5.77898	5.73962
metab_1967	0.26516	0.0825335	0.7676	0.852	0.998433	5.16016	5.14113	5.07699	5.07948	5.10476	5.05976	5.06075	5.10671	5.17043	5.0634	5.1311	5.04306
Pi(18:1(9Z)/0:0)	0.63607	0.659985	0.3867	0.5473	0.974979	6.09237	6.05281	6.04349	6.04664	6.05675	5.91954	6.03179	5.06051	6.02954	6.05281	6.09042	6.04081
metab_1969	0.147649	0.0657052	0.8666	0.9201	0.998524	5.50143	5.46037	5.43164	5.36616	5.5087	5.25484	5.43968	5.29618	5.45079	5.43235	5.44902	5.40739
metab_1970	0.888875	0.922785	0.3692	0.5311	0.947436	5.56742	5.51138	5.5268	5.40591	5.49498	5.25399	5.48728	3.66828	5.52328	5.4048	5.52452	5.43048
metab_1971	2.27209	2.36986	0.001466	0.009957	1.19096	3.61771	3.61047	3.60975	3.60458	3.61833	3.58645	4.44161	4.39076	3.92525	4.69901	3.72108	4.60419
Pe(19:0/0:0)	2.06314	2.17655	2.014e-05	0.0009009	1.10641	4.85665	4.91899	4.63327	4.87346	4.75539	4.71747	5.25928	5.20277	5.21375	5.46005	5.21418	5.46576
O-Arachidonoyl Glycidol	0.480061	0.396868	0.3997	0.5596	1.01156	5.13968	5.0184	4.85385	4.89724	4.81268	4.85618	4.81167	4.99079	4.97362	5.02159	5.0031	5.12296
metab_1974	0.642534	0.690117	0.1649	0.304	0.970099	3.65198	3.60724	3.54671	3.61151	3.4143	3.44094	3.41948	3.26177	3.42703	3.32754	3.66417	3.5335
metab_1975	0.838089	0.529184	0.6457	0.7645	0.957373	4.45057	4.73161	4.98621	5.07381	5.12364	5.05254	2.56594	4.9252	5.21835	5.15432	5.25348	5.04576
metab_1977	0.847434	0.374563	0.6953	0.8003	1.02317	4.10878	3.66305	4.52237	4.86026	4.59472	4.67087	3.64368	4.49651	4.80793	4.72215	4.66841	4.69159
metab_1978	1.98778	2.10084	1.966e-06	0.0004474	1.10267	4.40044	4.51515	4.34148	4.47343	4.57818	4.45947	4.94888	4.90129	4.86257	5.00492	4.8016	4.99233
metab_1979	0.317798	0.232525	0.4038	0.5634	1.00392	4.862	4.85849	4.85872	4.83026	4.84778	4.79699	4.82021	4.88502	4.91075	4.79097	4.89298	4.86656
Gpcho(17:0/17:0)	0.316846	0.301058	0.4207	0.5795	0.994401	6.42554	6.25768	6.25003	6.18428	6.22852	6.16183	6.16021	6.24234	6.25847	6.21392	6.25229	6.16999
Thioetheramide-Pc	0.299454	0.294929	0.4281	0.586	0.994964	6.92176	6.75467	6.76533	6.7087	6.7055	6.65314	6.70683	6.72976	6.75493	6.69265	6.75435	6.67114
Pc(16:1(9Z)/16:0)	0.349511	0.34919	0.2032	0.3527	0.995834	7.43658	7.46492	7.4978	7.39812	7.44942	7.39839	7.36668	7.45011	7.44391	7.4167	7.42703	7.35459
metab_1983	0.424301	0.0113797	0.9642	0.981	1.00042	4.74095	4.88895	4.81295	4.80502	4.70451	4.64284	4.76932	4.83701	4.83973	4.68407	4.87062	4.6097
metab_1984	0.646804	0.623521	0.1672	0.307	0.977267	4.26259	4.24837	4.21187	4.25001	4.28287	4.3462	4.05763	4.32187	4.38529	4.0089	4.07845	4.16926
Beta-Casomorphin-5	0.479916	0.461031	0.3589	0.5217	0.987925	5.89795	5.82512	5.78459	5.82101	5.75822	5.69773	5.58762	5.45433	5.77747	5.84386	5.82915	5.8668
metab_1986	0.239272	0.248006	0.3283	0.4921	0.995769	4.49649	4.44123	4.53805	4.47319	4.50728	4.48696	4.46265	4.45373	4.42751	4.49708	4.51605	4.472
metab_1988	0.764466	0.737299	0.2011	0.3506	0.972296	5.11493	4.86121	4.87673	4.80743	4.94824	4.62694	4.80292	4.59382	4.9952	4.66048	4.8599	4.51386
metab_1989	0.429098	0.417585	0.2613	0.4203	0.991495	5.54507	5.51723	5.53281	5.55832	5.47626	5.52377	5.58105	5.44137	5.39426	5.36025	5.55928	5.53529
metab_1990	0.199632	0.162054	0.8075	0.8804	1.00812	4.52738	4.60903	4.03645	4.64717	4.64574	4.13847	4.57551	4.05449	4.51525	4.44788	4.71759	4.51011
metab_1991	0.39604	0.334933	0.293	0.4536	0.992191	4.01998	4.10625	4.12167	4.12947	4.09935	4.10969	4.0788	4.06393	3.95565	4.09038	4.12393	4.08359
metab_1992	0.295737	0.286391	0.4552	0.6102	1.00718	5.25851	5.42056	5.19157	5.41996	5.14605	5.30384	5.35031	5.31765	5.26192	5.34361	5.34831	5.34624
Lysopc(18:3(6Z,9Z,12Z)/0:0)	2.6426	2.77718	4.344e-06	0.0004862	1.18282	4.56573	4.64281	4.2335	4.55431	4.26241	4.42047	5.22317	5.27009	5.06823	5.42895	5.15169	5.41786
1-O-Hexadecyl-Sn-Glycero-3-Phosphocholine	1.82768	1.91173	0.0001609	0.002404	1.09091	4.59968	4.62447	4.59349	4.77876	4.43854	4.42021	4.89575	5.0347	4.83893	5.09491	4.96012	5.12511
Hexamethylene Tetramine	0.147357	0.0396554	0.8462	0.9072	0.999583	4.80481	4.80921	4.82314	4.79236	4.77435	4.77199	4.76227	4.80299	4.80605	4.79872	4.81079	4.78171
metab_1996	0.685419	0.710341	0.133	0.2613	0.976798	4.81623	4.74636	4.65643	4.80905	4.81069	4.60985	4.59819	4.84461	4.68583	4.47832	4.69054	4.49146
metab_1997	0.749874	0.679296	0.2459	0.4024	0.978487	6.08226	5.78272	5.60548	5.5353	5.57795	5.44102	5.49608	5.50591	5.49067	5.64358	5.6502	5.50478
metab_1998	2.19787	2.26875	0.000298	0.003504	1.18701	3.21624	2.97549	2.89647	3.39587	3.02391	3.51641	3.76625	3.7413	3.59097	3.7764	3.79549	3.91247
metab_1999	0.306102	0.286462	0.2939	0.4548	0.994799	4.94719	4.96852	5.00664	4.99666	5.0753	4.99804	4.9809	5.01934	4.99078	4.9597	4.97659	4.9117
metab_2000	0.764697	0.728958	0.1741	0.3151	0.964549	3.63302	3.46276	3.48549	3.45356	3.65452	3.46459	3.21799	3.58757	3.21556	3.58732	3.53511	3.26391
metab_2002	1.06303	1.10813	0.01205	0.04677	1.03676	4.85066	4.6429	4.66437	4.82794	4.84546	4.73404	4.82504	5.02355	4.80061	4.94854	5.06032	4.95669
metab_2003	0.598167	0.633091	0.02294	0.07284	0.991469	7.08655	7.17406	7.21877	7.13581	7.16696	7.12084	7.08808	7.11869	7.09888	7.09838	7.10348	7.02928
Angoletin	0.414845	0.390968	0.1275	0.2536	0.993582	5.10663	5.13566	5.19139	5.13499	5.17637	5.10404	5.11356	5.10289	5.14508	5.0769	5.14493	5.06876
metab_2007	0.225346	0.22766	0.379	0.5406	0.996912	5.46864	5.51866	5.52964	5.54368	5.50492	5.46342	5.52984	5.47149	5.45777	5.468	5.5234	5.4774
metab_2008	0.295521	0.318075	0.1126	0.2321	0.996049	4.80625	4.80846	4.83647	4.81221	4.79513	4.79678	4.8036	4.78032	4.76827	4.78459	4.82968	4.77079
metab_2009	0.648795	0.669107	0.03085	0.09009	0.987135	5.37871	5.44566	5.44744	5.49216	5.48045	5.39971	5.4529	5.32538	5.34425	5.34043	5.41765	5.34557
metab_2010	0.405484	0.417564	0.09052	0.1989	0.994668	6.14835	6.20161	6.19541	6.22125	6.2024	6.16495	6.21156	6.1274	6.14424	6.13749	6.18191	6.1352
metab_2012	1.08359	0.950937	0.1569	0.293	0.962289	5.70566	5.75024	5.26121	5.14182	5.03351	5.08779	5.18514	5.14911	5.05126	5.15827	5.10314	5.1294
metab_2013	0.14891	0.111477	0.717	0.8162	1.00183	6.12858	5.9998	5.98183	5.97105	5.9703	5.97414	6.05608	6.01643	6.05642	6.02446	5.9766	5.96264
metab_2014	0.654525	0.687333	0.1943	0.3418	0.977079	4.70726	4.86143	4.73523	4.89316	4.86551	4.73247	4.91111	4.66557	4.67369	4.75003	4.75441	4.38032
metab_2015	0.573595	0.591776	0.3712	0.5333	1.04696	2.90212	2.47989	2.47917	2.78447	2.48772	2.96398	3.02588	2.99087	2.48356	2.52786	2.93939	2.88791
metab_2017	0.437725	0.325203	0.5281	0.6717	1.01177	4.83088	4.5455	4.59904	4.70462	4.44131	4.91653	4.78299	4.58476	4.70751	4.64338	4.83007	4.81745
metab_2018	0.0971168	0.0870791	0.7425	0.8357	1.00129	5.3937	5.41671	5.42871	5.45765	5.44909	5.449	5.41598	5.37511	5.46531	5.4414	5.44622	5.48938
metab_2019	0.257741	0.203905	0.3113	0.4732	1.00234	5.54287	5.52181	5.56897	5.58269	5.57454	5.57352	5.60094	5.54731	5.58611	5.56554	5.56673	5.57569
metab_2020	0.280775	0.238311	0.3075	0.4692	0.996775	5.22493	5.31679	5.2447	5.25908	5.26392	5.31899	5.25373	5.26802	5.23294	5.26099	5.24774	5.25862
metab_2021	0.11869	0.0803475	0.7644	0.8502	0.999066	5.33687	5.38094	5.31904	5.41619	5.33339	5.34365	5.36524	5.31351	5.36687	5.34842	5.3653	5.33902
Heptyl 4-Hydroxybenzoate	0.265259	0.264655	0.5194	0.6645	0.992909	4.49854	4.50117	4.55291	4.41303	4.56866	4.54494	4.42381	4.46654	4.40759	4.56289	4.64907	4.37401
Gpcho(16:0/20:5)	0.409899	0.429345	0.3547	0.5176	0.991464	7.41757	7.12654	7.15883	7.03029	7.09681	7.04403	7.15491	7.09891	7.08881	7.07843	7.10559	6.98537
4-Hydroxyisoleucine	0.471621	0.284659	0.3609	0.5237	1.00608	4.81034	4.67737	4.79633	4.80242	4.77725	4.76731	4.83774	4.75386	4.795	4.76145	4.8972	4.76128
Pe(20:4(8Z,11Z,14Z,17Z)/18:0)	0.661317	0.699315	0.02601	0.07973	0.988518	6.54481	6.43625	6.48137	6.39321	6.43012	6.38688	6.41529	6.35057	6.3804	6.38698	6.38375	6.30772
Dg(6 Keto-Pgf1Alpha/0:0/I-19:0)	0.100109	0.0165719	0.9722	0.9842	0.999859	7.21877	7.09184	7.09693	7.01364	7.03342	7.0372	7.09696	7.11434	7.09323	7.10002	7.07144	7.00846
Triethanolamine	0.290363	0.273749	0.1435	0.275	1.00341	5.0071	4.97582	5.0095	5.00258	4.96821	4.96519	5.01818	4.98273	4.99969	4.99092	5.02776	5.01318
metab_2028	0.764129	0.650114	0.1493	0.2831	1.01877	4.88902	5.02878	5.1789	5.24658	5.1664	5.18115	5.20666	5.11273	5.18936	5.22397	5.33936	5.19639
Nonadecylresorcinol Glucuronide	0.276631	0.265105	0.2794	0.4402	0.996865	6.33118	6.35389	6.41541	6.4027	6.37922	6.39148	6.39943	6.3247	6.35475	6.32876	6.37504	6.37157
Typhasterol	0.263883	0.272608	0.1361	0.2655	0.997395	6.14859	6.11876	6.15892	6.14184	6.16559	6.12444	6.1525	6.11801	6.12705	6.11711	6.13661	6.11132
metab_2032	0.290488	0.270839	0.5199	0.6649	1.00658	5.40863	5.31102	5.44762	5.15541	5.23332	5.38167	5.30522	5.46538	5.31252	5.37072	5.38111	5.3117
Ps(24:1(15Z)/22:2(13Z,16Z))	0.68732	0.483191	0.5409	0.6819	0.975753	4.49939	4.39755	4.46738	5.16625	5.00049	5.17243	4.82335	4.39698	4.38335	4.81154	4.56779	5.02353
metab_2034	0.195092	0.18915	0.3537	0.5166	0.998268	6.9379	6.91687	6.9515	6.92136	6.93733	6.89551	6.92305	6.89124	6.91693	6.90814	6.95209	6.89961
metab_2035	0.210799	0.122876	0.5225	0.667	0.99888	6.22863	6.24369	6.26466	6.28102	6.24484	6.24449	6.24724	6.21836	6.27283	6.23348	6.24969	6.24364
metab_2036	0.219419	0.182666	0.637	0.758	0.996009	5.00393	5.0903	4.98985	4.98511	5.11788	4.88112	5.05117	4.93096	4.98553	5.00895	5.05912	4.90749
metab_2037	0.488199	0.501813	0.1226	0.2467	0.991412	6.02363	6.07	6.09364	6.06314	6.12466	5.95528	6.07291	5.96738	6.01456	6.01836	6.00828	5.93739
metab_2038	0.17177	0.122906	0.5267	0.6705	0.999098	7.76588	7.75983	7.77819	7.75949	7.77713	7.7357	7.77678	7.74833	7.76009	7.73907	7.7816	7.72833
Bis(2-Ethylhexyl) Sebacate	0.164987	0.103507	0.5689	0.7043	0.999244	7.93745	7.93175	7.95333	7.93071	7.9495	7.91358	7.9496	7.92199	7.93794	7.91342	7.95094	7.90886
Octanoate	0.144066	0.0606655	0.8886	0.9347	0.998942	4.65976	4.76909	4.71894	4.69254	4.70907	4.80358	4.78384	4.63104	4.64541	4.76018	4.81563	4.6841
3-Tert-Butyladipic Acid	0.212374	0.13167	0.5998	0.7297	1.00157	5.73831	5.73891	5.73715	5.70401	5.77567	5.68624	5.7597	5.73149	5.77523	5.70612	5.75581	5.7082
Epinepetalactone	0.4401	0.433636	0.1192	0.2413	1.00835	4.65552	4.71638	4.62937	4.66031	4.70172	4.6628	4.75794	4.6575	4.71936	4.65135	4.75034	4.72207
(3Z,6Z)-3,6-Nonadienal	0.221842	0.0386398	0.8626	0.918	1.00036	5.46323	5.49656	5.47213	5.47176	5.50794	5.4715	5.4935	5.46844	5.50406	5.45669	5.51905	5.45523
Glutaraldehyde	0.56871	0.22685	0.7197	0.8185	1.02048	2.92106	2.60239	3.15304	3.3345	2.61023	2.9519	2.95314	2.61966	2.93122	3.41772	3.1592	2.85296
metab_2045	0.296415	0.278516	0.4401	0.5964	0.993134	4.5246	4.51069	4.55994	4.50692	4.57336	4.41317	4.56333	4.35655	4.50747	4.45138	4.53691	4.49049
Pe(22:0/Pgj2)	1.10572	0.932061	0.2699	0.4291	0.945588	4.7552	4.90274	4.35248	4.41467	3.91224	3.90946	4.32404	4.62201	3.90806	3.98837	3.92296	4.04824
Pe(20:4(6E,8Z,11Z,13E)-2Oh(5S,15S)/20:0)	1.1045	1.01385	0.2664	0.4254	0.945778	5.56074	5.44449	5.7721	5.70547	5.57288	5.69672	4.06304	5.4826	5.73568	5.46448	5.57946	5.59621
metab_2048	0.710646	0.630138	0.06497	0.1552	0.983968	4.51714	4.59279	4.51548	4.43784	4.42586	4.45565	4.36606	4.35922	4.42263	4.43876	4.40952	4.51613
metab_2049	0.302142	0.226261	0.6638	0.7766	1.0071	4.87009	5.1334	5.01623	5.17956	4.98915	5.21492	4.90866	5.25279	4.95879	5.15518	5.10093	5.24022
(1R,3S)-3-(6-Aminopurin-9-Yl)Cyclopentan-1-Ol	0.361476	0.335513	0.3695	0.5312	0.991644	4.46783	4.40067	4.43597	4.44073	4.37858	4.44545	4.28188	4.45348	4.27546	4.42294	4.50141	4.40855
metab_2051	0.627533	0.468561	0.4064	0.566	0.977041	3.79489	4.01021	3.56738	3.88903	3.82867	3.91023	3.42751	3.82608	3.87022	3.87674	3.56663	3.90445
Gpcho(18:4/17:1)	0.504126	0.538478	0.1269	0.2529	0.990538	6.47172	6.29082	6.38905	6.30308	6.28865	6.30164	6.35407	6.30983	6.26156	6.26655	6.27781	6.21753
Gpetn(22:1/12:0)	0.45044	0.464945	0.2207	0.3733	0.991103	6.34866	6.1363	6.21647	6.08749	6.18556	6.11996	6.13459	6.15797	6.08415	6.12506	6.18964	6.07134
metab_2054	0.176407	0.177159	0.4724	0.6238	0.997717	5.74131	5.6687	5.69529	5.6955	5.69935	5.66652	5.68959	5.68267	5.67695	5.61727	5.72645	5.69192
2-Aminopurine	0.272053	0.231617	0.2891	0.4498	0.997003	5.34792	5.31503	5.37853	5.3562	5.3164	5.3193	5.29165	5.31183	5.34182	5.31381	5.35127	5.32959
metab_2056	0.761951	0.622083	0.09268	0.2024	1.01339	5.63624	5.77442	5.72952	5.82929	5.71827	5.81685	5.92233	5.73581	5.89083	5.81174	5.84788	5.76117
(2S,3R)-2-Amino-4-Octadecene-3-Ol	0.233122	0.254523	0.258	0.4167	0.996607	4.99045	5.03943	4.99467	5.04282	4.98643	5.01261	5.02401	4.99125	5.00151	5.01087	4.98076	4.95702
Pe(15:0/22:5(7Z,10Z,13Z,16Z,19Z))	1.0717	0.993466	0.1713	0.3118	0.955871	5.58979	5.25923	5.66627	5.27547	5.35693	5.34688	4.49821	5.30017	5.53753	5.27887	5.32097	5.12847
metab_2059	0.173349	0.0729434	0.8291	0.8949	0.99838	4.86266	4.90815	5.03505	5.00267	4.98338	4.83709	4.90409	4.96563	4.97436	4.90088	4.92487	4.91216
metab_2060	0.616525	0.559209	0.4293	0.5864	1.04311	2.92696	2.96004	2.51786	3.53437	2.99789	3.01674	3.34137	3.32123	2.8372	3.06873	2.95026	3.20792
metab_2061	1.13084	0.625055	0.4188	0.5773	0.967181	4.50571	4.37423	4.89561	4.39257	4.46427	4.60685	4.02398	4.09312	4.83356	4.53586	4.82178	4.03584
Paullinic Acid	0.286823	0.275306	0.4523	0.6075	1.00619	4.90513	5.03723	4.90087	5.05513	5.04833	5.12787	5.07578	5.06731	5.03445	5.00349	5.03263	5.04147
metab_2063	0.0145597	0.000372496	0.9602	0.9789	1.00021	4.87996	4.83476	4.89645	4.8503	4.82636	4.81346	4.87631	4.83586	4.82433	4.86268	4.87198	4.835
metab_2064	0.717928	0.614232	0.2595	0.4189	0.975587	4.32392	4.3035	4.17481	4.5596	4.25967	4.43091	4.23545	4.46833	4.20587	4.21877	3.95252	4.33408
metab_2065	0.498262	0.405907	0.297	0.4578	0.989862	5.05131	5.21162	4.96958	5.08148	5.20962	5.25183	5.05325	5.13289	5.04369	5.09864	5.05044	5.08192
metab_2066	0.38575	0.303271	0.394	0.5545	0.992835	4.92445	4.86142	4.82699	4.80954	4.92224	4.96608	4.92904	4.88212	4.91403	4.76762	4.85446	4.75216
metab_2067	0.334721	0.249861	0.4784	0.6294	1.00533	5.34996	5.37745	5.45432	5.4739	5.43098	5.54956	5.5856	5.44263	5.46524	5.47466	5.41342	5.42533
Flumethasone	0.34098	0.337165	0.3339	0.4982	1.0075	4.91332	4.89088	4.82743	4.98013	4.93495	5.06914	4.94094	4.94156	4.94762	4.99777	5.00845	4.99992
metab_2069	0.681834	0.438244	0.3472	0.511	1.01509	4.201	4.13148	4.34118	4.46126	4.23919	4.47161	4.46536	4.39292	4.46341	4.32515	4.2789	4.31081
metab_2070	0.25182	0.139568	0.626	0.7496	0.997874	6.08586	6.09806	6.06886	6.11187	6.13784	6.18027	6.16752	6.11173	6.147	6.06142	6.06935	6.04761
Pc(P-16:0/16:0)	0.541875	0.362446	0.5681	0.7042	0.987346	5.85314	5.77835	6.10968	6.14804	6.05048	6.09442	5.37983	5.96082	6.05939	6.01392	6.11272	6.05387
metab_2072	0.510215	0.522318	0.2333	0.3882	1.01502	4.82554	4.72067	4.57766	4.85623	4.92795	4.86285	4.97483	4.84122	4.87071	4.87404	4.83971	4.80298
metab_2073	0.682998	0.692115	0.01111	0.04411	1.01266	5.25516	5.27841	5.24597	5.34201	5.27595	5.36471	5.39402	5.36018	5.35327	5.33049	5.35025	5.38062
metab_2074	0.145849	0.026586	0.9568	0.9776	1.0004	5.2188	4.99522	5.01377	4.97272	5.06834	5.09485	4.98904	5.03007	5.08994	5.06811	5.12965	5.07076
Gpcho(18:1/18:1)	0.73675	0.714769	0.1386	0.2688	0.984236	7.32782	7.22768	7.08891	7.03255	6.99603	6.95436	6.81611	7.05001	7.03992	6.99088	7.04979	7.00934
metab_2076	0.216371	0.196233	0.7827	0.8634	1.00749	5.53524	5.04832	4.96797	4.66074	5.14181	5.08857	4.98513	4.85591	5.22716	5.16565	5.32995	5.10814
Erucamide	0.201801	0.121051	0.745	0.8372	1.00206	6.95953	6.75584	6.74847	6.70896	6.77437	6.80675	6.78888	6.74536	6.8424	6.79583	6.86882	6.79304
metab_2078	0.337318	0.359293	0.09682	0.2089	0.995192	5.22837	5.19794	5.24542	5.16501	5.18569	5.17579	5.17378	5.16395	5.17904	5.17662	5.19446	5.15957
metab_2079	0.837908	0.592696	0.4153	0.5739	0.971637	4.65058	4.58464	5.24014	5.15925	5.11243	4.87152	4.30278	5.02098	5.02965	4.6091	5.03587	4.77525
metab_2080	0.960076	0.814835	0.1754	0.3167	1.0331	4.4993	4.82827	4.78704	4.40714	4.86751	4.71106	4.93121	4.89949	4.93041	4.83216	4.94878	4.48368
metab_2081	0.260596	0.280711	0.1142	0.2345	0.997461	6.30735	6.29158	6.32389	6.30121	6.30199	6.27843	6.29354	6.27147	6.27481	6.28475	6.31285	6.27359
metab_2082	0.842368	0.855005	0.08566	0.1912	0.973456	5.3115	5.32295	5.58591	5.55632	5.45543	5.31722	5.16667	5.34654	5.51269	5.18062	5.18446	5.29787
metab_2083	1.52835	1.55864	0.05812	0.1429	0.912658	5.46873	5.20143	4.97705	4.94382	5.10174	4.74119	3.92209	5.06972	4.99144	4.29204	4.81439	4.68649
metab_2084	0.868349	0.830592	0.3274	0.4915	0.943542	3.97414	3.60825	4.19058	4.21599	4.15763	3.87279	4.35459	4.12264	3.88	3.19183	3.18962	3.92229
metab_2085	0.517507	0.359908	0.3549	0.5176	1.00789	5.6054	5.77081	5.63943	5.76092	5.67797	5.7628	5.87133	5.65002	5.83186	5.73897	5.7407	5.65732
metab_2086	0.289143	0.0232835	0.9236	0.9578	0.997377	4.49415	4.4392	4.471	4.5673	4.80828	4.66744	4.42089	4.72528	4.80972	4.17486	4.53035	4.71959
7-Ketocholesterol	0.793986	0.745549	0.02789	0.08379	1.01749	5.14736	5.12957	5.08055	5.27432	5.06709	5.17533	5.19889	5.27053	5.22786	5.29406	5.23832	5.18445
metab_2088	1.49051	1.45996	0.01825	0.06198	1.06314	5.12864	4.93955	5.03745	5.17257	5.01743	5.11027	5.73851	5.61831	5.46138	5.30397	5.11895	5.08675
metab_2089	0.308422	0.345573	0.4986	0.6468	0.990986	5.11514	5.07956	5.12898	5.24343	4.97039	5.07865	5.29948	4.9736	4.96395	5.10393	5.05047	4.95027
Gpetn(18:3/18:0)	0.744087	0.661902	0.2913	0.452	1.02239	5.12826	5.70523	5.84204	5.77018	5.86603	5.71796	5.71195	5.83829	5.85612	5.80621	5.83536	5.74555
Lyso-Pc(18:0)	1.72947	1.82832	2.132e-05	0.0009116	1.05806	6.20334	6.24135	6.1609	6.25399	6.23503	6.11063	6.62808	6.5844	6.43474	6.61903	6.42748	6.67077
metab_2092	0.212527	0.022776	0.9646	0.981	1.00061	5.05114	4.70651	5.0132	4.88531	5.01527	4.77939	4.88285	4.84212	4.95057	4.87286	5.01036	4.90928
metab_2094	0.209934	0.169256	0.5602	0.6978	1.00289	5.12001	5.24252	5.15708	5.18168	5.18917	5.25223	5.23847	5.22778	5.21712	5.16069	5.19059	5.19352
metab_2095	0.341236	0.168011	0.6445	0.7637	1.00338	5.58424	5.63489	5.56901	5.62165	5.66353	5.69921	5.80425	5.62323	5.57253	5.59677	5.60999	5.67946
metab_2096	0.269865	0.224353	0.4995	0.6475	1.00375	6.08444	6.13206	6.07731	6.1516	6.14663	6.19847	6.28147	6.14408	6.14218	6.10954	6.09338	6.15806
metab_2097	0.170185	0.159981	0.5115	0.657	1.00137	7.97514	8.05031	7.98109	8.04507	8.03855	8.06999	8.05966	8.02828	8.03982	8.02607	8.02475	8.05114
Pc(O-16:0/0:0)	1.71895	1.80895	0.0002976	0.003504	1.06849	5.63821	5.48049	5.41067	5.68362	5.52422	5.37457	5.92457	5.93746	5.74436	6.00639	5.75481	6.01164
metab_2099	0.366005	0.00904668	0.984	0.9907	1	5.23067	5.23161	5.2398	5.25679	5.26779	5.24547	5.30929	5.26537	5.18029	5.27108	5.18201	5.26136
metab_2101	0.318797	0.207567	0.641	0.7613	1.00639	4.96745	4.94729	4.97699	4.78486	4.77544	4.66013	4.98735	4.87448	4.76897	4.78861	4.94163	4.93695
metab_2102	2.08062	2.19916	0.0004214	0.004003	1.10923	5.26991	5.28372	4.72139	5.23517	5.21141	5.0417	5.6821	5.71878	5.52918	5.82092	5.49531	5.87805
metab_2103	0.507704	0.419364	0.4457	0.6017	1.0146	5.16383	5.39153	5.12528	5.33497	5.15437	5.47604	5.7186	5.28877	5.26654	5.24249	5.36452	5.22584
metab_2104	0.497584	0.281337	0.6106	0.7391	1.01053	4.72577	4.83384	4.79931	4.78328	4.81475	4.52284	5.1506	4.92749	4.63224	4.65814	4.65389	4.76062
metab_2105	0.104828	0.0575289	0.8186	0.888	0.999364	6.30017	6.31075	6.2419	6.28484	6.27607	6.32554	6.34628	6.29471	6.28127	6.26273	6.25946	6.26957
metab_2106	0.25029	0.0887081	0.8513	0.9106	0.997804	5.42015	5.37347	5.45919	5.52461	5.53672	5.47503	5.72273	5.40638	5.49564	5.33882	5.34109	5.41048
His Pro Gln	0.302375	0.253266	0.4256	0.5837	1.00417	6.41824	6.45373	6.47373	6.50086	6.47025	6.5112	6.63877	6.47303	6.48034	6.46664	6.45236	6.47436
metab_2108	1.12862	1.17238	0.06146	0.149	1.05002	4.84352	5.16021	4.97267	5.12285	4.98494	4.54567	4.97517	5.43287	5.06988	5.09691	5.37274	5.16308
metab_2109	0.357514	0.296065	0.6936	0.799	1.01584	4.91636	4.38141	4.25795	4.06555	4.28199	3.84618	4.09544	4.34144	4.37023	4.30746	4.71177	4.3319
Gpcho(18:2/16:1)	0.739036	0.753661	0.05662	0.1403	0.984922	6.76661	6.59797	6.68765	6.5934	6.60293	6.54559	6.40545	6.58564	6.59623	6.52133	6.6105	6.47403
Val Tyr Arg	0.353313	0.312954	0.3869	0.5474	1.00619	5.9263	5.9525	5.92657	6.02034	5.98366	6.03009	6.18538	5.98907	5.97779	5.94967	5.96312	5.9932
Deoxycholic Acid	0.257834	0.278514	0.2514	0.4089	0.997045	6.78932	6.74106	6.81219	6.78987	6.74904	6.7277	6.79206	6.73846	6.74723	6.72201	6.74298	6.74467
N-Stearoyl Cysteine	0.421245	0.0710555	0.8944	0.9381	0.998681	5.93702	6.11407	6.03021	6.18186	5.98667	6.12837	6.17657	5.92791	6.13986	6.0379	6.09363	5.95676
metab_2114	0.61121	0.475874	0.5952	0.7261	1.03316	3.51316	3.50592	3.5052	4.34789	4.22207	3.88627	4.50268	4.23754	3.73145	3.52672	3.5245	4.2191
metab_2115	0.708267	0.701623	0.1405	0.2709	1.01815	5.93408	5.99946	5.95385	5.99594	5.96918	6.19247	6.36934	6.12999	6.10549	6.01727	5.98424	6.08682
Lys Ile Lys	1.37262	1.44136	0.0009101	0.007021	0.952977	5.26471	5.27445	5.19539	5.37245	5.24361	5.29522	4.94728	5.06087	5.2029	5.03057	5.05795	4.85747
metab_2117	0.568183	0.543971	0.247	0.4039	0.981578	4.50592	4.7328	4.6569	4.49455	4.58215	4.71234	4.63183	4.65229	4.60118	4.32481	4.39434	4.56748
Icosa-5,8,11,14-Tetraene	0.190984	0.156569	0.5938	0.7251	0.997517	5.60042	5.65689	5.59422	5.64181	5.62289	5.7112	5.70438	5.64436	5.60945	5.57764	5.60244	5.60525
metab_2119	0.0932293	0.0409882	0.9047	0.9443	1.0005	5.9436	6.06584	5.94093	5.99396	5.97744	6.07862	6.02596	5.998	6.01681	5.96823	5.97981	6.0311
metab_2120	0.281793	0.174527	0.496	0.6447	1.00313	5.12671	5.12735	5.16546	5.14269	5.06955	5.07752	5.17506	5.16403	5.14833	5.13046	5.11746	5.06727
metab_2121	1.48956	1.49774	7.73e-05	0.001595	1.05091	4.75407	4.88787	4.89769	4.95945	4.85042	4.99871	5.18289	5.06901	5.13424	5.12537	5.17141	5.15752
metab_2122	0.155626	0.0725438	0.7512	0.8418	1.00115	5.26123	5.21746	5.20481	5.24383	5.20951	5.18987	5.27974	5.26566	5.17524	5.20511	5.22345	5.21511
metab_2123	1.61318	1.67371	0.01734	0.05982	1.13204	3.11978	3.03939	3.20268	3.60142	3.19545	3.01538	3.31529	3.81239	3.19019	3.92346	3.72739	3.73828
[truncated: 6,010 more rows]
