# Supplementary material for: A Melittin-Derived Lead Compound Ameliorates Severe Acute Pancreatitis by Restoring Oxidative Homeostasis and Macrophage Metabolism
Source: Inflammation. 2026 Jan 22;49(1):59. doi: 10.1007/s10753-025-02444-9 (PMC12883531; doi:10.1007/s10753-025-02444-9)
Supplement: Supplementary file 3 — Supplementary Material 3 (XLSX 1.71 MB) [file 10753_2025_2444_MOESM3_ESM.xlsx]

## Sheet: Table S2
Table S2. Test statistics of metabolic differences between LPS (B1-B6) and control groups(A1-A6)
Metabolite	Vip_plsda	Vip_oplsda	P_value	fdr	FC	A1	A2	A3	A4	A5	A6	B1	B2	B3	B4	B5	B6
metab_0	0.157798	0.135572	0.7921	0.8393	1.01745	3.12171	2.74614	3.33075	3.12209	3.25293	2.65073	2.61148	2.60425	3.46108	3.42721	3.32289	3.11584
metab_1	0.0420299	0.000321319	0.9759	0.9816	0.998852	3.49557	3.23422	3.62478	3.59086	3.63782	3.31363	3.66103	3.17878	3.70934	3.60105	3.44926	3.27648
metab_2	0.162506	0.151955	0.5497	0.6343	0.990692	5.00967	4.81736	5.04483	5.03474	4.98548	4.7591	4.80537	4.69427	5.0478	4.96759	4.99229	4.87121
metab_3	0.238862	0.236282	0.1217	0.1852	0.990226	4.05096	3.95194	4.03855	4.01592	3.91659	3.96883	3.93249	3.96534	3.96705	3.95949	3.9655	3.91619
metab_4	0.136547	0.139046	0.3763	0.4699	1.00427	5.17189	5.12119	5.19582	5.10171	5.18308	5.15576	5.19453	5.13855	5.26156	5.1513	5.16236	5.15372
metab_5	0.0326688	0.0250363	0.8392	0.8772	1.00061	4.87277	4.88147	4.92154	4.8909	4.90771	4.90604	4.9497	4.88214	4.93548	4.86675	4.87746	4.88859
metab_6	0.247967	0.254136	0.4823	0.5726	1.03739	2.47686	2.15867	2.61204	2.85177	2.28696	2.21742	2.45385	2.55248	2.63286	2.53199	2.27151	2.70755
metab_7	0.58004	0.566744	0.08288	0.1344	0.922546	2.63082	2.72303	2.61634	2.47283	2.71835	2.48626	2.64633	2.68197	2.47812	2.14356	2.31127	2.17454
metab_8	0.0832308	0.0814781	0.6814	0.7496	0.996042	3.80786	3.66331	3.85255	3.85496	3.7526	3.81008	3.72752	3.84603	3.78658	3.72086	3.79528	3.77592
metab_9	0.107443	0.090356	0.7007	0.7666	1.00613	3.4557	3.70878	3.65685	3.42214	3.60473	3.68617	3.63429	3.63098	3.68417	3.57175	3.52385	3.61915
metab_10	0.694661	0.700574	0.003307	0.007901	1.07758	2.67422	2.66255	2.74379	2.67056	2.67078	2.66146	3.00715	2.86689	2.87644	2.9938	2.65251	2.93744
metab_11	0.110765	0.108039	0.5616	0.6447	1.00515	4.27691	4.26515	4.33987	4.25972	4.17299	4.33515	4.29756	4.27309	4.40847	4.21681	4.27491	4.30816
metab_12	0.134698	0.12666	0.5002	0.5894	0.993725	4.31065	4.33229	4.3572	4.38233	4.27586	4.16236	4.28619	4.21238	4.37071	4.23534	4.26216	4.28989
metab_13	0.0587534	0.0259694	0.887	0.9142	1.00088	4.58811	4.49119	4.63992	4.57855	4.59069	4.52048	4.59443	4.57739	4.59358	4.59606	4.55947	4.51053
metab_14	0.210111	0.212485	0.142	0.2107	1.00662	4.85146	4.83547	4.89456	4.80761	4.81847	4.77992	4.89253	4.83139	4.87412	4.89198	4.8607	4.82731
metab_15	0.0788399	0.0710624	0.7549	0.811	0.993857	3.15549	3.13	3.17245	3.18123	2.90873	3.00811	2.90471	3.10622	3.16182	3.08164	3.09369	3.09735
metab_16	0.0268598	0.0166754	0.8731	0.9036	1.00035	5.69304	5.68786	5.71117	5.70311	5.71981	5.73023	5.75415	5.69586	5.72658	5.70516	5.69531	5.68064
metab_17	0.164545	0.177699	0.6957	0.7621	0.974929	2.88411	2.77302	2.90999	3.03227	2.3471	3.04356	2.32826	3.0632	2.87064	2.31518	3.04357	2.9428
metab_18	0.139877	0.114778	0.7861	0.835	0.983755	2.99316	2.81797	2.80767	3.06781	2.45666	2.47555	2.42677	3.12362	2.4496	2.49026	2.90872	2.94854
metab_19	0.123228	0.127878	0.4906	0.5807	1.00572	4.04058	3.98058	4.08082	3.98082	4.03705	3.99371	4.02812	3.98589	4.15541	4.05382	4.06188	3.96584
metab_20	0.0530665	0.0530626	0.8076	0.8518	0.996853	3.81587	3.76982	3.85002	3.63405	3.92318	3.88628	3.83552	3.76986	3.87033	3.79911	3.81941	3.71372
metab_21	0.258648	0.252131	0.1718	0.2474	1.01276	3.95485	3.82202	3.95094	3.89999	3.97055	3.915	4.02222	3.9256	4.00645	3.98262	4.01469	3.86183
metab_22	0.193541	0.201124	0.613	0.6915	0.97384	2.85465	2.81789	2.82176	2.80135	2.87602	3.03124	2.52979	3.31039	3.11589	2.55695	2.74013	2.49862
metab_23	0.164534	0.158112	0.5479	0.6329	1.01306	3.74677	3.67123	3.52517	3.50329	3.46694	3.68779	3.66456	3.61146	3.67954	3.40641	3.66898	3.8507
metab_24	0.653602	0.650682	0.01568	0.03129	0.929783	3.13384	2.74262	2.81996	3.06871	3.08835	2.83511	2.84226	2.72472	2.724	2.71883	2.73257	2.70074
metab_25	0.0931318	0.0305253	0.9052	0.9276	0.998411	4.36064	4.36193	4.39788	4.47502	4.45587	4.37094	4.44221	4.40255	4.45676	4.34224	4.53793	4.20306
metab_26	0.305271	0.303274	0.3516	0.445	0.97281	3.7326	3.91491	3.95745	3.47664	4.06327	3.80483	3.90716	3.86843	3.7135	3.56865	3.50383	3.76293
metab_27	0.161729	0.160513	0.5011	0.5904	0.9917	4.80595	4.81274	4.81906	4.80408	4.86084	4.8117	4.89394	4.82969	4.89315	4.69365	4.53437	4.82718
metab_28	0.157187	0.155978	0.4232	0.5146	0.99295	4.53964	4.56534	4.4969	4.55955	4.55008	4.52301	4.59466	4.53472	4.57665	4.46747	4.34564	4.52261
metab_29	0.164578	0.163007	0.4457	0.5375	0.993443	5.63702	5.63045	5.65265	5.64834	5.66554	5.62164	5.69844	5.64405	5.70627	5.52257	5.41963	5.64391
metab_30	0.299879	0.294912	0.0649	0.1088	1.01212	4.28423	4.28891	4.35338	4.26458	4.29653	4.2647	4.44517	4.31429	4.33217	4.34506	4.33231	4.29649
metab_31	0.17712	0.171566	0.3747	0.4684	1.00781	4.3384	4.33437	4.37533	4.36778	4.40469	4.31042	4.44281	4.33845	4.34426	4.4699	4.46697	4.27129
metab_32	0.161816	0.157788	0.4929	0.5828	0.990981	4.42671	4.43296	4.50458	4.40411	4.45371	4.38803	4.47255	4.42922	4.48407	4.32346	4.16377	4.49928
metab_33	0.193391	0.19198	0.4125	0.5043	0.991266	5.49117	5.4855	5.51437	5.48583	5.5134	5.48437	5.57131	5.49025	5.55486	5.35892	5.21792	5.49629
metab_34	0.194783	0.196034	0.08703	0.1398	1.00457	5.23334	5.22285	5.27853	5.26956	5.26829	5.24904	5.30395	5.26848	5.30165	5.28552	5.25444	5.25413
metab_35	0.164955	0.163281	0.3829	0.4757	1.00789	4.03702	4.08692	4.06317	4.01323	4.13088	4.0197	4.08192	4.06154	4.05044	4.11994	4.21668	4.00982
metab_36	0.0837046	0.0838836	0.5057	0.5941	1.00227	4.83331	4.84288	4.88903	4.87114	4.8305	4.85543	4.84858	4.86717	4.92414	4.83621	4.86425	4.84757
metab_37	0.126912	0.116045	0.5596	0.6429	1.00492	4.26901	4.32783	4.29365	4.28466	4.3401	4.11381	4.34892	4.29539	4.27202	4.29374	4.27046	4.27701
metab_38	0.186122	0.185535	0.1284	0.1938	1.00454	5.47871	5.47415	5.51666	5.51103	5.52716	5.53963	5.54342	5.50825	5.55149	5.5484	5.55214	5.49274
metab_39	0.230046	0.232188	0.06257	0.1055	1.00655	4.87711	4.85398	4.90896	4.90088	4.89087	4.86054	4.91351	4.8733	4.94322	4.92008	4.94758	4.88553
metab_40	0.244313	0.241643	0.1585	0.231	1.00937	4.71656	4.68794	4.69662	4.70094	4.71118	4.67421	4.7393	4.70504	4.72395	4.7886	4.85012	4.64777
metab_41	0.191445	0.195919	0.1346	0.2014	1.00604	4.45399	4.45522	4.50777	4.44318	4.51445	4.44128	4.50304	4.45496	4.50595	4.50632	4.48639	4.51811
metab_42	0.148581	0.149062	0.2431	0.3294	1.00363	5.48069	5.47624	5.53462	5.50842	5.53472	5.49169	5.56314	5.50426	5.55177	5.52824	5.50613	5.49061
metab_43	0.18822	0.190688	0.09914	0.1562	1.0048	4.98268	4.98924	5.02505	5.01771	4.98996	4.97901	5.02844	5.01644	5.06711	5.01566	4.99672	5.00107
metab_44	0.180201	0.180279	0.1019	0.1596	1.00334	6.27599	6.26645	6.30648	6.3036	6.29369	6.27416	6.32444	6.3067	6.34628	6.30158	6.29043	6.27999
metab_45	0.412814	0.414871	0.01746	0.0344	1.01693	5.00161	5.01974	5.02467	5.03078	5.04625	4.99557	5.05817	5.04774	5.07479	5.15497	5.22608	5.06654
metab_46	0.0811884	0.0801222	0.657	0.7295	0.99693	4.89105	4.84059	4.91434	4.88255	4.90711	4.88332	4.91857	4.91328	4.93307	4.81831	4.73873	4.90627
metab_47	0.0574988	0.0574675	0.6706	0.7407	1.0014	5.69866	5.68477	5.74812	5.72891	5.73899	5.75613	5.75229	5.72078	5.788	5.73778	5.71996	5.68493
metab_48	0.250728	0.252431	0.0153	0.03062	1.00609	5.09902	5.06956	5.11638	5.08853	5.09457	5.08643	5.13798	5.11068	5.1516	5.13204	5.10952	5.0971
metab_49	0.308083	0.307229	0.004413	0.0102	1.00776	5.28624	5.25763	5.30129	5.27593	5.29929	5.28969	5.35992	5.3113	5.33994	5.32939	5.32292	5.29523
metab_50	0.487037	0.48357	0.07738	0.127	1.03815	3.99018	3.68752	3.78415	3.87524	4.10604	3.9916	4.0248	3.98134	4.12391	4.05655	4.21854	3.92531
metab_51	0.0735821	0.0634022	0.6448	0.7191	1.00197	4.52608	4.55102	4.58898	4.59689	4.53849	4.54856	4.59234	4.56042	4.57987	4.58462	4.58955	4.49682
metab_52	0.112053	0.114615	0.417	0.509	1.00344	4.9227	4.92079	4.97815	4.96974	4.95331	4.93367	4.97388	4.94182	5.03715	4.94057	4.92701	4.95479
metab_53	0.19736	0.196644	0.08439	0.1364	1.00428	5.60689	5.57802	5.62756	5.61801	5.61127	5.59807	5.65702	5.62261	5.65947	5.63992	5.61565	5.59185
metab_54	0.0625808	0.0608455	0.6806	0.7489	0.998396	6.22681	6.21664	6.25585	6.22991	6.23992	6.23473	6.26536	6.23552	6.29532	6.19065	6.14478	6.21482
metab_55	0.295168	0.296202	0.001949	0.004879	1.00608	5.91914	5.91587	5.93352	5.92972	5.93433	5.9099	5.9696	5.94381	5.98056	5.9635	5.97173	5.93104
metab_56	0.278422	0.279328	0.005682	0.01275	1.0048	7.06658	7.07015	7.08985	7.08552	7.08159	7.06165	7.12364	7.0967	7.13494	7.11509	7.11718	7.07516
metab_57	0.204299	0.199205	0.152	0.2231	1.00525	5.88039	5.87475	5.90167	5.90095	5.90836	5.99392	5.93832	5.92399	5.95875	5.95193	5.96847	5.90527
metab_58	0.0196575	0.0150573	0.9126	0.9338	0.999427	5.22865	5.21745	5.25133	5.24629	5.24324	5.22236	5.2844	5.22297	5.29411	5.19172	5.15334	5.24732
metab_59	0.142705	0.140853	0.2534	0.3406	1.00318	5.96069	5.95077	5.9962	5.96956	5.97892	5.97095	6.01527	5.98666	6.04321	5.96661	5.97125	5.95418
metab_60	0.311873	0.313464	0.001507	0.003894	1.00771	5.17943	5.18209	5.20405	5.1852	5.18131	5.18212	5.20727	5.22108	5.25607	5.23067	5.23998	5.20009
metab_61	0.0929169	0.0916992	0.5045	0.5932	1.00211	6.1622	6.16294	6.19035	6.16394	6.17345	6.14419	6.22016	6.17702	6.23346	6.15099	6.12456	6.16572
metab_62	0.272118	0.273719	0.02589	0.04851	1.00594	6.39627	6.38647	6.42225	6.39755	6.41179	6.37343	6.45719	6.40299	6.47503	6.43835	6.44963	6.3948
metab_63	0.31073	0.311089	0.01361	0.02764	1.00964	4.87329	4.89441	4.92768	4.86607	4.83739	4.85853	4.93814	4.92873	4.93061	4.93597	4.92171	4.88035
metab_64	0.292915	0.293881	0.007455	0.01621	1.00555	7.01729	7.02103	7.03723	7.02083	7.03371	7.00894	7.07598	7.04055	7.09333	7.06295	7.07918	7.02176
metab_65	0.23174	0.21876	0.1911	0.2706	1.00856	4.6777	4.59573	4.69168	4.65506	4.73676	4.67255	4.77379	4.71214	4.66341	4.72465	4.75668	4.63879
metab_66	0.199599	0.199315	0.1255	0.1902	1.00522	5.5238	5.54808	5.55913	5.55429	5.55805	5.56474	5.54799	5.56628	5.58793	5.60103	5.641	5.53393
metab_67	0.151703	0.140472	0.3072	0.3986	1.00383	5.22514	5.25074	5.23826	5.19399	5.21361	5.21549	5.31405	5.24862	5.25114	5.23803	5.22043	5.18729
metab_68	0.24081	0.24225	0.1544	0.2261	0.991084	5.00093	4.92754	4.94063	4.86398	4.92008	4.9541	4.8484	4.90122	4.91695	4.88057	4.97401	4.82333
metab_69	0.269951	0.27044	0.09759	0.1541	1.00952	5.05697	4.99558	5.07896	5.09144	5.03251	4.98495	5.04095	5.08257	5.10899	5.11223	5.1537	5.02908
metab_70	0.208421	0.211649	0.207	0.2887	1.00748	4.96668	4.92046	4.88575	4.9912	5.00483	4.90693	4.99721	4.98935	5.03641	4.99637	4.89701	4.98079
metab_71	0.0785029	0.0732147	0.6996	0.7656	0.996862	5.15203	5.12554	5.10935	5.05066	5.09021	5.06196	5.16528	5.11166	5.12028	5.08892	4.90678	5.10169
metab_72	0.209497	0.139116	0.6626	0.7346	1.0107	4.53979	4.41679	4.16462	4.20251	4.37638	4.08687	4.49849	4.30637	4.38805	4.25953	4.55642	4.05399
metab_73	0.195051	0.195291	0.1873	0.2659	1.00547	5.47083	5.52276	5.49394	5.51845	5.49263	5.42292	5.56895	5.46553	5.52115	5.5269	5.53181	5.4863
metab_74	0.213805	0.213792	0.1183	0.181	1.00738	4.28655	4.34685	4.32342	4.35684	4.35495	4.33303	4.34939	4.35732	4.36106	4.38999	4.42333	4.31282
metab_75	0.135057	0.121575	0.6293	0.7053	1.00779	3.70316	3.60323	3.75846	3.74749	3.86575	3.64578	3.83987	3.69034	3.75065	3.86067	3.8024	3.55788
metab_76	0.33641	0.336836	0.04323	0.07616	1.01486	4.22804	4.20442	4.18166	4.28795	4.28565	4.24566	4.28584	4.21761	4.29706	4.35061	4.36166	4.30124
metab_77	0.688162	0.687843	0.1396	0.2077	0.903792	3.58768	3.75493	3.12493	3.6996	3.49323	3.54329	3.56432	3.60938	3.68658	2.79732	2.74702	2.75878
metab_78	0.208768	0.208616	0.1377	0.2054	0.992819	4.44387	4.40975	4.43989	4.48093	4.50081	4.46284	4.45363	4.40374	4.48262	4.41673	4.40035	4.38938
metab_79	0.40381	0.402634	0.1208	0.1842	0.974173	4.42061	4.38522	4.45003	4.38145	4.46148	4.38635	4.43068	4.38732	4.46651	4.13748	4.07555	4.30395
metab_80	0.344902	0.345853	0.1345	0.2013	1.02219	3.82079	3.81816	3.85228	3.9243	3.95264	3.87997	4.00623	3.82198	3.94077	4.05473	4.11001	3.83269
metab_81	0.270091	0.271437	0.02208	0.04215	1.00717	5.14377	5.15239	5.17573	5.14812	5.17863	5.14495	5.21921	5.17206	5.2225	5.20488	5.20162	5.14603
metab_82	0.128529	0.125143	0.2863	0.3766	1.00325	4.92064	4.93373	4.90388	4.93496	4.93131	4.89211	4.95204	4.93048	4.98009	4.91035	4.9326	4.90303
metab_83	0.0427165	0.0482659	0.7643	0.8179	1.00125	4.76602	4.82342	4.82376	4.79159	4.78587	4.73628	4.81137	4.7556	4.80021	4.84102	4.76678	4.7866
metab_84	0.375851	0.378092	0.1234	0.1876	1.02264	4.37876	4.40573	4.42961	4.42595	4.44364	4.41026	4.45168	4.40522	4.48516	4.64327	4.73838	4.37156
metab_85	0.0961074	0.0686322	0.6466	0.7207	1.00267	4.51092	4.45209	4.44976	4.48952	4.52619	4.49647	4.59074	4.52041	4.47624	4.49	4.45067	4.46581
metab_86	0.448572	0.455238	0.1603	0.2331	1.03861	4.06794	3.96833	3.97424	4.19502	4.09115	3.78809	3.93392	4.00003	4.11309	4.32746	4.49234	4.14789
metab_87	0.408483	0.406884	0.002283	0.005625	1.01499	4.63608	4.60135	4.62505	4.61474	4.59072	4.54942	4.68927	4.64982	4.69926	4.63464	4.70219	4.6586
metab_88	0.177035	0.174305	0.2312	0.316	1.00573	4.69269	4.68688	4.70797	4.71455	4.75067	4.71891	4.81311	4.70764	4.78362	4.70427	4.70937	4.71665
metab_89	0.252016	0.253306	0.03037	0.05584	1.00722	4.68971	4.71959	4.73048	4.70442	4.69052	4.70024	4.73254	4.73301	4.75865	4.75815	4.76688	4.68905
metab_90	0.0999349	0.100253	0.4303	0.5216	1.00264	4.875	4.89881	4.94174	4.95318	4.93286	4.91385	4.93089	4.94172	4.97528	4.90417	4.90585	4.93651
metab_91	0.165569	0.169286	0.2043	0.2859	1.00442	5.18575	5.18006	5.23019	5.17944	5.22887	5.18295	5.23809	5.16507	5.26541	5.21801	5.23155	5.20799
metab_92	0.240252	0.239632	0.03429	0.0621	1.00618	5.03228	5.00649	5.03869	5.02486	5.01353	4.99822	5.0768	5.0244	5.07962	5.05017	5.05237	5.01484
metab_93	0.0652846	0.0633999	0.7337	0.7939	0.996987	4.36409	4.22382	4.34712	4.27678	4.35287	4.3266	4.3124	4.2313	4.42773	4.27258	4.32108	4.2499
metab_94	0.223755	0.223415	0.2139	0.2962	1.0096	4.4651	4.36922	4.55158	4.48923	4.50585	4.49432	4.48089	4.48523	4.5228	4.52973	4.61831	4.49679
metab_95	0.25786	0.258666	0.03851	0.06881	1.00725	4.94215	4.98005	4.98498	4.95056	4.9944	4.94257	4.99907	4.98278	5.01418	4.99314	5.05485	4.97056
metab_96	0.165817	0.165915	0.1872	0.2658	1.00451	4.66479	4.66167	4.66019	4.65487	4.66441	4.62145	4.71208	4.65639	4.72455	4.66583	4.65128	4.64688
metab_97	0.281043	0.278526	0.06879	0.1144	1.01089	4.4685	4.49649	4.43584	4.4869	4.57806	4.535	4.56876	4.56138	4.57913	4.53214	4.55298	4.49761
metab_98	0.365838	0.359105	0.08923	0.1427	1.01821	4.72625	4.77902	4.70089	4.69862	4.68211	4.75147	4.77212	4.82825	4.77639	4.81053	4.99434	4.67231
metab_99	0.0720635	0.0757333	0.6094	0.6883	1.002	5.02496	4.99297	5.04361	5.00477	4.98926	4.98441	5.04164	4.97972	5.09	5.00945	4.97966	5.002
metab_100	0.100356	0.0942022	0.5519	0.6361	1.00334	4.82253	4.77564	4.77519	4.78717	4.83544	4.77086	4.78686	4.82637	4.78404	4.86308	4.87053	4.72775
metab_101	0.129419	0.105236	0.4798	0.5702	1.00335	4.82215	4.7462	4.74752	4.79997	4.76229	4.74071	4.86075	4.79485	4.80596	4.74995	4.73955	4.76774
metab_102	0.294591	0.29007	0.1276	0.1929	1.01356	4.57668	4.38999	4.49116	4.55631	4.4123	4.5542	4.60031	4.49871	4.61181	4.53258	4.56892	4.53764
metab_103	0.118607	0.121208	0.516	0.6029	1.00493	4.6866	4.5909	4.76556	4.64507	4.66971	4.64647	4.69747	4.72712	4.74001	4.66851	4.58515	4.72025
metab_104	0.203856	0.206284	0.4146	0.5066	1.01207	4.58392	4.26036	4.35634	4.36971	4.37829	4.39027	4.34244	4.305	4.56917	4.49779	4.54266	4.39942
metab_105	0.247856	0.246877	0.1388	0.2067	1.01064	4.17262	4.20164	4.23294	4.24474	4.28863	4.23475	4.24902	4.22244	4.27155	4.25276	4.38375	4.26655
metab_106	0.135388	0.130138	0.5495	0.6342	0.992986	3.95462	4.02367	4.00384	3.93409	4.04335	3.99485	4.10058	3.97233	4.04034	3.81119	3.88844	3.97227
metab_107	0.344183	0.347453	0.008039	0.01729	1.01125	4.87855	4.85572	4.91542	4.88621	4.92043	4.89213	4.94519	4.91476	4.97385	4.98913	4.94922	4.90434
metab_108	0.112769	0.0855345	0.6879	0.7556	1.00446	4.38925	4.50867	4.513	4.5355	4.49363	4.44146	4.65578	4.55952	4.45882	4.37094	4.40964	4.54796
metab_109	0.0129575	0.0119321	0.9241	0.9431	0.999811	5.27168	5.25342	5.29522	5.28814	5.30645	5.31525	5.33002	5.26362	5.30333	5.29271	5.26769	5.26439
metab_110	0.412066	0.391709	0.3034	0.395	1.05513	2.51333	2.88764	2.6853	2.64886	2.50989	2.53598	2.51952	2.4838	3.23899	2.96924	2.61518	2.82603
metab_111	0.108823	0.068267	0.7479	0.8057	1.00401	3.72932	3.83296	3.76409	3.66135	3.77537	3.66212	3.87272	3.8165	3.7625	3.60171	3.70526	3.75985
metab_112	0.210548	0.210338	0.1739	0.2502	1.00613	5.59454	5.54606	5.53789	5.56014	5.51684	5.53313	5.55072	5.53814	5.6537	5.58115	5.53748	5.62974
metab_113	0.0248029	0.0236939	0.8763	0.9065	1.00099	4.0114	4.09091	4.03212	4.03498	3.97947	3.98855	3.99396	4.0551	4.00259	3.97495	4.04061	4.0936
metab_114	0.0859399	0.0856822	0.5818	0.6629	1.00309	4.22058	4.18386	4.2058	4.21033	4.22324	4.20804	4.27373	4.22527	4.28684	4.18895	4.13276	4.22546
metab_115	0.0740319	0.0762056	0.576	0.6575	1.00231	4.34593	4.34946	4.3176	4.35358	4.26709	4.30746	4.35091	4.30577	4.37662	4.33529	4.30719	4.3262
metab_116	0.294557	0.293086	0.03542	0.06391	1.00979	4.80041	4.79473	4.81798	4.80147	4.81117	4.78273	4.89658	4.83357	4.91307	4.8024	4.8214	4.82145
metab_117	0.0595238	0.0508108	0.7156	0.7786	0.998086	4.70164	4.70214	4.69105	4.74105	4.72816	4.63976	4.7043	4.63171	4.71489	4.69375	4.74721	4.66265
metab_118	0.21779	0.218832	0.1501	0.2208	1.00844	4.22931	4.29721	4.26905	4.26067	4.2734	4.25015	4.36672	4.27648	4.34964	4.30004	4.25906	4.2397
metab_119	0.172428	0.171176	0.1878	0.2663	0.994851	4.65499	4.66396	4.69504	4.68409	4.62303	4.64696	4.64162	4.64686	4.69617	4.61353	4.60998	4.61495
metab_120	0.258166	0.251985	0.236	0.3211	1.01424	3.88055	3.74868	3.94959	3.911	3.93656	3.74831	3.96158	3.88607	3.97592	3.92387	3.93378	3.82375
Benzoic Acid	0.117707	0.115663	0.4502	0.5413	1.00434	4.16946	4.11628	4.13723	4.1518	4.15029	4.16817	4.16492	4.0932	4.25311	4.17483	4.1613	4.15195
metab_122	0.205403	0.206228	0.1055	0.1644	1.00536	5.20727	5.21908	5.27795	5.25338	5.18451	5.21363	5.26749	5.25508	5.2862	5.24588	5.23327	5.23866
metab_123	0.126346	0.125295	0.2909	0.3814	1.00322	4.9673	4.98437	4.96745	5.00554	4.92815	4.96196	4.95302	4.98882	5.007	4.96556	5.01595	4.98038
metab_124	0.45705	0.454977	0.009609	0.02023	1.02288	4.16105	4.15942	4.2241	4.16826	4.19559	4.25922	4.27795	4.19795	4.3761	4.29173	4.26262	4.33729
metab_125	0.235122	0.232475	0.03783	0.06776	1.00574	5.23115	5.20986	5.26671	5.24272	5.19998	5.23135	5.25857	5.26819	5.28812	5.23462	5.27073	5.2422
metab_126	0.13971	0.141289	0.3009	0.3924	1.00371	5.41016	5.36011	5.39311	5.4391	5.35158	5.36183	5.41777	5.383	5.4541	5.40369	5.37576	5.40004
metab_127	0.173321	0.172827	0.1378	0.2054	1.00412	5.3667	5.33403	5.33995	5.37777	5.32741	5.31295	5.37743	5.34023	5.40007	5.3536	5.36406	5.35208
metab_128	0.0367549	0.0306546	0.8374	0.876	1.00151	3.95222	3.96784	3.94972	3.95131	4.04731	3.97844	3.92346	4.03196	4.02807	3.92303	3.98344	3.98832
metab_129	0.0922219	0.0696476	0.5107	0.5984	0.998563	4.87636	4.86728	4.88243	4.88751	4.8671	4.84002	4.89043	4.85409	4.86916	4.84019	4.88203	4.83916
metab_130	0.0560617	0.0339522	0.8174	0.8595	0.998628	4.33996	4.34509	4.46108	4.34706	4.40287	4.33623	4.389	4.37948	4.40294	4.35054	4.36748	4.30779
metab_131	0.0743255	0.0733494	0.6485	0.7223	0.996835	4.10814	4.13652	4.08332	4.07775	4.16753	4.07322	4.02119	4.16339	4.14448	4.07098	4.10351	4.06827
metab_132	0.231566	0.234762	0.0801	0.1306	1.00725	4.7	4.70772	4.67007	4.71693	4.69485	4.6609	4.7309	4.67456	4.78681	4.71005	4.71776	4.73442
metab_133	0.0550712	0.0593303	0.6935	0.7605	0.998528	4.73586	4.71675	4.74549	4.75	4.73982	4.83786	4.75956	4.74677	4.75869	4.74457	4.7571	4.71338
4-Methoxybenzaldehyde	0.149086	0.150126	0.2067	0.2884	1.00389	4.63166	4.61624	4.63249	4.67162	4.6138	4.60641	4.65723	4.62131	4.68894	4.64392	4.64638	4.62617
metab_135	0.113143	0.114557	0.3925	0.4849	1.00371	4.27302	4.29563	4.31398	4.36157	4.30414	4.30208	4.35226	4.28135	4.35409	4.33194	4.29356	4.32946
metab_136	0.0837054	0.0830848	0.6321	0.7079	0.997284	5.14118	5.16205	5.12788	5.18922	5.11109	5.1967	5.10819	5.16752	5.23586	5.06627	5.11547	5.15281
metab_137	0.0844144	0.051339	0.7675	0.82	1.00212	4.77996	4.70679	4.76715	4.72685	4.65041	4.72065	4.841	4.73026	4.7354	4.7331	4.66704	4.70048
metab_138	0.401838	0.402159	0.007496	0.01628	1.01638	4.42707	4.41455	4.48361	4.44592	4.5176	4.45131	4.56794	4.49847	4.55934	4.53273	4.55345	4.47051
metab_139	0.197099	0.199781	0.1399	0.2081	1.0052	5.35037	5.35603	5.40351	5.38072	5.44996	5.37418	5.43083	5.39368	5.45488	5.40838	5.39861	5.40012
metab_140	0.159896	0.16045	0.2864	0.3766	1.00575	4.27444	4.36216	4.40412	4.37447	4.31903	4.35532	4.38164	4.3497	4.42653	4.37263	4.35211	4.35584
metab_141	0.181237	0.186641	0.1801	0.2571	1.00625	4.32661	4.30416	4.33564	4.33768	4.3385	4.27288	4.35474	4.30785	4.40842	4.34269	4.31134	4.34876
metab_142	0.370244	0.372364	0.003782	0.008872	1.01242	4.79447	4.82529	4.8708	4.82855	4.87538	4.79826	4.90949	4.88131	4.9141	4.88081	4.89531	4.86901
metab_143	0.126527	0.108184	0.6948	0.7616	1.00733	4.04415	4.37893	4.3808	4.32476	4.1658	4.08524	4.20602	4.41254	4.20828	4.18354	4.40035	4.15599
metab_144	0.253963	0.254575	0.09949	0.1566	1.01113	3.86804	3.87341	3.8518	3.85593	3.89544	3.82898	3.93814	3.82311	3.89302	3.9062	3.9817	3.88797
metab_145	0.405835	0.406971	0.001069	0.002868	1.01275	5.15021	5.15394	5.20486	5.17424	5.2275	5.15036	5.26413	5.24018	5.25426	5.23884	5.24366	5.21953
metab_146	0.275584	0.277474	0.4048	0.497	0.969718	2.86063	2.84313	2.93713	2.90961	2.93386	3.14829	3.06097	2.87708	2.4576	2.85443	3.06666	2.78501
metab_147	0.292773	0.297864	0.1197	0.1828	1.01436	4.18962	4.23688	4.16912	4.19915	4.24312	4.03683	4.17257	4.23489	4.27548	4.21455	4.29157	4.24641
metab_148	0.703576	0.711165	0.007388	0.01609	0.939782	3.66419	3.6594	3.68816	3.78192	3.67081	4.05623	3.56574	3.47603	3.51589	3.55057	3.60409	3.45249
metab_149	0.838315	0.845848	0.003411	0.008093	0.916919	3.50754	3.59649	3.53719	3.58755	3.58208	4.00168	3.28271	3.36646	3.38084	3.30003	3.42012	3.24832
metab_150	0.663493	0.673809	0.01149	0.02374	0.953254	4.40068	4.39359	4.38114	4.44903	4.41121	4.79223	4.26805	4.3208	4.24455	4.23511	4.31043	4.19288
metab_151	0.939006	0.945689	0.002429	0.005953	0.902636	3.69629	3.73572	3.80759	3.76095	3.79224	4.19105	3.46062	3.59322	3.64497	3.4069	3.33369	3.30844
metab_152	0.827474	0.83585	0.001506	0.003894	0.928153	3.75912	3.90842	3.84995	3.97365	3.89351	4.16754	3.71054	3.63018	3.5059	3.63749	3.73621	3.63846
metab_153	1.0441	1.05654	0.003764	0.008844	0.871169	3.63562	3.46074	3.69319	3.65886	3.5777	4.0948	3.2113	3.28853	3.42096	3.04466	3.43835	2.86741
metab_154	0.351002	0.358139	0.04724	0.0824	0.982332	3.88826	3.95246	3.91994	4.00705	3.9614	4.04345	3.89864	3.98696	3.84121	3.88478	3.88427	3.85328
metab_155	0.760804	0.768475	0.001851	0.00466	0.947184	4.45382	4.52418	4.53183	4.53541	4.50035	4.83128	4.32267	4.34924	4.29552	4.30681	4.38432	4.27358
1,4-Diaminobutane	1.78155	1.77599	9.451e-07	4.973e-06	1.33163	3.14514	3.26247	3.21751	3.37997	3.15889	3.80822	4.47392	4.5098	4.44553	4.386	4.41354	4.36685
metab_157	0.764013	0.772159	0.002243	0.005539	0.948475	4.67301	4.66767	4.70044	4.73524	4.71207	5.04273	4.49527	4.55711	4.49206	4.49557	4.55208	4.46666
metab_158	0.737811	0.746778	0.005153	0.01169	0.956191	5.4214	5.46051	5.45855	5.48864	5.46852	5.84648	5.28791	5.35222	5.29362	5.24843	5.29617	5.216
metab_159	0.688154	0.702756	0.04483	0.07861	0.926975	3.66382	3.52142	3.41675	3.60706	3.61861	4.19443	3.57397	3.39581	3.38394	3.28971	3.3958	3.37232
metab_160	0.766586	0.778308	0.009529	0.02011	0.934834	4.11495	4.15123	4.14038	4.19943	4.1102	4.60304	3.97506	4.02287	3.94857	3.92366	4.01988	3.7784
metab_161	0.734423	0.743922	0.005748	0.01288	0.952902	5.02216	5.04674	5.05656	5.08392	5.05387	5.4417	4.88364	4.9647	4.89137	4.83703	4.87578	4.8029
metab_162	0.723028	0.732465	0.005318	0.01203	0.961424	5.95026	5.96496	5.98872	6.00598	5.97602	6.35414	5.81738	5.86723	5.80247	5.76926	5.83596	5.75124
metab_163	0.758052	0.768766	0.006305	0.01394	0.93823	4.07154	4.13475	4.11816	4.13755	4.15339	4.54442	3.96194	3.99109	3.9309	3.8666	3.99625	3.85661
metab_164	0.674582	0.687361	0.02064	0.03974	0.941679	3.89166	3.97033	3.79729	3.93756	4.0043	4.26488	3.72027	3.91855	3.77185	3.65632	3.85682	3.55436
metab_165	0.679135	0.688775	0.007907	0.01704	0.945543	3.77312	3.84108	3.88913	3.8916	3.88256	4.08251	3.67131	3.81862	3.47	3.6845	3.76587	3.67408
metab_166	0.824108	0.834194	0.003156	0.007556	0.93315	4.28553	4.28479	4.29958	4.35129	4.26502	4.71974	4.06975	4.15869	4.043	4.07436	4.12357	3.98512
metab_167	0.749186	0.758863	0.004935	0.01126	0.953974	5.30924	5.32966	5.36236	5.39202	5.33351	5.73212	5.14371	5.26315	5.15102	5.11494	5.1761	5.11933
metab_168	0.664899	0.67772	0.01927	0.03745	0.944068	3.94377	3.93793	3.79618	3.95353	4.00269	4.28592	3.73639	3.92262	3.73304	3.71891	3.85875	3.61317
metab_169	0.661171	0.674376	0.04182	0.07393	0.93337	3.65321	3.49908	3.52064	3.76936	3.58933	4.03024	3.61088	3.4449	3.18176	3.47462	3.57443	3.30619
metab_170	0.771306	0.781475	0.004331	0.01003	0.950745	5.19322	5.21721	5.24366	5.27217	5.24315	5.6245	5.05783	5.13788	5.06357	4.9786	5.03347	4.95487
metab_171	0.741008	0.750748	0.005033	0.01145	0.959623	5.95536	5.95686	5.99994	5.9927	5.98508	6.3655	5.81894	5.87076	5.80793	5.74921	5.81138	5.73535
metab_172	0.72632	0.735344	0.006651	0.01461	0.952943	4.97205	4.99656	5.03066	5.05216	5.01033	5.41003	4.8496	4.91719	4.85542	4.80519	4.83453	4.77696
metab_173	0.743884	0.754292	0.005256	0.0119	0.952934	5.15855	5.15924	5.20877	5.20517	5.18386	5.57104	5.02848	5.09394	4.99778	4.94978	5.00574	4.93172
metab_174	0.558171	0.534043	0.1943	0.2744	0.937081	3.90904	4.09958	4.21917	3.93834	3.70041	3.40304	4.13483	3.41696	3.27537	3.8671	3.60348	3.50571
Arkofix	0.66997	0.681033	0.01051	0.0219	0.954033	4.55642	4.50904	4.56531	4.56509	4.54999	4.92596	4.40787	4.49596	4.36668	4.35651	4.42905	4.34381
metab_176	0.791268	0.80308	0.00453	0.01044	0.9409	4.56053	4.61489	4.65628	4.6517	4.61267	5.02386	4.49252	4.48234	4.41376	4.29517	4.43527	4.34347
metab_177	0.909606	0.928404	0.01901	0.03705	0.89524	3.83439	3.82861	3.83713	3.90996	4.02473	4.39379	3.50251	3.82801	3.59354	3.01422	3.77846	3.61325
metab_178	1.32182	1.33682	0.002905	0.007003	0.81013	3.86277	3.7159	3.73837	3.6892	3.74913	4.81798	3.11097	3.20999	3.13195	3.07932	3.49032	3.07253
metab_179	0.691107	0.703455	0.03056	0.05612	0.925118	3.38677	3.22275	3.20031	3.34206	3.36268	3.84024	3.17462	3.10438	3.05278	3.04073	3.25217	3.20429
metab_180	0.28764	0.287329	0.3197	0.412	0.97563	3.52947	3.81048	3.45501	3.65802	3.71616	3.49477	3.29814	3.71293	3.43881	3.54532	3.64743	3.49829
2-Methylpyrrolidine	2.16767	2.15981	3.656e-06	1.666e-05	1.59263	2.44161	2.73313	2.74138	2.79632	2.43817	3.62666	4.47118	4.52814	4.49645	4.32598	4.53506	4.36297
metab_182	0.526213	0.529026	0.2409	0.327	0.91449	2.76456	2.74175	2.44233	2.84486	2.44775	3.52906	2.58618	2.27202	2.60219	2.26287	2.7157	2.89777
metab_183	0.0283256	0.0213036	0.8589	0.8932	1.00071	5.60403	5.61302	5.62739	5.62088	5.63866	5.70739	5.6604	5.61329	5.65152	5.65174	5.66324	5.59228
metab_184	0.594102	0.583916	0.02257	0.04297	0.952929	3.74802	3.84078	3.74784	3.80573	3.76672	3.52249	3.62552	3.73045	3.48067	3.54765	3.59	3.40594
metab_185	0.0407348	0.0403326	0.8126	0.8559	0.99894	5.63433	5.62215	5.64983	5.64473	5.6547	5.75883	5.66566	5.65249	5.67715	5.65841	5.66614	5.61228
metab_186	0.321735	0.32728	0.3623	0.4556	0.970884	3.85255	3.72445	3.74031	3.82297	3.70107	4.44658	3.78873	3.76797	3.68628	3.86859	3.80849	3.68506
metab_187	0.0710382	0.073307	0.6789	0.7478	0.998108	5.79065	5.77385	5.78838	5.79762	5.79311	5.93668	5.8313	5.79417	5.8209	5.80176	5.79748	5.76685
metab_188	0.372246	0.368071	0.418	0.5095	1.04489	3.60758	3.89083	4.1496	3.3332	3.44332	2.95661	4.05862	3.71109	3.68734	3.79206	3.46237	3.63278
metab_189	0.684413	0.695261	0.04973	0.08622	0.936084	4.1615	3.97308	4.00732	4.11232	4.14194	4.76085	3.96887	3.9485	3.941	3.82028	3.89463	3.97605
Pipecolic Acid	1.16086	1.15663	1.293e-05	5.087e-05	0.91896	6.02183	6.00076	6.10124	5.9702	5.92921	5.73437	5.63536	5.43902	5.44116	5.49441	5.44647	5.40569
Spermidine	0.0760313	0.0587634	0.7778	0.8278	0.997981	5.87924	6.04725	5.88191	5.94316	5.95127	5.96772	5.83089	6.03958	5.8556	5.96575	5.94628	5.96202
L-Lysine	1.12923	1.125	1.637e-05	6.261e-05	0.928482	6.46662	6.42561	6.54673	6.42408	6.37143	6.18986	6.10379	5.91032	5.90486	5.96754	5.9076	5.88036
Piperidine-4-Carboxamide	1.28419	1.28032	3.674e-05	0.0001307	0.855601	4.23615	4.18441	4.20807	4.2455	4.20821	3.9312	3.82655	3.54537	3.39406	3.69343	3.37319	3.56719
metab_194	0.317668	0.321029	0.4094	0.5012	0.963796	3.36227	3.56628	3.29873	3.19501	3.61456	3.51388	3.34984	3.6481	2.73286	3.43673	3.42864	3.20853
metab_195	1.01965	1.0186	2.747e-08	2.35e-07	1.0696	5.05429	5.1189	5.0744	5.07043	5.02612	5.17252	5.41229	5.45045	5.46365	5.41372	5.45302	5.44575
metab_196	1.45613	1.45901	1.446e-07	9.762e-07	0.842641	4.61014	4.67508	4.71001	4.58874	4.54237	4.59493	4.10251	3.96457	3.78427	3.85247	3.87888	3.77778
metab_197	1.46854	1.47545	1.303e-05	5.121e-05	0.816472	4.31672	4.19675	4.05163	4.19357	4.1769	4.27254	3.76657	3.6043	3.16244	3.32055	3.42445	3.29985
metab_198	1.07271	1.07091	2.104e-07	1.344e-06	1.08454	4.66708	4.66968	4.71728	4.62065	4.6248	4.8049	5.12313	5.10394	5.03399	5.0967	5.08293	5.03713
metab_199	0.264113	0.273892	0.4839	0.574	0.97079	3.23102	3.21933	3.23019	3.22736	3.22757	3.99467	3.20865	3.45024	3.20069	3.19552	3.30214	3.18496
Betaine	1.09199	1.09814	6.37e-07	3.54e-06	1.11061	3.73212	3.77999	3.74887	3.77937	3.74205	3.62071	4.16465	4.01222	4.20491	4.18564	4.13348	4.1823
metab_202	0.0727569	0.0314166	0.9113	0.9326	1.00105	5.71745	5.78378	5.81642	5.65982	5.61592	5.59469	5.87086	5.63404	5.67544	5.75383	5.65074	5.6394
Spermine	0.862121	0.854803	0.006963	0.01524	0.936896	5.04715	5.58392	5.10664	5.26367	5.35134	5.31191	4.7574	5.05563	4.77736	5.08743	4.92985	5.05624
metab_204	0.89866	0.878791	0.03452	0.06247	0.895337	3.75798	4.45648	3.77038	3.89233	4.17062	4.14657	3.16705	3.85909	3.34139	3.98468	3.49922	3.80577
metab_205	1.07029	1.06951	3.312e-08	2.742e-07	1.0892	4.33112	4.39787	4.39508	4.33917	4.32467	4.44329	4.76682	4.79721	4.71816	4.79348	4.79329	4.70184
metab_206	0.997341	0.98833	0.001886	0.004738	1.08987	4.57276	4.52504	4.44865	4.57996	4.48853	5.09361	5.10229	4.95956	5.01523	5.0518	5.01812	5.04955
metab_207	0.870418	0.862338	0.004289	0.009939	1.07604	4.35544	4.36856	4.15858	4.29522	4.24716	4.77032	4.78117	4.67319	4.65931	4.76345	4.61956	4.69167
metab_208	1.51044	1.49946	0.001057	0.002839	1.24124	3.31277	4.095	3.42224	3.70944	3.75705	4.65696	4.84993	4.77791	4.74091	4.77084	4.73105	4.62342
metab_209	0.655724	0.658367	0.02567	0.04813	0.950656	4.51561	4.4593	4.28531	4.36874	4.54137	4.82194	4.32513	4.26921	4.42234	4.28839	4.14752	4.20703
metab_210	1.51802	1.50911	0.0005132	0.001469	1.2535	3.3762	3.51454	3.37537	3.37254	3.37275	4.43419	4.60162	4.45411	4.51063	4.61347	4.34415	4.35425
metab_211	1.4822	1.47355	0.0001503	0.0004731	1.2269	3.52317	3.51148	3.52233	3.51951	3.51972	4.35262	4.57998	4.48292	4.47925	4.49913	4.47307	4.41507
metab_212	0.703864	0.699789	0.0003858	0.001134	1.04405	4.35727	4.34558	4.35643	4.3536	4.35382	4.3854	4.61449	4.52365	4.42906	4.58818	4.66732	4.48079
metab_213	1.03667	1.02773	0.009197	0.01948	0.884001	4.45132	4.72169	4.40875	4.09782	4.04558	4.19004	3.88441	3.77677	3.63475	4.35456	3.64333	3.61145
metab_214	2.78391	2.76814	0.0001191	0.0003821	2.71622	1.22147	1.21049	1.22069	1.21803	1.21823	4.08161	4.73638	4.59405	4.55023	4.6603	4.49848	4.58177
metab_215	1.21497	1.20672	0.001474	0.00382	1.14922	4.09597	4.12579	3.75267	4.0855	3.70302	4.60479	4.62738	4.49387	4.70502	4.79755	4.62167	4.75513
metab_216	2.51173	2.50121	0.0001619	0.0005066	2.18934	1.31232	1.3012	1.81773	1.30883	2.51332	3.78774	4.4865	4.40203	4.31679	4.57291	4.30503	4.28157
metab_217	0.1363	0.123307	0.5689	0.6512	0.993463	4.52978	4.72164	4.53627	4.64954	4.65062	4.44739	4.42457	4.60087	4.52975	4.58782	4.58523	4.62659
metab_218	2.40367	2.40224	1.258e-09	1.728e-08	0.593867	4.96042	4.81058	4.96881	4.89413	4.76186	4.36985	2.89478	2.83196	2.83124	2.87922	2.83982	2.80798
metab_219	0.263813	0.25616	0.2991	0.3904	1.01327	4.91878	4.99145	4.98598	4.88916	4.77023	4.82684	5.15099	4.91039	4.94525	5.03735	4.89841	4.82821
metab_220	0.769942	0.773223	0.001578	0.004053	1.04605	5.3181	5.44164	5.43339	5.26968	5.16924	5.28647	5.72084	5.47952	5.53006	5.63475	5.51209	5.51003
metab_221	0.83474	0.837897	0.0007243	0.002014	1.05886	4.69133	4.83806	4.83187	4.67881	4.58933	4.70865	5.1686	4.91604	4.92642	5.092	4.94501	4.95608
metab_222	1.30525	1.30743	8.343e-06	3.44e-05	1.12375	4.80847	5.08089	5.02267	4.77817	4.7242	5.01361	5.65549	5.42484	5.46782	5.60679	5.47244	5.4447
metab_223	1.77302	1.77267	7.419e-08	5.481e-07	1.31793	3.38078	3.36909	3.37994	3.37711	3.37733	3.36799	4.79513	4.45139	4.28398	4.48921	4.28819	4.37969
metab_224	1.4658	1.4664	5.459e-09	5.875e-08	1.18473	3.93566	3.92397	3.93483	3.932	3.93221	3.92288	4.78285	4.70366	4.54583	4.73772	4.58572	4.58123
metab_225	1.52627	1.52715	1.094e-05	4.377e-05	1.18591	4.30478	4.76955	4.58371	4.27389	4.26558	4.71987	5.46744	5.25777	5.25877	5.42453	5.27574	5.23571
metab_226	1.71204	1.71165	2.577e-09	3.118e-08	1.27894	3.53117	3.51948	3.53033	3.52751	3.62472	3.51839	4.70127	4.48304	4.36288	4.47378	4.57842	4.58208
metab_227	3.36186	3.35737	5.561e-07	3.138e-06	8.57198	0.00676745	0.00658904	0.612899	0.429364	0.0067143	2.03874	4.75666	3.91323	4.14961	4.70227	4.54253	4.51594
metab_228	1.54996	1.55858	0.0002524	0.0007674	1.25406	3.6343	3.62261	3.63346	3.63063	3.63085	3.62151	4.7672	3.72213	4.71931	4.74718	4.7176	4.63126
metab_229	1.47007	1.47188	8.192e-08	5.972e-07	1.17689	4.1771	4.16541	4.17626	4.17344	4.17365	4.16431	5.11487	4.76512	4.81157	4.9057	4.85163	5.01338
metab_230	1.68692	1.68862	1.979e-07	1.273e-06	1.26643	3.67264	3.66095	3.67181	3.66898	3.66919	3.65986	4.76096	4.71559	4.67365	4.83745	4.5825	4.2947
metab_231	1.1672	1.17543	0.002766	0.006702	1.15199	3.82144	3.80975	3.8206	3.81777	3.81799	3.80865	4.65802	3.79182	4.46966	4.56577	4.14817	4.74185
metab_232	0.895082	0.894196	9.596e-05	0.0003126	1.06931	4.30797	4.37177	4.23602	4.28799	4.27636	4.40533	4.71306	4.67549	4.65516	4.659	4.47632	4.50119
metab_233	3.87953	3.88088	4.623e-13	2.553e-11	0.000834029	5.25144	5.00599	5.20167	5.14412	5.05295	4.52887	0.00429054	0.00421994	0.00421294	0.0041633	0.00429666	0.00399388
Gliocladic Acid	1.14616	1.14698	4.279e-08	3.376e-07	1.09711	4.55497	4.5983	4.58015	4.57299	4.58934	4.72062	5.0738	5.01161	5.08366	5.10895	4.99479	5.02987
metab_235	2.19286	2.18807	2.753e-05	0.0001001	0.647367	5.05255	4.99082	5.08392	5.00188	4.91079	4.70348	3.78495	2.21072	3.12797	3.59087	3.55328	2.98668
metab_236	1.11681	1.11694	2.238e-07	1.418e-06	1.09114	4.6963	4.61122	4.71943	4.7295	4.66313	4.82399	5.167	5.11024	5.17636	5.18852	5.08316	5.09264
metab_237	1.63138	1.6311	1.353e-08	1.276e-07	0.835967	5.59183	5.53662	5.62907	5.51025	5.44146	5.32022	4.72577	4.56741	4.56953	4.58498	4.64825	4.51786
metab_238	2.46948	2.46856	7.309e-10	1.085e-08	0.612903	5.53031	5.30443	5.42932	5.36523	5.29982	4.87706	3.25838	3.25115	3.25042	3.24525	3.259	3.22714
metab_239	1.95557	1.95415	3.764e-09	4.299e-08	0.733347	4.99867	4.86812	4.96568	4.88773	4.84107	4.52985	3.56625	3.55901	3.55829	3.55312	3.56687	3.53499
metab_240	1.18009	1.18819	0.0002219	0.0006799	0.872845	4.09519	4.14945	3.8517	4.31653	4.10427	4.53651	3.65442	3.64719	3.64646	3.64129	3.65505	3.62317
metab_241	1.95622	1.96005	2.197e-13	1.385e-11	1.32719	3.91148	3.89979	3.91064	3.90782	3.90803	3.89869	5.17957	5.14951	5.18552	5.29284	5.10716	5.18782
metab_242	0.695805	0.683479	0.008248	0.01768	1.05119	4.28346	4.27177	4.28263	4.2798	4.28001	4.27068	4.56865	4.71959	4.5514	4.44605	4.46375	4.22982
metab_243	1.60413	1.60789	1.609e-07	1.065e-06	0.813108	4.68549	4.95945	4.69296	4.56907	4.69038	4.78053	3.81334	4.06346	3.80538	3.80021	3.81396	3.78208
metab_244	1.85698	1.85538	8.831e-07	4.692e-06	1.30013	3.7547	4.07775	3.97207	4.00455	3.75125	4.41073	5.39493	5.05133	5.13445	5.30223	5.14541	5.13434
metab_246	1.05245	1.05267	1.822e-07	1.188e-06	1.08145	4.61556	4.70396	4.70049	4.6324	4.62917	4.7881	5.1028	5.00964	5.07962	5.07035	5.0323	5.05789
metab_247	1.46151	1.46089	9.661e-07	5.06e-06	1.20284	3.45588	3.68411	3.74506	3.55343	3.60188	3.9386	4.407	4.34899	4.41242	4.45216	4.3818	4.43184
metab_248	1.52094	1.52017	2.545e-08	2.205e-07	1.13951	5.56411	5.68208	5.59727	5.5982	5.53894	5.86817	6.43955	6.38879	6.43487	6.47123	6.41198	6.42236
metab_249	2.03412	2.0338	3.291e-08	2.731e-07	1.48103	2.83101	2.75303	3.20696	3.11636	2.89345	2.75194	4.34	4.42329	4.35291	4.11915	4.46938	4.28731
Laminine	0.908122	0.903431	0.002564	0.00626	0.932834	5.34987	5.2832	5.4635	5.16371	4.92723	5.07808	5.01897	4.7544	4.87347	4.89245	4.80264	4.82382
metab_251	1.71286	1.71188	3.143e-08	2.633e-07	1.1621	6.07086	6.22312	6.10658	6.09551	6.02701	6.45732	7.16569	7.11713	7.16861	7.21425	7.14527	7.16097
metab_252	1.51155	1.51255	4.374e-08	3.434e-07	0.844325	5.04076	4.97737	5.05028	5.06559	4.96083	4.92746	4.22186	4.30492	4.33889	4.25103	4.22886	4.00373
metab_253	1.82839	1.82693	5.52e-08	4.2e-07	1.21473	5.19902	5.3609	5.24786	5.2295	5.14224	5.67205	6.44524	6.40835	6.45099	6.51587	6.43673	6.43902
Tris(2-Chloropropyl) Phosphate	1.08441	1.08664	6.199e-08	4.674e-07	1.09003	4.42165	4.48048	4.49893	4.40005	4.48356	4.50747	4.88324	4.86906	4.84542	4.95963	4.84695	4.79717
metab_255	1.08509	1.08528	1.084e-06	5.606e-06	1.08599	4.76938	4.83904	4.80716	4.7034	4.64346	4.84785	5.25514	5.15513	5.22777	5.17186	5.13778	5.12204
metab_256	2.04078	2.03934	6.638e-08	4.977e-07	1.26734	5.1524	5.42748	5.26043	5.19252	5.11547	5.76589	6.72807	6.69941	6.73692	6.81894	6.72309	6.74233
metab_257	0.897133	0.889861	0.0009146	0.002483	1.0903	3.58201	3.57032	3.58118	3.57835	3.57856	3.56923	3.77532	4.06493	3.80886	3.67446	4.08872	3.98826
metab_258	1.11549	1.11684	0.0001132	0.0003639	1.12087	3.85246	3.84077	3.85162	3.84879	3.84901	3.83967	4.03458	4.31674	4.4213	4.25599	4.25175	4.59
metab_259	0.431654	0.411563	0.2401	0.3259	1.04074	3.97241	4.16102	3.97158	3.96875	3.96896	4.54962	4.297	4.45394	4.30938	3.9369	4.54192	4.05775
metab_260	3.05867	3.05374	1.646e-07	1.086e-06	2.30475	1.86794	2.07599	2.27031	2.50446	2.42183	3.62394	5.61004	5.62208	5.69108	5.72638	5.69923	5.68475
metab_261	1.92286	1.92043	5.515e-08	4.2e-07	0.748906	5.24194	5.00408	5.11976	5.09342	5.08058	4.61455	3.77389	3.76665	3.76592	3.76075	3.77451	3.74263
metab_262	0.826038	0.830825	0.009749	0.02047	0.930583	4.57752	4.76802	4.29457	4.36786	4.5313	4.94544	4.27302	4.26578	4.26506	4.25989	4.27364	4.24176
metab_263	1.16638	1.16945	2.975e-07	1.827e-06	1.10429	4.50252	4.49083	4.50168	4.49886	4.49907	4.48973	4.79598	5.01273	5.07731	4.99453	4.93129	4.98296
metab_264	1.04279	1.03465	0.00148	0.003832	1.11377	3.93444	3.92275	3.9336	3.93078	3.93099	3.92165	4.32239	4.43371	4.52023	3.89892	4.61201	4.46872
metab_265	2.33854	2.33569	2.424e-07	1.518e-06	1.4006	4.31174	4.83458	4.61204	4.64983	4.4192	5.36343	6.56346	6.53915	6.56184	6.66928	6.55698	6.58999
metab_266	1.31398	1.31735	8.731e-09	8.858e-08	1.12934	4.52819	4.5165	4.52735	4.52453	4.52474	4.5154	5.13859	5.12306	5.04661	5.21692	4.98054	5.14007
metab_267	2.54307	2.54618	4.446e-18	3.56e-15	1.57605	3.74645	3.73476	3.74561	3.74278	3.743	3.73366	5.84906	5.89421	5.89966	5.95061	5.91295	5.87136
metab_268	0.81863	0.812005	0.01163	0.02399	1.07443	4.26421	4.25252	4.26337	4.26054	4.26076	4.25142	4.46046	4.64322	4.79976	4.44958	4.89354	4.21056
metab_269	0.138051	0.121428	0.5452	0.6301	1.00694	3.89338	3.88169	3.89255	3.88972	3.88993	3.8806	3.871	4.13308	3.86304	3.85787	3.87162	3.89625
metab_271	1.34777	1.35104	1.013e-09	1.436e-08	1.13525	4.5303	4.51861	4.52947	4.52664	4.52685	4.51752	5.05489	5.11189	5.15456	5.24249	5.17794	5.07829
metab_272	1.25099	1.25341	7.515e-14	5.731e-12	1.09792	5.34674	5.33505	5.34591	5.34308	5.34329	5.33396	5.84085	5.85707	5.88042	5.89115	5.8373	5.87511
metab_273	3.58404	3.58331	3.105e-07	1.898e-06	5.01087	1.70532	0.0117635	1.0432	0.01198	1.82951	2.02099	5.44593	5.49308	5.57904	5.55174	5.62212	5.50031
metab_274	2.63927	2.63425	1.462e-06	7.347e-06	1.58929	3.75589	4.49887	3.75506	3.75223	3.83287	5.1696	6.53142	6.49574	6.54959	6.64735	6.5589	6.56882
metab_275	2.45283	2.45099	1.352e-08	1.276e-07	1.53824	3.50676	3.49507	3.6949	3.84577	3.92743	4.28347	5.74793	5.86134	5.83038	5.88318	5.88231	5.79504
metab_277	2.90135	2.89339	4.966e-05	0.0001717	1.9038	2.46061	4.31433	2.45978	2.45696	3.81687	5.01077	6.49945	6.4533	6.50534	6.59307	6.4813	6.53521
metab_278	2.62657	2.62796	3.18e-10	5.524e-09	1.67295	3.24182	3.66907	3.24099	3.62407	3.23837	3.66281	5.67539	5.72946	5.76052	5.85034	5.77147	5.8001
metab_279	2.01982	2.01643	1.029e-08	1.015e-07	1.42848	3.2288	3.21712	3.22797	3.22514	3.22535	3.21602	4.68996	4.73304	4.72743	4.21171	4.66695	4.59631
metab_280	3.00538	3.0099	3.49e-10	5.985e-09	2.1535	2.467	3.20417	2.46617	2.46335	2.46356	2.72639	5.67302	5.54657	5.6928	5.76553	5.61594	5.71159
metab_281	1.88762	1.893	5.196e-09	5.638e-08	0.768372	5.092	5.18598	5.04528	5.18151	5.1755	5.50483	4.00344	3.9962	3.99548	3.99031	4.00406	3.97218
metab_282	3.24436	3.26018	3.444e-06	1.583e-05	0.297671	5.36992	5.39561	5.13613	5.28414	5.1587	5.34162	0.97058	2.4045	0.963474	0.958867	3.19461	0.94277
metab_283	2.50326	2.50717	5.187e-16	1.13e-13	1.50532	4.13954	4.12785	4.13871	4.13588	4.13609	4.12676	6.20673	6.15873	6.21623	6.30902	6.1846	6.26484
metab_284	2.28339	2.28759	2.366e-14	2.31e-12	1.44252	3.93781	3.92612	3.93697	3.93415	3.93436	3.92502	5.64453	5.60702	5.70375	5.79193	5.62842	5.65599
metab_285	2.71162	2.71531	9.271e-17	2.651e-14	1.76189	3.22263	3.21095	3.2218	3.21897	3.21918	3.20985	5.58391	5.63236	5.68162	5.70352	5.6705	5.73795
metab_286	1.1516	1.15827	0.001181	0.003129	0.884117	4.52143	4.67679	4.42009	4.42474	4.55928	5.2009	4.1064	4.09916	4.09843	4.09326	4.10702	4.07514
metab_287	2.5425	2.54681	5.945e-15	7.679e-13	1.56117	3.8471	3.83541	3.84627	3.84344	3.84365	3.83432	5.95962	5.92715	5.9794	6.11777	5.9511	6.05165
metab_288	1.49249	1.4954	5.988e-14	4.846e-12	1.1546	4.81113	4.79944	4.8103	4.80747	4.80768	4.79835	5.51545	5.52286	5.57711	5.59352	5.53335	5.55245
metab_289	0.453714	0.453155	0.1106	0.1711	1.03213	4.39442	4.38273	4.39359	4.39076	4.39097	4.38164	4.37204	4.3648	4.77995	4.3589	4.75329	4.55049
metab_290	1.72999	1.73344	3.626e-12	1.389e-10	1.21942	4.56719	4.5555	4.56635	4.56352	4.56374	4.5544	5.54031	5.57304	5.60279	5.6122	5.44368	5.60308
metab_291	1.10449	1.10446	2.924e-07	1.797e-06	1.097	4.29489	4.36548	4.33663	4.24256	4.27673	4.46323	4.78673	4.69178	4.73691	4.78315	4.74744	4.75556
metab_292	1.16176	1.16431	6.623e-07	3.66e-06	0.888332	4.19762	4.1772	4.15455	4.22233	4.20092	4.19387	3.62429	3.76281	3.85316	3.6699	3.81542	3.61315
metab_293	2.28502	2.29017	1.998e-09	2.524e-08	0.64787	5.11711	4.9375	4.97098	5.11252	5.03111	4.83924	3.17229	3.45893	3.11524	3.11007	3.49379	3.09195
metab_294	0.884306	0.887151	1.831e-05	6.91e-05	0.936797	4.441	4.49163	4.3544	4.42065	4.43317	4.53722	4.09715	4.26957	4.20373	4.17952	4.12366	4.11402
metab_295	2.27387	2.27561	1.095e-12	5.142e-11	0.643256	4.945	4.76961	4.81222	4.93756	4.88244	4.70022	3.12339	3.11615	3.11543	3.11026	3.12401	3.09215
metab_296	0.324128	0.311545	0.1483	0.2187	0.985624	5.26477	5.26395	5.31921	5.199	5.13455	5.12018	5.30046	5.07231	5.08883	5.1712	5.13122	5.09081
metab_297	1.81514	1.81573	4.404e-10	7.242e-09	1.36826	3.01184	3.00015	3.011	3.00818	3.00839	2.99906	4.10539	4.15568	4.08919	4.18147	4.24204	3.90659
metab_298	0.0539497	0.060033	0.7657	0.8186	0.998081	5.19632	5.22875	5.16658	5.21004	5.12869	5.32823	5.19962	5.19949	5.20056	5.18853	5.26105	5.15205
metab_299	1.81609	1.82047	4.373e-08	3.434e-07	0.791311	5.45563	5.35503	5.33924	5.45039	5.38286	5.33249	4.13855	4.40604	4.37426	4.17021	4.46793	4.01269
metab_300	2.34696	2.34815	1.883e-11	5.387e-10	0.65169	5.45158	5.24823	5.25299	5.42236	5.33445	5.06992	3.46211	3.45488	3.45415	3.44898	3.46274	3.43086
metab_301	1.7098	1.71382	4.91e-10	7.911e-09	0.830809	5.86169	5.79863	5.75887	5.86252	5.78106	5.79768	4.71973	4.92355	4.79296	4.7854	4.9624	4.77756
metab_302	0.789249	0.789689	0.0003323	0.0009885	1.05358	4.47358	4.63932	4.51046	4.36441	4.42197	4.578	4.82368	4.71727	4.72484	4.76114	4.70205	4.70685
metab_303	1.56279	1.56775	7.188e-09	7.399e-08	0.860119	5.94387	5.88083	5.85902	5.94121	5.86642	5.94161	4.97674	5.17733	5.08501	5.01905	5.23355	4.98044
metab_304	2.01263	2.01386	3.223e-11	8.242e-10	0.764082	5.87193	5.70341	5.71492	5.86755	5.7647	5.58903	4.40474	4.3975	4.39678	4.3916	4.40536	4.37348
metab_305	1.48591	1.49162	1.042e-08	1.025e-07	0.873906	5.95485	5.93722	5.88973	5.95267	5.88278	6.02123	5.14222	5.24971	5.2368	5.07817	5.32771	5.11366
metab_306	1.9096	1.91334	2.819e-13	1.697e-11	1.34378	3.54888	3.53719	3.54804	3.54522	3.54543	3.5361	4.70477	4.74188	4.75059	4.87178	4.71795	4.77974
metab_307	2.1202	2.12243	4.345e-12	1.62e-10	0.707018	5.2762	5.08502	5.0319	5.20547	5.14566	5.0373	3.63681	3.62957	3.62884	3.62367	3.63743	3.60555
metab_308	1.52085	1.5276	1.875e-08	1.693e-07	0.862923	5.73322	5.74121	5.68119	5.73001	5.65933	5.85901	4.92235	5.02793	4.97491	4.81735	5.07882	4.86858
metab_309	1.93023	1.92503	2.312e-06	1.111e-05	1.35879	3.51618	3.50449	3.51534	3.51251	3.51273	4.27746	4.73095	4.99257	5.0378	4.9825	5.03281	4.90072
metab_311	2.40607	2.40922	1.872e-15	3.19e-13	0.663353	5.81409	5.69684	5.66779	5.78586	5.69866	5.73478	3.81244	3.8052	3.80448	3.7993	3.81306	3.78118
metab_312	1.39613	1.38353	0.001919	0.004812	1.20249	3.63227	4.17599	3.75121	3.6286	4.09705	4.80748	4.70347	4.92573	4.866	4.66203	5.0614	4.75167
metab_313	2.37712	2.37857	2.456e-11	6.689e-10	0.667545	5.88057	5.59597	5.6581	5.81895	5.72847	5.48139	3.81124	3.804	3.80327	3.7981	3.81186	3.77998
metab_315	1.60656	1.59052	0.001523	0.003932	1.28339	3.31756	3.82323	3.31672	3.84799	3.34873	4.85111	4.68651	4.9257	4.87931	4.72968	4.92304	4.74036
metab_316	1.10501	1.09484	0.000376	0.001108	1.10551	4.43043	4.41874	4.42959	4.42677	4.42698	4.87731	4.93436	5.07671	5.00858	4.78286	5.13115	4.9269
metab_317	1.38286	1.38993	0.0002016	0.0006225	0.840605	4.47515	4.68125	4.42619	4.34739	4.29628	5.13768	3.8443	3.83706	3.83633	3.83116	3.84492	3.81304
metab_318	1.57121	1.56498	1.67e-05	6.373e-05	1.17054	5.03016	5.33855	5.01554	5.11598	5.05004	5.72805	6.04388	6.11506	6.1113	6.10975	6.17811	6.05332
metab_319	0.110036	0.0995042	0.4217	0.5131	0.99706	4.08679	4.0751	4.08596	4.08313	4.08334	4.07401	4.06441	4.13332	4.05645	4.05127	4.07779	4.03315
metab_320	3.25994	3.27347	2.838e-06	1.332e-05	0.343118	5.68141	5.68693	5.6065	5.71241	5.6353	5.81033	1.56517	3.93784	1.55742	1.55239	1.56577	1.53478
metab_321	1.66444	1.65788	1.519e-05	5.874e-05	1.24894	3.87112	3.93767	3.87029	3.86746	3.86767	4.56516	4.79637	5.00664	5.18378	4.88159	5.10746	4.97801
metab_323	0.823497	0.826823	0.0002474	0.0007532	1.0587	4.43419	4.42249	4.43335	4.43052	4.43073	4.4214	4.59156	4.55157	4.86131	4.68041	4.77487	4.67173
metab_326	2.63542	2.63429	3.072e-09	3.634e-08	1.75613	3.5131	3.02203	3.05273	2.90789	2.74805	3.35436	5.3419	5.52224	5.42433	5.42609	5.57567	5.37558
metab_327	0.10504	0.103779	0.5835	0.6643	1.0045	4.00837	3.99667	4.00753	4.0047	4.00491	3.99558	3.98598	3.97874	4.1687	4.05332	3.98661	3.95472
metab_328	0.556859	0.566578	0.3821	0.4751	0.896975	3.05808	3.85319	2.72586	3.88198	3.0315	4.4731	2.70436	4.04614	4.041	2.69125	2.70498	2.67316
metab_329	1.89367	1.88685	6.569e-06	2.791e-05	1.27112	4.45702	4.79834	4.5397	4.62624	4.3961	5.37723	5.90258	6.00582	5.97204	5.95281	6.06156	5.94125
metab_330	0.321638	0.331653	0.3788	0.472	0.976457	5.04238	5.2246	4.95134	4.9355	4.83048	5.59874	4.9181	5.00337	5.12185	4.85993	5.18528	4.7715
metab_331	2.46143	2.46141	1.934e-10	3.636e-09	1.60195	3.31346	3.53735	3.39095	3.48591	3.07079	3.47399	5.41527	5.36621	5.40339	5.29506	5.58306	5.41288
metab_332	0.0877696	0.0529989	0.7699	0.8221	1.0031	3.87912	3.86743	3.87829	3.87546	3.87567	3.86634	3.85674	4.0817	3.84878	3.84361	3.85736	3.82548
metab_333	1.15005	1.15524	0.0001607	0.0005038	1.12674	3.9584	3.94671	3.95757	3.95474	3.95495	3.94562	4.50458	4.2543	4.71529	4.583	4.51011	4.15576
metab_334	0.17693	0.167347	0.7448	0.803	0.983839	4.11694	4.83444	4.40824	4.27753	4.20537	5.26229	4.42758	4.25025	4.70985	4.08142	4.89249	4.30271
metab_335	0.753555	0.744084	0.03959	0.07055	1.07612	4.11728	4.10558	4.11644	4.11361	4.11383	4.10449	4.09489	4.86438	4.53344	4.30864	4.6839	4.06363
metab_336	0.301865	0.300319	0.1264	0.1913	0.980927	3.37562	3.36393	3.37478	3.37195	3.60179	3.36283	3.35324	3.34601	3.34528	3.34011	3.35386	3.32199
metab_338	1.25238	1.24829	9.265e-05	0.0003032	0.891807	5.45619	5.48326	5.54926	5.39414	5.31066	5.24663	5.1741	4.69771	4.74611	4.94377	4.68738	4.68454
metab_339	0.812616	0.806859	0.005884	0.01313	0.94494	5.40922	5.46703	5.51448	5.33844	5.25076	5.27327	5.40138	4.95634	5.01687	5.17858	4.97403	4.95325
metab_340	2.14716	2.14451	4.253e-08	3.359e-07	0.694655	5.34777	5.11679	5.29019	5.28582	5.19057	4.63773	3.58333	3.5761	3.57537	3.5702	3.58396	3.55208
metab_341	0.587467	0.585972	0.06472	0.1086	1.05711	3.44591	3.98588	3.71905	3.44943	3.66562	3.79853	4.01452	3.95745	3.97884	3.844	3.8783	3.64838
metab_342	1.37363	1.37109	2.232e-05	8.254e-05	0.854211	4.68838	4.80183	4.79145	4.66645	4.64418	4.4728	4.3093	3.89111	3.94252	4.00599	4.07971	3.74826
metab_343	1.70568	1.70719	2.471e-07	1.541e-06	0.803382	5.13248	5.15553	5.15529	5.11529	5.02521	4.93251	4.43688	4.01283	3.9566	3.98809	4.11035	4.00911
metab_344	0.337678	0.336237	0.2767	0.3661	1.03146	3.6703	3.61289	3.32051	3.59324	3.38356	3.39445	3.6309	3.44952	3.32892	3.66165	3.80924	3.75729
metab_346	2.12198	2.12287	3.541e-12	1.37e-10	0.686446	4.86605	4.78033	4.79578	4.88126	4.86776	4.62725	3.30731	3.30007	3.29934	3.29417	3.30793	3.27606
metab_347	1.51849	1.52852	8.318e-05	0.0002749	0.799906	4.22121	4.32523	4.18171	4.25237	4.25308	4.43716	3.51339	3.70744	3.48304	3.14539	3.74276	2.9419
metab_348	1.61595	1.61215	1.072e-06	5.553e-06	1.19477	4.53805	4.77441	4.56259	4.56571	4.50464	5.05406	5.5971	5.59627	5.56889	5.57237	5.57799	5.54163
metab_349	1.25169	1.25156	5.203e-09	5.638e-08	0.896193	5.05928	5.1619	5.05042	5.11724	5.08035	5.10887	4.56932	4.58459	4.6342	4.61285	4.48132	4.51895
metab_350	1.68062	1.6738	3.24e-05	0.0001163	1.27193	3.54208	3.92373	3.6063	3.53842	3.65014	4.44199	4.77121	4.83637	4.84523	4.81224	4.84517	4.76546
metab_351	1.90451	1.90079	4.448e-06	1.986e-05	1.33578	3.66761	4.06528	3.78906	3.51106	3.48775	4.38955	5.09187	5.14215	5.1061	5.11486	5.08891	5.05814
metab_352	1.06641	1.06944	0.0004201	0.001225	0.904772	4.57177	4.70904	4.60853	4.61102	4.59015	4.82411	4.05901	4.24099	4.39286	4.26663	4.37687	3.91663
metab_353	0.34593	0.333921	0.3098	0.4014	1.02743	4.32701	4.65797	4.49326	4.50919	4.21935	4.91975	4.62851	4.75808	4.66899	4.61639	4.79797	4.40181
metab_354	0.937648	0.921662	0.02793	0.05185	1.11763	3.53354	4.09743	3.5327	3.71958	3.96767	4.66282	4.40154	4.44676	4.4023	4.30473	4.48589	4.24005
metab_355	0.781132	0.767161	0.02309	0.04387	1.07672	3.97208	4.03739	3.97124	3.96842	3.96863	4.63904	4.45537	4.52652	4.44362	4.24549	4.44013	4.33135
metab_356	0.66002	0.647178	0.01377	0.02789	1.05422	3.84127	3.82958	3.84043	3.83761	3.83782	3.82848	3.95702	4.20198	4.00332	3.80575	4.27851	4.01957
metab_357	1.17182	1.17365	5.794e-12	2.009e-10	1.09679	4.74709	4.7354	4.74626	4.74343	4.74364	4.73431	5.20249	5.23001	5.19174	5.23854	5.15523	5.18738
metab_359	0.573103	0.569019	0.08687	0.1396	0.932446	3.12924	3.08742	3.05801	2.78849	3.10187	3.30957	2.92753	2.65174	3.16605	2.64586	2.80315	3.03166
metab_360	1.09727	1.09777	3.134e-06	1.456e-05	1.08644	4.80566	5.00218	4.95506	4.8323	4.84047	4.99357	5.45105	5.31249	5.283	5.36516	5.27358	5.28687
metab_361	1.34865	1.35031	3.233e-08	2.685e-07	0.87434	4.89237	4.99427	4.98444	4.93899	4.88061	4.86419	4.38527	4.31046	4.27448	4.29872	4.4017	4.16996
metab_362	1.73062	1.72789	5.351e-06	2.325e-05	0.80618	5.53093	5.54966	5.62124	5.45993	5.41213	5.23877	4.87061	4.34978	4.26744	4.56702	4.21906	4.17819
metab_363	2.25617	2.25742	5.634e-13	3.028e-11	0.635506	4.67496	4.82079	4.6172	4.65017	4.67381	4.54978	2.97422	2.96699	2.96626	2.9611	2.97484	2.94299
metab_364	1.56672	1.56687	7.89e-08	5.776e-07	0.839094	5.20182	5.28986	5.32257	5.17788	5.17322	5.08438	4.58145	4.37071	4.34304	4.36765	4.35197	4.2022
metab_365	2.27698	2.27681	2.586e-11	6.974e-10	0.64622	4.97866	4.95836	4.97273	4.95032	4.95112	4.63202	3.18054	3.1733	3.17258	3.16741	3.18116	3.14929
metab_366	1.94166	1.93942	2.863e-06	1.341e-05	1.33715	3.65256	4.13543	3.97091	3.58923	3.75878	4.49299	5.33913	5.24069	5.24049	5.31633	5.18736	5.22842
metab_367	0.526566	0.51771	0.05957	0.1011	1.0377	4.20831	4.49047	4.26595	4.30524	4.31206	4.67822	4.62698	4.5787	4.47592	4.56599	4.57751	4.42721
metab_368	1.21515	1.21246	1.012e-05	4.073e-05	1.12668	4.0905	4.28524	4.15734	4.0522	4.01082	4.36152	4.81604	4.67851	4.67392	4.69024	4.69726	4.56818
metab_369	1.02602	1.02237	0.001967	0.004916	1.11242	3.79832	4.12844	4.03589	3.83619	3.57993	4.04893	4.55547	4.30536	4.34018	4.36419	4.426	4.07387
metab_370	1.3924	1.39491	6.88e-06	2.901e-05	0.830417	3.93585	4.3725	3.92621	3.88424	3.99496	4.2281	3.40603	3.36593	3.36521	3.36004	3.37379	3.34192
metab_371	0.776136	0.758783	0.02102	0.04038	1.08219	3.64325	3.63156	3.64241	3.63959	3.6398	3.63047	3.97899	4.18262	4.20309	3.60774	4.03629	3.61052
metab_372	1.37248	1.37175	2.743e-07	1.692e-06	0.877246	5.3447	5.26701	5.33758	5.36934	5.33707	5.06336	4.72167	4.64027	4.64932	4.55431	4.68956	4.57495
metab_373	2.01829	2.01821	4.496e-06	2.005e-05	0.674966	4.4918	4.48429	4.58121	4.4195	4.38502	4.14912	3.72457	2.90285	2.82043	2.81526	2.829	2.79717
metab_374	1.29315	1.28929	4.564e-06	2.028e-05	1.13583	4.22947	4.4524	4.19356	4.3021	4.30208	4.62395	4.97923	4.96682	4.93354	4.93075	4.91516	4.92538
metab_375	0.992009	0.989007	5.903e-05	0.0002012	1.08483	4.13223	4.40948	4.2688	4.18319	4.23708	4.44346	4.59641	4.7068	4.67276	4.59851	4.68666	4.59243
metab_376	1.16798	1.16461	0.0184	0.03606	1.18028	3.15317	4.4185	4.21053	3.7843	3.14972	3.97992	4.91101	4.42211	4.44435	4.35807	4.54615	4.11064
metab_377	1.47954	1.49113	0.0001303	0.0004144	0.853293	5.50409	5.51371	5.42524	5.46385	5.44599	6.26489	4.74384	4.8993	4.78203	4.68921	4.84099	4.72797
metab_378	1.70089	1.70311	5.769e-13	3.08e-11	1.25013	3.86748	3.85579	3.86664	3.86382	3.86403	3.85469	4.76595	4.88193	4.81388	4.89457	4.82704	4.78633
metab_379	1.69495	1.6911	8.897e-06	3.629e-05	1.2426	3.77864	4.37951	4.21882	4.12037	4.1505	4.67635	5.18506	5.31859	5.28531	5.23346	5.28177	5.16649
metab_380	0.235279	0.217851	0.5603	0.6434	0.981771	4.02924	4.53231	4.15284	4.06655	4.22287	4.67185	3.96811	4.32703	4.36862	4.1354	4.36941	4.03944
metab_381	1.29898	1.29845	3.916e-07	2.309e-06	1.143	4.0828	4.07111	4.08197	4.07914	4.07935	4.07002	4.49534	4.81136	4.67766	4.65322	4.77178	4.54956
metab_382	1.42491	1.426	4.354e-08	3.429e-07	1.18077	3.8337	3.82201	3.83287	3.83004	3.83025	3.82092	4.65347	4.47651	4.36111	4.64484	4.53808	4.44442
metab_383	0.094165	0.0879519	0.668	0.7387	1.00511	3.91999	4.19506	4.07833	4.12273	4.13573	4.18519	4.17174	4.19757	4.14175	4.04626	4.14916	4.05828
metab_384	0.805264	0.807657	0.0001311	0.0004166	0.94644	4.51825	4.53154	4.53034	4.59813	4.55827	4.4849	4.28786	4.35751	4.33591	4.20388	4.4063	4.17011
metab_385	0.0604934	0.049272	0.8612	0.8947	1.00242	4.92103	5.12691	5.12337	4.85624	4.843	4.90937	5.14183	4.9049	4.96289	5.01368	4.93209	4.89424
metab_386	0.417016	0.394263	0.3056	0.3973	0.966205	4.58186	5.05689	5.08551	4.73592	4.52223	4.60168	5.0856	4.52672	4.64561	4.46499	4.60643	4.28968
metab_387	2.16578	2.16521	1.841e-07	1.199e-06	0.701243	5.48823	5.45738	5.52077	5.42888	5.38623	5.05535	4.07016	3.86507	3.80672	3.83684	3.81625	3.28186
metab_388	1.23397	1.23729	0.000216	0.000663	1.13179	4.25125	4.74042	4.61426	4.12266	4.25536	4.51254	5.1144	4.9476	4.98345	5.05715	4.95897	4.92557
metab_389	1.09522	1.08429	0.002527	0.006179	1.13805	3.63439	3.6227	3.63355	3.63073	3.63094	3.6216	4.46966	4.19237	4.34442	4.06342	4.13042	3.58075
metab_390	1.57961	1.57565	4.562e-06	2.028e-05	0.802198	4.61004	4.48788	4.39145	4.54235	4.70879	4.01599	3.58717	3.57994	3.57921	3.57404	3.5878	3.55592
metab_391	0.717666	0.717978	0.0001777	0.0005529	0.969935	6.47749	6.52367	6.49375	6.5229	6.48372	6.41196	6.3137	6.33902	6.32231	6.21379	6.36697	6.19086
metab_392	1.47721	1.47369	2.109e-06	1.021e-05	0.823244	4.39392	4.42875	4.28729	4.42068	4.47988	3.95632	3.57291	3.56567	3.56494	3.55977	3.57353	3.54165
metab_393	0.962618	0.968811	7.482e-05	0.0002501	1.06935	4.9768	5.06836	5.07125	4.91425	4.90858	4.73841	5.35323	5.2373	5.28194	5.31709	5.26693	5.28035
metab_394	0.31824	0.287562	0.3853	0.4781	0.981383	5.90117	6.0323	6.00819	5.83138	5.78407	5.25034	5.7896	5.71084	5.69168	5.7118	5.62627	5.62511
metab_395	1.9121	1.91541	2.678e-07	1.658e-06	0.768012	5.43072	5.48712	5.44676	5.49128	5.46702	5.24061	3.96442	4.1971	4.31693	3.89738	4.53775	4.09467
metab_396	1.38119	1.37753	5.069e-05	0.000175	0.855461	4.86537	5.02951	5.00136	4.84445	4.81325	4.50221	4.29566	4.0942	4.21897	4.02634	4.33267	3.88904
metab_397	1.41359	1.41134	1.613e-05	6.188e-05	0.834902	4.28536	4.72658	4.23869	4.13806	4.53908	4.20469	3.64593	3.63869	3.63797	3.6328	3.64656	3.61467
S-Adenosylmethionine	0.894678	0.883427	0.01024	0.02142	0.929705	5.51083	5.49893	5.49682	5.28847	5.0955	4.8608	4.95555	4.99563	4.98566	4.81464	5.01565	4.75387
metab_399	1.00317	1.00592	2.634e-05	9.606e-05	1.08312	4.39661	4.38492	4.39578	4.39295	4.39316	4.38383	4.92253	4.72185	4.83739	4.80469	4.58523	4.66622
2-Pyrrolidinone	0.222705	0.193048	0.7398	0.7987	0.965999	2.5266	2.51495	2.52577	2.52295	2.52316	4.14868	2.75243	2.73164	2.89426	2.70994	2.58667	2.5212
2-Aminoacrylic Acid	1.14301	1.1408	6.369e-06	2.714e-05	0.900557	4.67922	4.67045	4.81463	4.65969	4.62623	4.54279	4.37444	4.08761	4.16564	4.21698	4.22531	4.14158
metab_402	1.33158	1.33243	5.239e-09	5.662e-08	0.904138	6.31377	6.22377	6.30138	6.29756	6.27305	6.14205	5.72388	5.69377	5.64991	5.61248	5.6722	5.60318
4-Pyrimidine Methanamine (Hydrochloride)	1.3335	1.33148	1.58e-06	7.887e-06	0.879938	5.24299	5.19245	5.28413	5.18345	5.13371	4.94663	4.73058	4.51851	4.48705	4.50386	4.5479	4.47404
metab_404	1.60526	1.60678	8.508e-10	1.239e-08	0.793571	4.27465	4.05208	4.19777	4.29231	4.2637	4.12245	3.34276	3.33553	3.3348	3.32963	3.34339	3.31151
Diglykokoll	1.23261	1.22869	1.631e-05	6.242e-05	0.904961	5.77446	5.80951	5.96505	5.70085	5.67595	5.54606	5.3824	5.09682	5.20035	5.20232	5.19533	5.11485
metab_406	1.56915	1.57405	8.833e-08	6.355e-07	0.848081	5.48925	5.54906	5.52401	5.53458	5.60479	5.58933	4.70625	4.69745	4.84037	4.52363	4.89687	4.57235
metab_407	1.40777	1.40643	4.032e-06	1.818e-05	0.844858	4.61941	4.5853	4.53377	4.56174	4.57661	4.19291	3.73025	3.99108	3.85726	3.71174	3.82759	3.75617
metab_408	2.55283	2.55423	1.523e-13	1.025e-11	0.580813	5.2259	5.17138	5.17532	5.23769	5.3186	5.01628	3.02521	3.01797	3.01725	3.01208	3.02583	2.99397
metab_409	1.87374	1.87219	5.778e-06	2.488e-05	0.732416	4.50941	4.96654	4.98626	4.68217	4.43898	4.31173	3.8315	3.34293	3.30205	3.29688	3.37758	3.27876
metab_410	1.3845	1.39284	3.011e-05	0.0001086	1.12241	5.71421	5.95654	5.90057	5.65209	5.5989	5.34337	6.52176	6.32916	6.38045	6.45978	6.28632	6.36941
metab_411	1.35141	1.35107	2.112e-06	1.022e-05	1.17295	3.6917	3.68001	3.69086	3.68804	3.68825	3.6925	4.62813	4.23169	4.22804	4.39346	4.26465	4.21657
metab_412	2.06298	2.06011	7.272e-06	3.051e-05	0.740918	6.06807	5.80595	5.96689	6.08783	5.98263	5.10291	4.34107	4.44361	4.50393	4.02979	4.57077	4.05739
metab_413	1.96137	1.96953	4.186e-07	2.45e-06	1.30912	4.27828	4.6494	4.53127	4.10773	4.10794	4.09861	5.79788	5.50923	5.67113	5.77324	5.43884	5.55576
metab_414	1.26129	1.25945	1.63e-06	8.107e-06	0.889815	5.06061	5.0899	5.15712	5.05126	5.00135	4.86148	4.62007	4.45242	4.49946	4.45806	4.52138	4.33855
Hypotaurine	2.10877	2.11425	3.167e-08	2.642e-07	0.71632	5.35607	5.28498	5.31701	5.3626	5.43103	5.26756	3.79304	3.80837	3.99562	3.4771	4.16315	3.69942
Guanidinoacetic Acid	2.15854	2.16136	9.708e-13	4.712e-11	0.732887	5.89098	5.7614	5.81217	5.88559	5.88518	5.73687	4.34548	4.30043	4.19684	4.24756	4.30442	4.23702
metab_417	0.981958	0.980474	5.273e-06	2.296e-05	0.932473	5.12943	5.02064	5.09372	5.06994	5.00888	4.89009	4.74876	4.71044	4.71711	4.62642	4.70838	4.65759
D-Pyroglutamic Acid	1.25114	1.25046	7.793e-06	3.237e-05	0.904378	5.78908	5.91024	5.98793	5.80856	5.74466	5.70825	5.48348	5.23455	5.27142	5.21105	5.29942	5.11019
L-Glutamic Acid	1.20507	1.20458	2.377e-07	1.489e-06	0.923348	6.56026	6.53557	6.59582	6.51971	6.51162	6.41271	6.14352	5.99173	6.0384	5.99733	6.05965	5.90987
1-(Hydroxymethyl)-5,5-Dimethyl-2,4-Imidazolidinedione	2.18423	2.18581	8.626e-17	2.651e-14	1.37713	4.22146	4.20977	4.22062	4.2178	4.21801	4.20867	5.81049	5.80545	5.82903	5.7624	5.85563	5.77301
Carbamoyl (2R)-2,5-Diaminopentanoate	2.5966	2.59872	1.424e-17	6.334e-15	1.58455	3.84946	3.83777	3.84862	3.8458	3.84601	3.83667	6.09542	6.08559	6.1332	6.038	6.13955	6.05329
Choline Phosphate	1.35974	1.36183	3.315e-08	2.742e-07	0.913658	7.32879	7.23879	7.29858	7.35951	7.31737	7.16993	6.66078	6.72104	6.67697	6.56956	6.74412	6.56549
metab_423	3.62813	3.63244	1.046e-09	1.468e-08	8.23347	0.991245	0.239025	1.45111	0.242441	0.329182	0.421997	5.03095	5.13127	5.0975	4.93414	5.0979	4.96641
metab_424	1.8242	1.82079	9.322e-07	4.924e-06	0.738235	4.49223	4.51782	4.47697	4.55214	4.45032	4.03091	3.10886	3.41333	3.56149	3.21258	3.10948	3.17126
metab_425	0.545376	0.528955	0.2588	0.3465	1.07341	3.41341	4.00629	3.60597	3.19125	3.60924	3.18214	4.43957	3.62487	3.69657	3.91589	3.72823	3.1413
Argininosuccinic Acid	1.68531	1.68178	8.155e-07	4.38e-06	0.799634	4.94478	5.08936	5.24375	4.83906	4.80133	4.60822	3.94435	3.93711	3.93639	3.93122	3.94498	3.91309
5-Amino-1-(5-Phospho-D-Ribosyl)Imidazole-4-Carboxylic Acid	0.875799	0.882858	4.914e-05	0.0001702	0.946621	5.27327	5.26657	5.21846	5.31426	5.26575	5.35979	5.04044	5.03347	5.05348	4.86675	5.09822	4.91477
metab_428	1.9254	1.93336	7.018e-07	3.847e-06	0.758679	5.35439	5.32455	5.30816	5.38959	5.29591	5.30085	3.95911	4.18636	4.22257	3.51695	4.31135	4.06136
metab_429	1.73631	1.73864	5.502e-10	8.639e-09	1.26068	3.85165	3.83995	4.08901	3.84798	3.8482	3.83886	4.95556	4.87102	4.92141	4.8737	4.92811	4.84637
metab_430	1.35978	1.3469	0.001788	0.004527	0.844544	5.18823	5.06701	5.21592	5.02167	4.9421	4.08852	4.20276	4.13895	4.30322	3.99918	4.31234	3.97813
metab_431	1.65042	1.65329	2.823e-08	2.407e-07	0.804191	4.48439	4.68909	4.78892	4.67145	4.79252	4.91974	3.8084	3.80116	3.80043	3.79526	3.80902	3.77714
metab_432	0.690992	0.679435	0.01726	0.03403	1.04503	5.08731	5.18508	5.12931	5.14533	5.13814	5.62597	5.46253	5.44758	5.47054	5.43716	5.4663	5.44091
metab_433	1.18772	1.17809	0.0006758	0.001887	0.876906	4.63734	4.66228	4.69084	4.50765	4.54754	4.10194	4.29764	3.9948	3.95874	3.92181	3.82625	3.80856
metab_434	0.268447	0.27799	0.3175	0.4097	0.98316	4.47638	4.40927	4.50314	4.39737	4.46323	4.82916	4.5708	4.44681	4.44137	4.4231	4.39657	4.344
Phenyl Phosphonothioate	1.39597	1.39778	4.506e-06	2.008e-05	1.15291	4.39432	4.81048	4.5558	4.43671	4.29301	4.54409	5.29695	5.16462	5.19093	5.22393	5.18366	5.10794
metab_436	1.15942	1.1518	0.0002119	0.0006524	0.909285	5.722	5.72325	5.75962	5.67412	5.63057	5.2878	5.37838	5.04423	5.11902	5.13569	5.06111	4.99365
metab_437	0.435992	0.433901	0.02896	0.05353	1.02483	4.07206	4.06037	4.07123	4.0684	4.06861	4.05928	4.04968	4.22226	4.26033	4.03953	4.22637	4.20746
metab_438	1.79979	1.78959	9.056e-05	0.0002972	1.35689	3.19491	3.18323	3.19408	3.19125	3.19146	4.33885	4.62531	4.54143	4.59832	4.5381	4.61187	4.62171
metab_439	1.45825	1.45123	8.817e-05	0.0002901	1.15284	4.9724	5.28484	5.06826	5.01376	4.99046	5.76399	5.98315	5.96386	5.99976	5.97204	5.96419	5.95959
metab_440	0.832488	0.840165	0.004123	0.00959	0.944931	5.3325	5.5115	5.40854	5.40991	5.38259	5.85833	5.15461	5.22292	5.2107	5.11937	5.2524	5.13226
metab_441	1.62931	1.63252	6.741e-06	2.849e-05	1.25639	3.63928	4.16531	3.62808	3.5265	3.52671	3.58034	4.78527	4.58109	4.62962	4.67043	4.63385	4.42318
metab_442	1.81237	1.81386	3.493e-11	8.852e-10	1.29201	3.77253	3.76084	3.7717	3.76887	3.76908	3.75975	4.99321	4.84319	4.88921	4.90632	4.8435	4.72537
metab_443	1.38207	1.38122	8.193e-05	0.0002715	1.19186	3.63209	3.6204	3.63125	3.85821	3.74707	3.6193	4.87753	4.24131	4.3402	4.45184	4.21415	4.22928
metab_444	0.649615	0.627646	0.1384	0.2061	1.07085	3.96238	4.13186	4.045	4.34	4.18725	5.16161	4.69959	4.59714	4.75957	4.32054	4.64867	4.63604
metab_445	1.49421	1.47973	0.002936	0.00707	1.2448	3.53053	4.17222	3.5297	3.52687	3.63852	4.98676	4.92457	4.76441	4.99104	4.71993	4.87415	4.8292
metab_446	0.446819	0.456862	0.1763	0.2529	0.970305	5.09741	5.36201	5.22235	5.16362	5.11365	5.76131	5.17141	5.17827	5.15167	4.99793	5.20645	5.07596
metab_447	1.14351	1.14479	2.97e-13	1.775e-11	1.09093	4.80007	4.78838	4.79923	4.79641	4.79662	4.78728	5.2425	5.23722	5.2552	5.21083	5.20015	5.24129
metab_448	1.51085	1.51228	0.0009067	0.002465	0.793158	3.53319	4.65495	4.43767	4.46838	4.41109	4.97742	3.51082	3.50358	3.50285	3.49768	3.51144	3.47956
metab_449	0.934781	0.937426	2.448e-07	1.528e-06	1.06607	4.5613	4.54961	4.56047	4.55764	4.55785	4.54851	4.92465	4.78539	4.82908	4.87774	4.80219	4.92089
metab_450	1.66362	1.67298	8.232e-07	4.415e-06	0.84485	6.14166	6.0956	6.10668	6.10522	6.11967	6.59427	5.38085	5.25478	5.24373	5.1209	5.26516	5.13
metab_451	1.5104	1.51671	0.000253	0.0007686	0.774626	3.36719	3.90034	3.84823	3.92732	3.98208	4.24184	2.79017	3.27994	3.35634	2.77705	3.02774	2.79319
metab_452	2.48524	2.49371	1.249e-08	1.192e-07	0.603595	5.28165	5.24805	5.22654	5.32628	5.27985	5.3448	3.01005	3.42699	3.00209	3.01635	3.7038	2.97882
metab_453	0.828047	0.847479	0.04339	0.07639	0.908898	4.11856	4.02606	4.06437	4.1154	4.22792	4.93344	3.95091	3.8495	3.88837	3.46626	4.15722	3.85239
metab_454	1.53298	1.53238	6.644e-11	1.473e-09	1.20964	3.75964	3.74795	3.75881	3.75598	3.75619	3.74686	4.62669	4.53451	4.58154	4.43439	4.56948	4.50138
metab_455	1.08191	1.07766	2.611e-06	1.236e-05	1.10015	4.08965	4.07796	4.08882	4.08599	4.0862	4.07687	4.64258	4.4934	4.47481	4.46785	4.55565	4.3242
metab_456	0.479008	0.462469	0.08347	0.1351	0.972228	4.98007	5.11234	5.09175	4.98538	4.87663	4.7683	5.05913	4.83533	4.82215	4.75232	4.78677	4.72744
metab_458	0.611499	0.610346	0.008687	0.01853	1.03708	4.69863	4.68694	4.6978	4.69497	4.69518	4.68585	4.93697	4.68165	4.92969	4.73071	5.0151	4.90628
metab_459	0.266217	0.27059	0.2911	0.3814	0.986755	5.05412	5.06777	5.05041	5.10619	5.09257	5.43102	5.09004	5.08618	5.07888	5.05989	5.05761	5.02134
Dihydrothymine	1.65098	1.65502	2.256e-10	4.125e-09	0.822721	5.17773	5.12222	5.16981	5.18254	5.20955	5.13961	4.27056	4.31337	4.27413	4.12015	4.34425	4.1864
metab_461	0.286363	0.293027	0.2021	0.2833	0.988036	5.54844	5.50276	5.5506	5.58687	5.57735	5.83625	5.55444	5.54858	5.55254	5.51051	5.52978	5.50037
metab_462	0.636393	0.644524	0.05426	0.09297	0.95814	5.48417	5.47481	5.48249	5.55441	5.54367	6.14196	5.39103	5.38947	5.4069	5.34842	5.41095	5.3298
metab_463	2.15615	2.15848	4.483e-07	2.597e-06	0.692999	5.28251	5.32986	5.31045	5.27246	5.33306	4.84084	3.78599	3.69611	3.73287	3.24631	3.96931	3.30808
metab_464	1.30812	1.31049	8.955e-12	2.951e-10	1.13513	4.23802	4.22632	4.23718	4.23435	4.23457	4.22523	4.85818	4.75227	4.81038	4.8418	4.77868	4.78898
Cdp-Choline	1.84294	1.84416	2.713e-10	4.838e-09	0.821328	6.4612	6.31649	6.45275	6.45811	6.4122	6.21498	5.20915	5.27646	5.25633	5.19204	5.32998	5.20538
metab_466	0.909698	0.914667	0.01771	0.03483	1.10541	3.62637	3.61468	4.17286	4.12439	4.35857	3.61359	4.22707	4.3246	4.41076	4.29054	4.50897	4.22107
metab_467	0.591609	0.587431	0.1097	0.17	1.08409	2.81612	3.01731	2.69252	2.42499	3.21431	2.96145	2.97954	3.07328	2.96173	2.94093	3.44186	3.16941
metab_468	1.95024	1.95965	9.405e-07	4.955e-06	0.662411	3.92933	3.72113	3.84366	3.76775	3.75701	4.47707	2.56072	2.5535	2.55278	2.54762	2.82092	2.52954
metab_469	1.57776	1.57959	2.274e-10	4.141e-09	0.83416	5.04269	5.02107	5.08139	5.06873	5.07179	4.96052	4.2753	4.24979	4.25906	4.12967	4.19695	4.11926
metab_470	0.942793	0.948671	0.00197	0.004919	1.09496	3.99015	4.0278	3.98819	3.79815	4.03028	3.48202	4.30628	4.27187	4.24756	4.23724	4.22961	4.24017
metab_471	1.98162	1.98914	1.944e-07	1.255e-06	0.719717	4.76223	4.86987	4.82148	4.83121	4.75106	4.84365	3.26208	3.80041	3.48982	3.24895	3.75004	3.23083
metab_472	1.43708	1.43753	1.935e-09	2.461e-08	1.18887	3.69087	3.67918	3.69004	3.68721	3.68742	3.67809	4.52675	4.35239	4.33004	4.42198	4.36901	4.28664
metab_473	1.30553	1.30767	8.631e-10	1.25e-08	1.1411	4.07383	4.06214	4.073	4.07017	4.07038	4.06105	4.67931	4.68902	4.67495	4.6789	4.52995	4.60033
metab_474	1.33903	1.34173	6.018e-12	2.072e-10	1.14535	4.1337	4.12201	4.13286	4.13004	4.13025	4.12091	4.72554	4.73905	4.74298	4.76929	4.65151	4.73978
metab_475	1.82153	1.82707	2.363e-07	1.484e-06	0.759983	4.82898	4.74499	4.67406	4.78808	4.85396	4.65675	3.509	3.77609	3.43945	3.34353	3.7588	3.86924
metab_476	2.21009	2.21782	6.314e-08	4.752e-07	1.54635	2.88044	3.5351	3.08532	3.04965	3.09911	2.66844	4.71932	4.72521	4.73738	4.76929	4.66119	4.71243
metab_477	0.61525	0.619748	0.0754	0.1242	1.06085	3.8219	4.14842	3.78659	3.89977	4.00237	3.31281	4.06506	4.10389	4.02177	4.05013	4.11925	4.01128
metab_478	1.60021	1.59711	2.834e-05	0.0001028	1.23463	3.76896	4.08689	3.9562	3.53213	4.05046	4.41496	4.99476	4.95058	4.72283	4.93153	4.85578	4.94103
metab_479	1.47835	1.48168	3.599e-11	9.006e-10	1.19967	3.67123	3.65954	3.6704	3.66757	3.66778	3.65845	4.38467	4.39569	4.36017	4.50712	4.33624	4.40455
metab_480	1.34526	1.34774	1.366e-13	9.386e-12	1.1592	3.79893	3.78724	3.7981	3.79527	3.79548	3.78615	4.37571	4.395	4.38687	4.45006	4.37816	4.39999
metab_481	0.60443	0.611754	0.06731	0.1123	1.05955	3.51426	3.81812	4.17578	3.73548	3.72668	3.50147	3.88902	4.07961	4.00647	4.0278	3.99585	3.80946
metab_482	0.152148	0.178927	0.815	0.8577	0.974121	3.30039	3.2887	3.29955	3.29672	3.29694	5.54468	3.94003	3.83612	3.27005	3.26488	3.84228	3.30005
metab_483	0.977776	0.980616	4.253e-07	2.481e-06	0.938715	5.43494	5.35382	5.35495	5.45618	5.38577	5.41904	5.00257	5.09023	5.05058	5.09692	5.15668	5.02575
metab_484	0.632367	0.618911	0.08591	0.1383	0.93515	3.90723	4.01746	4.17084	4.12536	4.10591	3.45023	3.68601	3.4334	3.71697	3.83934	3.9844	3.57424
metab_485	0.391391	0.373836	0.1224	0.1863	0.978186	4.68255	4.63125	4.61316	4.74371	4.71837	4.39041	4.60798	4.53885	4.55104	4.54698	4.53832	4.38802
metab_486	0.855826	0.856635	0.0001326	0.000421	0.952846	5.8953	5.66962	5.86128	5.89887	5.88746	5.78007	5.5666	5.58261	5.59373	5.52616	5.63097	5.44264
metab_487	2.08993	2.08919	1.685e-09	2.187e-08	0.707123	5.15569	4.94913	5.10093	5.14603	5.10512	4.70177	3.56355	3.55631	3.55559	3.55042	3.56417	3.53229
Diethanolamine	1.52527	1.52676	1.102e-08	1.066e-07	0.830578	4.68319	4.63291	4.70806	4.68582	4.64769	4.58353	4.03718	3.93192	3.78171	3.8919	3.7944	3.77357
metab_490	1.30537	1.30615	1.998e-08	1.79e-07	0.898898	5.74308	5.71766	5.77315	5.72763	5.70256	5.64002	5.27366	5.16794	5.10269	5.13425	5.10579	5.04818
metab_491	1.34208	1.33813	6.261e-07	3.487e-06	1.20374	3.04751	3.07069	3.04667	3.04385	3.04406	3.03473	3.90512	3.71471	3.60224	3.64186	3.6584	3.49349
metab_492	0.747814	0.759568	0.04077	0.07231	0.939376	5.05884	4.847	5.00431	5.08401	5.04167	5.74307	4.78023	4.87521	4.82736	4.84356	4.91995	4.66953
metab_493	1.30952	1.29988	0.0003152	0.0009409	0.867203	5.08077	5.093	5.16726	5.07548	4.95872	4.4425	4.55157	4.31991	4.24036	4.35172	4.25832	4.13951
metab_494	0.319686	0.316333	0.1382	0.2059	1.01398	5.28693	5.28335	5.31069	5.24474	5.04351	5.15616	5.29789	5.35149	5.24829	5.32861	5.28362	5.25165
metab_495	1.36983	1.37205	6.914e-08	5.17e-07	1.22134	2.90112	2.88945	2.90029	2.89746	2.89768	2.88835	3.59265	3.6214	3.64354	3.55953	3.35668	3.44544
metab_496	1.66668	1.6655	2.403e-05	8.842e-05	0.749066	4.13883	4.36677	4.29539	3.96512	3.46949	3.84458	2.99024	2.983	2.98228	2.97711	2.99086	3.11309
metab_497	1.75057	1.74819	1.561e-07	1.041e-06	0.751476	4.27879	4.53814	4.34557	4.08588	4.1758	3.97161	3.19067	3.18343	3.18271	3.17754	3.19129	3.15942
My-5445	0.940245	0.937293	2.419e-05	8.891e-05	1.06567	4.74645	4.89821	4.88914	4.94243	4.81683	5.03439	5.23017	5.26896	5.18803	5.21951	5.1735	5.17098
metab_499	2.12447	2.12602	1.735e-08	1.584e-07	0.707354	5.34632	5.16149	5.14451	5.38069	5.31117	5.06346	3.35686	3.81875	3.79304	3.58549	3.81489	3.84624
metab_500	0.83068	0.826491	0.001826	0.004606	1.06625	4.30138	4.50933	4.06278	4.36876	4.31756	4.43185	4.55956	4.70738	4.67882	4.54069	4.57626	4.65378
metab_501	0.392674	0.366336	0.1624	0.2356	0.97932	5.27077	5.17515	5.28702	5.22586	5.19628	4.89111	5.22872	5.10454	5.05934	5.07105	4.97057	4.96736
Maltotriose	1.1932	1.19458	0.000857	0.002342	1.13514	3.888	4.54287	4.50988	4.31167	3.88455	4.30591	4.87249	4.88833	4.79598	4.79474	4.70013	4.82479
metab_503	1.54981	1.54812	0.0001078	0.0003477	0.767454	4.0206	3.99189	3.71639	3.76415	3.98698	3.63666	3.56162	2.98258	2.92245	2.84342	2.73203	2.7002
Mannosamine	0.723471	0.723024	1.503e-05	5.816e-05	0.960595	4.76817	4.77068	4.81764	4.80764	4.7498	4.71007	4.61282	4.63514	4.54562	4.59166	4.59692	4.51595
metab_505	0.773411	0.756091	0.03562	0.06419	0.91671	3.94465	3.83829	4.02953	4.0711	3.79595	3.30287	3.78712	3.30198	3.52207	3.43898	3.55095	3.46572
N-Acetyl-D-Galactosamine	0.752893	0.753425	4.627e-06	2.052e-05	0.963544	5.51619	5.46548	5.51677	5.54131	5.45274	5.42433	5.29111	5.34336	5.26472	5.26532	5.29261	5.25942
Ethenoadenosine	0.0736182	0.0373537	0.8624	0.8953	1.00178	4.52515	4.38741	4.53675	4.6363	4.54544	4.38917	4.52118	4.50585	4.51278	4.51539	4.52887	4.47926
N-Acetylcytidine	1.16214	1.16336	2.138e-07	1.36e-06	0.922886	6.09198	5.94264	5.99548	6.1194	6.08815	5.94001	5.51818	5.57544	5.60842	5.51645	5.62143	5.55107
metab_509	0.841411	0.834836	0.0005557	0.001579	0.947548	5.34646	5.32943	5.3644	5.3512	5.25927	5.03732	5.0644	5.02707	4.96535	5.02893	5.02382	4.91329
Sucrose	0.0847106	0.0205812	0.9429	0.9569	1.01201	3.30275	3.29107	3.30192	3.42679	3.2993	6.8708	4.877	4.12953	4.02394	3.26725	3.79734	3.67589
metab_511	0.798	0.801392	0.01013	0.02121	0.933877	4.38685	4.77357	4.44383	4.51434	4.51583	4.58944	4.14441	4.43959	4.27283	4.32921	4.33293	3.90409
metab_512	0.370468	0.370144	0.004708	0.0108	0.988084	5.11108	5.06954	5.15117	5.15332	5.13343	5.09259	5.04696	5.10154	5.0367	5.06735	5.04553	5.04958
metab_513	1.38896	1.38595	3.461e-07	2.071e-06	1.22248	2.98575	2.97407	2.98491	2.98209	2.9823	2.97298	3.80203	3.71034	3.60678	3.66805	3.67923	3.39449
Thiazolidine-4-Carboxylic Acid	0.449879	0.450271	0.0001795	0.0005578	0.98742	6.1186	6.09293	6.13554	6.15117	6.12367	6.10297	6.05596	6.08487	6.0205	6.04901	6.03465	6.02047
metab_516	0.230325	0.187186	0.5357	0.6217	0.983738	4.22334	3.96316	4.15981	4.02355	4.05444	3.55483	3.92896	3.91747	4.03091	3.85826	3.99872	3.85754
metab_517	0.264454	0.24458	0.4825	0.5726	0.974994	4.22248	3.55574	4.09067	3.79988	4.08512	3.51796	3.73611	3.60191	3.94419	3.82648	3.87908	3.70546
Glucose 1-Phosphate	0.546132	0.50669	0.4603	0.5507	1.11509	3.0138	3.00212	3.01296	3.01014	3.01035	5.90616	4.41615	4.10367	2.98348	4.11862	3.69438	4.0557
metab_519	1.47468	1.47446	5.178e-08	3.987e-07	0.855838	5.18019	5.22241	5.18861	5.15206	5.20642	4.93209	4.45569	4.48439	4.42877	4.30334	4.39176	4.36759
metab_520	1.62646	1.63109	1.623e-05	6.214e-05	0.785601	4.4054	4.28859	4.48664	4.38114	4.63086	4.39294	3.71437	3.91212	3.23115	3.40743	3.4121	3.20786
metab_521	0.431698	0.438458	0.1676	0.2421	0.968845	4.65684	4.67739	4.46418	4.53833	4.5701	4.82479	4.52101	4.5167	4.61403	4.44769	4.66718	4.09896
metab_522	1.03412	1.03488	7.857e-08	5.762e-07	0.918014	4.47104	4.44743	4.44104	4.5378	4.44916	4.36846	4.03375	4.12604	4.07272	4.0653	4.11323	4.11013
metab_523	0.564856	0.562243	0.001781	0.004512	0.972046	4.71006	4.69814	4.75739	4.79277	4.75525	4.61774	4.59338	4.6589	4.52478	4.61852	4.56594	4.57566
Delta-Valerobetaine	0.913133	0.920982	0.06461	0.1084	0.862232	3.44178	3.46518	3.12953	3.33243	3.43147	4.75682	3.108	3.10077	3.10004	3.09487	3.10862	3.07676
Mmdma	0.700384	0.70472	7.02e-05	0.0002356	1.03284	5.52141	5.49334	5.52849	5.54615	5.57208	5.40883	5.68624	5.64	5.75123	5.68874	5.72048	5.67344
metab_526	0.50927	0.505662	0.006589	0.01448	1.02685	4.33237	4.34385	4.28828	4.30535	4.38239	4.49373	4.47733	4.46505	4.49354	4.52476	4.48466	4.405
metab_527	0.24956	0.21971	0.4489	0.5403	1.01532	4.52994	4.7402	4.4521	4.30855	4.50083	4.88393	4.58484	4.64194	4.72411	4.61041	4.58105	4.69003
metab_528	0.794785	0.78796	0.001042	0.002803	1.04927	5.02495	5.2046	5.11986	5.14558	5.15257	5.40699	5.37607	5.51799	5.44108	5.40466	5.40323	5.44215
metab_529	0.635557	0.617959	0.09121	0.1455	0.948848	5.35647	5.17962	5.26206	5.20268	5.27383	4.45441	4.83104	4.90641	4.90667	4.88158	4.70986	4.92681
metab_530	1.33824	1.34151	3.409e-06	1.568e-05	0.882408	5.27586	5.34446	5.46873	5.32975	5.36028	5.4162	4.53471	4.98717	4.63865	4.76722	4.78638	4.69627
metab_531	0.0707744	0.0122288	0.9693	0.9765	0.998772	3.63891	4.44847	4.09757	3.9473	4.11473	4.17805	4.12972	4.17777	3.99033	4.15504	3.94365	4.00092
metab_532	0.610634	0.607026	0.01713	0.03383	0.95714	4.37845	4.16623	4.25982	4.38645	4.45511	4.1096	4.04659	4.1303	4.18647	4.04706	4.21298	4.02891
metab_533	0.973045	0.976673	1.133e-07	7.857e-07	0.936271	5.07989	5.01884	5.0392	5.15413	5.12787	5.08623	4.78128	4.78271	4.73644	4.71498	4.79434	4.75046
2-Amino-3-Methoxybenzoic Acid	0.317152	0.314603	0.05437	0.09311	0.987851	4.71314	4.78099	4.79787	4.8276	4.8133	4.70941	4.71719	4.77306	4.71319	4.67372	4.74819	4.67054
metab_535	0.845872	0.839391	0.001327	0.003482	1.06792	4.21757	4.12464	4.23842	4.49861	4.34022	4.46406	4.56929	4.65658	4.62507	4.56507	4.71123	4.51666
1-Rhamnono-1,4-Lactone	1.73182	1.73216	1.607e-07	1.065e-06	1.3048	3.38154	3.36985	3.38071	3.37788	3.37809	3.36876	4.67423	4.45977	4.14124	4.46095	4.20644	4.48504
metab_537	1.20659	1.20006	0.004996	0.01138	0.855986	4.43808	4.66364	4.67835	4.24315	4.31244	4.33029	4.46535	3.84945	3.77655	3.90053	3.54445	3.28489
metab_538	1.31162	1.30731	8.412e-06	3.467e-05	1.17802	3.36533	3.35364	3.36449	3.36166	3.49131	3.75976	3.9828	4.17573	4.04175	4.11317	4.10196	3.96057
Glu Glu	0.95989	0.96653	0.0002303	0.0007045	0.922227	4.5097	4.58171	4.46371	4.55189	4.44641	4.60181	4.20382	4.18276	4.1187	4.12871	4.41739	3.99033
metab_540	0.707194	0.708002	0.02507	0.04718	0.947782	4.65489	5.11135	4.86009	4.95204	5.17329	5.01093	4.55279	4.90141	4.64837	4.80063	4.78848	4.5147
N-[2-Hydroxy-2-[4-(Trifluoromethyl)Phenyl]Ethyl]-4-Methylthiophene-2-Carboxamide	0.46509	0.458042	0.0278	0.05167	1.02028	5.53136	5.64218	5.60171	5.59969	5.62174	5.72349	5.71202	5.86006	5.77806	5.66968	5.77294	5.61108
metab_542	0.536096	0.537923	0.07745	0.1271	0.963699	4.61259	5.04435	4.83538	4.91613	5.11722	5.06252	4.62361	4.92254	4.7552	4.76073	4.83985	4.6112
metab_543	1.37489	1.37667	6.317e-09	6.639e-08	0.903996	6.6757	6.62318	6.57046	6.72887	6.71636	6.62253	5.90185	6.07613	6.00842	6.00974	6.05716	6.04726
metab_544	1.26295	1.25897	1.463e-05	5.678e-05	1.16095	3.55972	3.54803	3.55889	3.55606	3.55627	3.54694	4.28572	4.32002	4.19643	3.90872	3.91274	4.13226
metab_545	1.15781	1.16827	0.0007589	0.002103	0.900298	5.41289	5.28591	5.17976	5.44709	5.43256	5.49977	4.63561	5.01163	5.04012	4.52864	5.1235	4.70263
metab_546	1.78829	1.79485	4.792e-06	2.112e-05	0.773347	4.91566	5.01011	4.94883	4.98055	5.0136	5.07171	3.51356	4.20523	4.13104	3.63031	4.06846	3.60284
metab_547	0.0797458	0.03061	0.9672	0.9753	1.00128	4.77241	4.6526	4.8522	4.92816	4.99058	3.96084	4.58241	4.71136	4.73705	4.6824	4.707	4.77619
metab_548	1.08144	1.07157	0.009095	0.0193	0.889521	5.11913	4.92826	5.00159	5.18323	5.14592	4.1647	4.13892	4.50352	4.48587	4.24534	4.48704	4.4194
Apigeninidin 5-(5''-Caffeylarabinoside)	0.738463	0.74308	0.01579	0.03148	0.953444	5.49534	5.92275	5.73363	5.75271	5.91784	5.84347	5.41676	5.75678	5.44307	5.54415	5.59908	5.2936
metab_551	0.471059	0.469131	0.0378	0.06774	1.02994	3.97046	3.90899	4.04791	4.10647	4.02931	3.7859	4.08969	4.10381	4.14379	4.05084	4.13576	4.04127
metab_552	1.03292	1.03	2.302e-08	2.017e-07	1.0898	4.03671	4.02502	4.03588	4.03305	4.03326	4.02393	4.40428	4.47608	4.36371	4.30981	4.42345	4.38187
metab_553	0.983354	0.990158	0.0006766	0.001889	0.910743	4.28644	4.28388	4.15541	4.31549	4.37436	4.32958	3.95006	4.06797	4.03914	3.67361	4.02424	3.6907
metab_554	1.41956	1.40328	0.00472	0.01082	1.27137	3.03538	3.0237	3.03455	3.03172	3.03194	4.49599	4.18299	4.17474	4.24568	4.13444	4.21632	4.0354
metab_555	0.559219	0.552041	0.05847	0.09932	1.04773	3.77944	3.95181	3.58595	3.86301	3.96538	4.10823	4.14483	3.92468	4.21999	3.96692	4.09953	4.00827
metab_556	1.55451	1.56189	9.193e-06	3.731e-05	0.795638	4.31016	4.21744	3.83193	4.51821	4.01516	4.41806	3.36593	3.35869	3.35797	3.3528	3.36655	3.33468
metab_557	1.15431	1.15911	2.057e-05	7.657e-05	0.903934	4.98788	4.9671	5.01332	5.03532	5.02687	5.01217	4.44392	4.67558	4.66241	4.39756	4.64973	4.32383
metab_559	0.658706	0.661556	0.03427	0.06209	0.951154	4.50179	4.97133	4.72015	4.77756	4.98134	4.91244	4.45195	4.75794	4.64477	4.56618	4.66813	4.36505
metab_560	1.49705	1.5003	3.706e-06	1.687e-05	0.851483	5.32071	5.27872	5.30067	5.45223	5.46356	5.13718	4.33407	4.75528	4.41797	4.44075	4.73706	4.52516
metab_562	1.00529	1.00485	2.187e-08	1.925e-07	1.08293	4.1415	4.12981	4.14067	4.13784	4.13805	4.12872	4.53506	4.5071	4.40619	4.52027	4.48206	4.42312
1-[(2R,3S,5R)-3,4-Dihydroxy-5-(Hydroxymethyl)Oxolan-2-Yl]Pyrimidine-2,4-Dione	1.86278	1.86523	3.833e-15	5.292e-13	0.803699	5.90973	5.88165	5.86203	5.9369	5.8836	5.89276	4.72461	4.74609	4.73806	4.69891	4.73581	4.78068
Didanosine	0.571458	0.557971	0.04336	0.07636	0.96559	5.29222	5.33117	5.32983	5.29317	5.28795	4.85131	5.05803	5.12128	5.03719	5.03522	5.05002	5.00128
metab_565	0.18011	0.139303	0.5757	0.6573	0.992189	5.0892	4.99372	5.11504	5.09015	4.94132	4.73007	4.98759	5.04501	4.84903	5.03095	4.92418	4.88817
metab_566	1.30973	1.31334	3.147e-08	2.633e-07	0.852227	3.85881	3.95539	3.9208	4.00588	3.94132	4.0294	3.4974	3.31935	3.40264	3.30297	3.34392	3.34199
9H-Purine-9-Ol	0.993578	0.994939	1.033e-09	1.457e-08	0.951479	6.87361	6.84216	6.8612	6.90687	6.87565	6.81569	6.5215	6.5632	6.53268	6.50289	6.54329	6.51672
Dimethyl Phosphate	0.342098	0.347873	0.2036	0.285	0.983514	5.72654	5.7661	5.73605	5.77159	5.77124	6.1678	5.77239	5.74064	5.74082	5.7041	5.71714	5.68939
2-Phospho-D-Glyceric Acid	2.69761	2.70441	3.915e-11	9.706e-10	1.8937	2.7332	2.72152	2.73236	2.72954	2.72975	2.72043	5.23138	4.92997	5.19873	5.41193	4.92513	5.30022
metab_570	0.242322	0.233426	0.403	0.4954	0.984076	4.40492	4.37048	4.58021	4.46311	4.41479	4.14488	4.11929	4.49433	4.42289	4.25879	4.39923	4.25882
metab_571	0.842409	0.840889	2.255e-05	8.329e-05	0.945214	4.67832	4.75614	4.74405	4.64758	4.66995	4.65082	4.5459	4.42749	4.42813	4.47671	4.37858	4.34868
metab_572	0.126326	0.115968	0.5556	0.6394	0.99445	4.64889	4.72218	4.8137	4.59109	4.68558	4.64611	4.73067	4.68196	4.68562	4.69984	4.60658	4.55024
metab_573	1.12085	1.11812	0.001013	0.00273	0.896319	5.14665	4.84673	4.9086	4.98224	4.90994	4.54379	4.19273	4.53621	4.51561	4.25673	4.59456	4.20298
metab_574	0.393734	0.39577	0.005441	0.01226	1.01525	4.48658	4.55265	4.51224	4.52097	4.57073	4.50758	4.62069	4.56499	4.64939	4.58303	4.59907	4.54947
metab_575	0.506877	0.509449	9.958e-05	0.0003227	1.01867	5.11602	5.16551	5.15433	5.18321	5.12639	5.11502	5.21276	5.26274	5.22473	5.27554	5.22059	5.24047
metab_576	0.228478	0.23257	0.289	0.3795	0.987298	3.96582	4.17367	4.01516	4.12926	4.18602	4.09181	4.07773	4.144	4.02557	3.93126	4.05015	4.02447
metab_577	1.24189	1.24251	1.173e-07	8.101e-07	0.888113	4.72798	4.76347	4.81792	4.70998	4.67812	4.66807	4.34933	4.20937	4.16261	4.19082	4.171	4.11365
metab_578	1.2159	1.21619	2.25e-07	1.425e-06	0.909943	5.66906	5.68111	5.74306	5.63905	5.59763	5.57914	5.28688	5.16858	5.08866	5.14988	5.11043	5.05574
metab_579	1.41639	1.41601	1.476e-09	1.967e-08	1.15601	4.31272	4.32984	4.25197	4.40832	4.27033	4.42629	4.97426	5.05012	4.97351	5.05232	4.98946	5.01714
Monomethyl Phthalate	0.516079	0.521243	0.000792	0.002182	1.02395	4.47007	4.40576	4.44626	4.43548	4.44856	4.34713	4.5262	4.5279	4.55103	4.58735	4.49861	4.50097
metab_581	0.820817	0.806339	0.01482	0.02975	0.934267	5.07196	5.0457	5.06886	5.03949	4.95819	4.39229	4.67661	4.65423	4.56708	4.59172	4.57498	4.56287
3,4-Dihydroxyphenyl Ethanol	1.26364	1.26474	2.05e-07	1.313e-06	0.884128	4.75421	4.76303	4.79896	4.72821	4.69626	4.68548	4.36628	4.23101	4.13416	4.1828	4.12399	4.09698
Salicylaldehyde	0.868931	0.86841	2.978e-06	1.391e-05	0.949773	5.31468	5.31037	5.33805	5.32496	5.24667	5.23938	5.1403	5.01504	5.01531	5.02675	4.99511	4.99005
7-Hydroxychroman-2-One	1.04895	1.04845	6.161e-07	3.437e-06	0.931985	5.60351	5.60497	5.67041	5.58586	5.54306	5.51689	5.32804	5.2056	5.16372	5.21847	5.17354	5.1497
2-Hydroxyphenylalanine	1.31373	1.31409	2.491e-07	1.551e-06	0.906673	6.38736	6.37309	6.43501	6.35852	6.3047	6.26773	5.95345	5.76642	5.70493	5.76034	5.72753	5.653
metab_586	1.26311	1.25833	2.939e-05	0.0001062	0.88335	5.06611	5.02336	5.05508	5.02336	4.9495	4.61485	4.54925	4.35927	4.3046	4.33916	4.42087	4.28885
Isocoumarin	1.25999	1.26098	4.717e-07	2.712e-06	0.885242	4.80596	4.8265	4.86891	4.76322	4.72608	4.7116	4.43262	4.25222	4.18289	4.17778	4.19328	4.17357
metab_588	0.277556	0.281241	0.2519	0.3389	0.983195	4.14445	4.02592	4.02915	4.02882	4.04062	4.36791	4.08271	4.01792	4.04256	4.05919	3.99121	4.02663
metab_589	0.720913	0.721454	3.142e-06	1.459e-05	1.04809	3.77101	3.75848	3.83415	3.76459	3.84447	3.85706	3.96772	3.98876	3.97604	4.02006	3.9866	3.98797
metab_590	0.518101	0.520359	0.01908	0.03714	0.968823	4.28345	4.18973	4.11181	4.31601	4.26134	4.43546	4.10129	4.09944	4.12197	4.137	4.13921	4.20109
metab_591	1.75995	1.75077	0.0001276	0.0004064	1.36335	3.00251	3.04342	3.00168	2.99885	2.99906	4.14014	4.29945	4.38351	4.34147	4.49801	4.21361	4.42647
metab_592	1.3428	1.34453	3.449e-07	2.066e-06	0.893766	5.9104	5.92578	5.86592	5.93501	5.78594	5.70502	5.21903	5.36906	5.21362	5.17485	5.30616	5.11592
metab_593	0.358343	0.358379	0.005939	0.01322	1.01315	4.40714	4.42448	4.39413	4.43885	4.38218	4.41493	4.48178	4.46914	4.50312	4.49047	4.45982	4.40353
metab_594	0.552961	0.553655	0.0004848	0.001397	0.976195	5.1398	4.9851	5.01452	5.03961	5.0363	5.03161	4.95172	4.90843	4.9494	4.89941	4.92408	4.89593
metab_595	0.969071	0.976185	0.003313	0.007912	0.899	4.01163	3.83044	3.83115	3.92495	3.98517	4.41523	3.50173	3.49103	3.74209	3.5595	3.80045	3.481
metab_596	1.04765	1.05637	0.0004977	0.00143	0.897988	4.35778	3.97813	4.1379	4.14174	4.18695	4.5473	3.89116	3.72956	3.73291	3.76057	3.81779	3.82967
metab_597	0.460881	0.460481	0.0009724	0.002627	1.0164	5.18729	5.20098	5.12673	5.20812	5.21642	5.15043	5.30943	5.27427	5.2847	5.24606	5.2303	5.25809
metab_598	1.00015	1.00145	1.667e-05	6.364e-05	0.935657	5.64641	5.66259	5.54288	5.66294	5.60841	5.44757	5.1841	5.32257	5.20232	5.15889	5.3406	5.2024
metab_599	0.346192	0.340152	0.3247	0.417	1.03545	3.16107	3.89175	3.38679	3.30225	3.26683	3.47101	3.51165	3.62788	3.61582	3.64585	3.32002	3.48254
metab_600	0.326436	0.327867	0.04026	0.07153	1.0131	4.48373	4.3851	4.4518	4.44996	4.4315	4.35693	4.52892	4.46138	4.52616	4.48281	4.42873	4.48113
metab_601	0.606608	0.607711	0.0008842	0.002408	1.03598	4.06388	4.13919	4.04373	4.21027	4.13092	4.08933	4.31697	4.1936	4.31364	4.2274	4.24372	4.27062
Adp	1.10269	1.10762	0.000305	0.0009139	0.918432	5.74696	5.71657	5.65188	5.74917	5.73856	5.675	5.28789	5.4762	5.06284	5.11725	5.50309	5.03385
metab_603	0.140887	0.114267	0.727	0.7884	0.985045	3.30125	2.88212	3.07467	3.01963	3.18292	2.59419	2.94711	2.69755	2.87671	2.96475	3.21999	3.08012
metab_604	1.01117	1.00989	5.696e-05	0.0001946	0.92986	5.42684	5.36854	5.3833	5.48485	5.42612	5.16167	4.88106	5.1042	4.94146	4.97334	5.02833	5.0597
metab_605	0.0806345	0.0439034	0.7687	0.821	0.998048	4.12526	4.07617	4.1328	4.13998	4.10039	4.01203	4.11842	4.04578	4.11187	4.07074	4.14092	4.05308
metab_606	1.00055	0.989771	0.003817	0.008943	1.16692	2.61122	2.59956	2.61039	2.60757	2.60778	2.59847	2.98199	3.25267	2.88296	2.57579	3.22458	3.32512
metab_607	0.962735	0.96448	9.287e-08	6.599e-07	0.949248	6.26782	6.21689	6.20317	6.29707	6.25062	6.24279	5.86098	5.96197	5.88987	5.9296	5.95127	5.98281
Cytidine	1.19965	1.19933	1.18e-05	4.694e-05	0.908866	5.70693	5.69607	5.59582	5.77682	5.65676	5.47529	4.99667	5.24908	5.0038	5.15227	5.13538	5.27673
metab_609	1.11114	1.10958	9.52e-06	3.852e-05	0.914585	5.12732	5.34188	5.306	5.10205	5.05585	5.04579	4.75671	4.74486	4.73625	4.69441	4.71728	4.68355
metab_610	0.499675	0.503239	0.004095	0.009529	1.02598	4.22302	4.10938	4.18087	4.1882	4.20103	4.03781	4.2607	4.23895	4.25625	4.28979	4.27474	4.27179
metab_611	1.17031	1.17076	0.002246	0.005544	0.848195	3.77651	3.86635	3.80572	3.67887	3.74674	3.73165	3.6189	3.29394	2.65504	3.27323	3.36954	2.96359
metab_612	1.59981	1.60074	1.126e-06	5.794e-06	1.28227	3.09973	3.18454	3.32567	3.41727	2.95088	2.94156	4.06933	4.19312	3.98846	4.00828	3.9922	4.00688
2-Aminobutan-1-Ol	0.987737	0.988268	3.868e-06	1.752e-05	0.934049	5.20317	5.25491	5.30022	5.18401	5.15021	5.20201	4.97974	4.89562	4.78416	4.92682	4.84334	4.8
metab_614	0.743488	0.747533	0.005943	0.01323	0.945251	4.40956	4.56545	4.64385	4.48212	4.52149	4.66384	4.49103	4.41416	4.1141	4.36297	4.22287	4.19031
metab_615	0.651537	0.651355	4.241e-05	0.000149	1.04457	3.49242	3.45666	3.40773	3.48902	3.50394	3.51586	3.58577	3.62856	3.6001	3.69068	3.63207	3.66052
metab_616	0.312495	0.315249	0.03473	0.06285	1.01176	4.49588	4.50786	4.54367	4.53821	4.49903	4.46387	4.60655	4.53856	4.62278	4.5534	4.51168	4.53262
metab_617	0.857111	0.866515	0.004133	0.009602	1.0854	3.73858	3.90707	3.8728	3.78074	3.87757	3.38004	4.16516	3.93496	4.14003	4.07908	4.09916	4.06326
O-Acetylcarnitine	2.0644	2.06434	5.81e-08	4.402e-07	0.673125	4.41083	4.42632	4.28028	4.47424	4.47963	4.56568	2.77406	2.76683	2.79142	3.16369	3.21199	3.21817
metab_619	0.570838	0.574722	0.01922	0.03738	0.962282	4.28022	4.15091	4.23534	4.36096	4.41751	4.32571	4.24982	4.1879	3.95125	4.0784	4.19579	4.13509
2,4-Thiazolidinedicarboxylic Acid, 2-Methyl-	1.46439	1.46474	2.592e-10	4.634e-09	1.13964	5.12943	5.09785	5.10532	5.21694	5.18605	5.20075	5.85218	5.93729	5.8114	5.932	5.85862	5.86667
metab_621	0.428451	0.434064	0.01751	0.03449	1.0205	4.4213	4.50209	4.52778	4.49808	4.56642	4.41309	4.62892	4.50665	4.64748	4.56579	4.56542	4.56344
2,3-Butanediol	0.121978	0.118606	0.2676	0.3561	1.0029	4.45178	4.49433	4.47472	4.52635	4.47313	4.46914	4.5092	4.50366	4.48502	4.47477	4.49903	4.50075
Isobutyric Acid	0.0409628	0.0373662	0.7293	0.7902	1.00077	5.18095	5.18814	5.19212	5.18723	5.17534	5.18077	5.20909	5.17655	5.22558	5.18663	5.17872	5.1514
metab_624	0.465639	0.470813	0.01017	0.02129	1.02681	3.7893	3.78193	3.77999	3.82891	3.90429	3.73672	3.92631	3.87298	3.9775	3.89642	3.82177	3.93937
metab_625	0.582919	0.589063	0.001216	0.003213	1.03584	3.81806	3.87139	3.86435	3.85942	3.90911	3.77595	4.02659	3.91215	4.00251	4.00442	3.91991	4.0648
metab_626	0.538081	0.544985	0.003682	0.008671	1.02766	4.5457	4.5788	4.59033	4.56395	4.63305	4.42651	4.7199	4.61418	4.73007	4.68572	4.65933	4.68376
metab_627	0.467566	0.470391	0.01613	0.03207	1.02799	3.84207	3.87738	3.76428	3.88483	3.94808	3.8332	4.0071	3.90547	4.03472	3.95687	3.86897	4.02228
metab_628	0.460462	0.465534	0.01373	0.02782	1.01976	5.1935	5.23744	5.25278	5.23227	5.28707	5.07794	5.3641	5.27301	5.36898	5.28882	5.28578	5.31417
metab_629	0.210588	0.210168	0.09728	0.1537	1.00538	5.37635	5.38171	5.43225	5.42135	5.411	5.34214	5.43606	5.42623	5.42971	5.43435	5.42107	5.3879
Cytidine-3'-Monophosphate	0.755581	0.750209	0.01089	0.0226	1.06304	4.18584	4.20526	4.10911	4.31284	4.34664	4.43969	4.82639	4.52689	4.39895	4.65287	4.4269	4.38679
metab_631	0.763566	0.768169	1.157e-05	4.609e-05	0.963897	5.72	5.75457	5.76723	5.86659	5.80596	5.81943	5.57418	5.63614	5.57198	5.53382	5.60795	5.55654
metab_632	0.142399	0.141455	0.2885	0.3789	1.00477	4.13791	4.20565	4.20992	4.18305	4.22742	4.18267	4.20069	4.21619	4.23596	4.16081	4.20579	4.24617
metab_633	0.56911	0.57642	0.005077	0.01154	1.034	4.19645	4.17623	4.27224	4.23663	4.3055	4.04716	4.37936	4.31108	4.3693	4.39562	4.30397	4.33709
metab_634	0.379028	0.381549	0.02554	0.04796	1.01767	4.13774	4.2596	4.26666	4.25487	4.29559	4.24686	4.38086	4.29025	4.35541	4.32294	4.261	4.30059
Cyanthoate	0.18313	0.170686	0.1829	0.2606	1.00448	5.36599	5.36911	5.3743	5.38045	5.34575	5.31357	5.41587	5.37568	5.35189	5.38866	5.41559	5.34154
metab_636	1.26719	1.27268	9.237e-07	4.885e-06	0.896128	5.28119	5.37162	5.38573	5.42035	5.35728	5.41585	4.77386	4.98941	4.82011	4.74962	4.89811	4.65101
metab_637	0.965157	0.972694	0.001761	0.004475	0.928439	5.28146	5.22443	5.17823	5.38382	5.41848	5.79554	4.99363	5.0121	5.01423	4.97597	4.98482	4.98795
Pyridoxal	0.731001	0.737761	0.0002056	0.0006344	0.957755	4.74693	4.79458	4.80577	4.89779	4.80199	4.92704	4.70157	4.67684	4.61242	4.57123	4.62411	4.56538
metab_639	1.74444	1.74397	1.904e-06	9.334e-06	1.30903	3.44853	3.01263	3.45415	3.79012	3.53842	3.4115	4.62556	4.54938	4.53174	4.51489	4.38067	4.43733
metab_640	0.670249	0.653707	0.09494	0.1505	0.923509	3.72672	4.02008	4.02177	3.95552	3.36749	3.34208	3.86096	3.38163	3.25314	3.43486	3.4152	3.37202
metab_641	1.21207	1.21541	5.77e-07	3.247e-06	0.886734	4.51793	4.46469	4.39423	4.51155	4.44568	4.57674	3.99913	3.98863	3.80368	4.06575	3.96775	4.03437
metab_642	1.47162	1.47529	6.174e-09	6.531e-08	1.2242	3.21778	3.32208	3.25496	3.23468	3.40306	3.15694	4.05385	4.0064	3.95474	4.05919	3.96519	3.94465
metab_643	0.454952	0.458582	0.005155	0.0117	0.982429	5.11981	5.16154	5.17208	5.205	5.21762	5.19847	5.12514	5.14207	5.08995	5.02133	5.11948	5.02784
metab_644	0.449533	0.451215	0.003624	0.008554	0.983907	5.36453	5.39791	5.39893	5.4296	5.44923	5.39621	5.34237	5.37557	5.32794	5.26607	5.34775	5.25501
metab_645	0.857519	0.860564	4.586e-05	0.0001602	0.948325	5.1945	5.19327	5.17074	5.31719	5.30613	5.16979	4.87849	5.01337	4.95686	4.87325	5.04373	4.96559
1-Methyladenosine	1.10795	1.11487	3.039e-06	1.417e-05	0.922106	5.55261	5.46495	5.42683	5.60873	5.58863	5.63391	5.05353	5.22494	5.10078	5.04436	5.19618	5.06386
metab_647	1.12049	1.12	9.539e-07	5.007e-06	0.913987	5.08125	5.15125	5.15435	5.06284	5.03481	4.92858	4.68089	4.68232	4.55941	4.61322	4.682	4.57791
4-P-Coumaroylquinic Acid	0.388714	0.389465	0.2257	0.3099	0.974107	4.66802	5.117	4.8201	4.96329	5.13472	5.19012	4.71876	5.05221	4.85392	4.88405	4.9202	4.68941
metab_649	0.549289	0.54577	0.0007439	0.002065	0.972132	4.31698	4.34508	4.38597	4.27426	4.26882	4.24741	4.22754	4.18892	4.18489	4.21473	4.15268	4.14769
metab_650	0.521012	0.532351	0.04606	0.08063	0.963435	4.13027	4.20638	4.08868	4.28123	4.31867	4.406	4.12121	4.26928	3.99671	3.99804	4.14507	3.97547
metab_651	0.874244	0.879988	0.000388	0.001139	0.932254	4.36518	4.27991	4.40248	4.39337	4.43123	4.43254	4.03202	4.19804	4.1443	3.98752	4.24148	3.91811
L-Methionine	1.08269	1.08348	2.587e-06	1.227e-05	0.939915	6.83538	6.9033	6.93554	6.83533	6.805	6.82536	6.59777	6.4778	6.36417	6.47315	6.41976	6.33945
metab_653	0.919888	0.92567	6.676e-05	0.0002248	0.932236	4.63345	4.53714	4.59107	4.64484	4.64624	4.66257	4.25972	4.4371	4.35526	4.22156	4.40022	4.16372
metab_654	0.614131	0.60581	0.01406	0.02837	0.961084	4.57903	4.58039	4.6642	4.60391	4.6077	4.41037	4.44216	4.49399	4.4879	4.306	4.44892	4.19474
metab_655	0.307526	0.316087	0.2156	0.2981	0.983627	4.80214	4.81173	4.79066	4.96035	4.91372	5.03778	4.83344	4.93502	4.77305	4.7201	4.91368	4.66349
metab_656	0.983052	0.989818	0.0008949	0.002437	0.907973	4.10058	4.25119	4.11381	4.29352	4.36856	4.23689	3.77339	3.89276	3.66126	3.63686	4.01977	4.04611
metab_657	0.868747	0.873437	0.000485	0.001397	0.938222	4.74625	4.74695	4.73341	4.76911	4.75738	4.80215	4.53588	4.60274	4.52401	4.33946	4.54272	4.24365
metab_658	0.373865	0.357535	0.1267	0.1918	0.981077	4.82838	4.86059	4.82372	4.87245	4.79172	4.67511	4.74894	4.85386	4.73686	4.67389	4.77309	4.52223
metab_659	1.02283	1.01862	4.817e-05	0.0001675	0.921713	4.97185	4.8063	4.89488	5.01658	4.96237	4.77693	4.35275	4.5716	4.54431	4.63525	4.46066	4.55985
metab_660	1.34269	1.35396	0.0008194	0.002246	0.850115	4.79578	4.85299	4.57358	4.82493	4.84438	4.89265	4.02908	4.57079	4.04525	3.71472	4.40888	3.69659
metab_661	1.4055	1.41043	6.898e-07	3.794e-06	0.87993	5.77887	5.61531	5.61071	5.76181	5.71971	5.74558	4.80701	5.1772	4.98489	4.98963	5.15297	5.00993
metab_662	1.21283	1.2174	1.924e-08	1.733e-07	0.908559	5.45565	5.43487	5.42917	5.48432	5.51454	5.49023	4.95653	5.06689	4.95351	4.91117	5.03302	4.88962
metab_663	0.149505	0.118178	0.7664	0.819	1.01915	2.78008	3.2515	2.68074	3.04546	3.43351	3.29746	2.65924	3.48198	3.23605	2.74098	3.48268	3.23797
metab_664	0.231663	0.218394	0.3879	0.4805	0.986163	4.20139	4.31047	4.32654	4.3875	4.28246	4.07825	4.16451	4.21273	4.27366	4.18865	4.37262	4.01833
Glutamylcysteine	0.183526	0.180693	0.3181	0.4103	1.00707	4.92996	4.94497	5.00998	4.95181	4.92842	4.94022	4.91206	5.0657	4.98856	5.01456	5.05247	4.88042
Cinnavalininate	0.649556	0.656	0.004945	0.01128	0.96125	4.75228	4.76201	4.71492	4.86304	4.84318	4.86488	4.6496	4.76218	4.52325	4.57655	4.69874	4.47427
metab_667	1.10526	1.09967	0.0005746	0.001629	1.11163	4.00479	4.47479	4.16765	4.45915	4.21845	4.58477	4.70964	4.92116	4.72469	4.87434	4.82566	4.74603
metab_668	0.733479	0.741245	0.002363	0.005807	0.950834	4.49179	4.523	4.62217	4.66822	4.66269	4.73336	4.41975	4.54886	4.36674	4.32601	4.42778	4.24872
metab_669	0.187128	0.190604	0.2828	0.3727	0.992281	4.33322	4.38184	4.38495	4.4587	4.43016	4.44213	4.36516	4.43561	4.36473	4.35732	4.42503	4.2809
metab_670	0.442291	0.448658	0.2229	0.307	0.946497	3.29841	2.89882	2.90967	3.03367	3.43158	3.27071	2.90275	3.43019	2.88019	2.87502	2.88877	2.85692
metab_671	0.643712	0.643116	0.0006251	0.001756	0.966728	4.89911	4.91792	4.8819	5.03187	4.98482	4.85893	4.68296	4.77868	4.73912	4.78641	4.82606	4.77585
metab_672	1.18518	1.18705	2.134e-07	1.358e-06	0.910259	5.36116	5.44102	5.42239	5.37964	5.29386	5.32915	4.99307	4.97148	4.84446	4.86972	4.85855	4.79373
metab_673	0.574171	0.570059	0.03123	0.05723	0.962118	4.74475	4.65033	4.63987	4.60211	4.68691	4.55329	4.16627	4.52537	4.51818	4.50163	4.63521	4.47546
metab_674	0.302766	0.300695	0.0849	0.137	0.988739	4.93592	4.94688	4.95464	5.00751	5.02785	4.96753	4.94135	4.97541	4.90291	4.87831	4.98369	4.82104
5-Methylcytosine	1.29802	1.30535	6.838e-07	3.766e-06	0.879064	4.84631	4.72076	4.7113	4.90691	4.85546	4.93418	4.18732	4.3422	4.25177	4.14241	4.36407	4.18087
metab_676	0.0879099	0.0811909	0.7095	0.7738	0.996158	4.09342	4.10693	4.18338	4.16873	4.23336	4.19683	4.11397	4.27546	4.1031	4.11132	4.22504	4.06097
metab_677	0.706036	0.709517	8.827e-05	0.0002903	1.04158	4.47832	4.46663	4.47749	4.47466	4.47487	4.46553	4.64128	4.66495	4.58022	4.79406	4.63231	4.63955
metab_678	0.576573	0.567603	0.01269	0.02591	0.965142	4.61951	4.63714	4.60666	4.61864	4.67188	4.38403	4.30475	4.367	4.50952	4.46479	4.47676	4.45667
metab_679	0.247498	0.24798	0.2094	0.2911	0.989151	4.76228	4.60021	4.62961	4.80113	4.75254	4.66107	4.62182	4.65095	4.57568	4.66908	4.71455	4.66524
metab_680	0.570136	0.580603	0.06363	0.107	0.95398	4.11141	4.16084	4.19144	4.28961	4.30842	4.49215	4.06754	4.29667	3.98687	4.06311	4.20319	3.76226
metab_681	0.176602	0.146015	0.697	0.7634	1.01543	2.84928	3.6196	3.45353	3.51732	3.75056	3.41347	3.49443	3.37526	3.5201	3.41997	3.45754	3.65675
metab_682	0.360286	0.361946	0.0985	0.1553	1.02271	3.88123	4.0038	3.70715	3.7683	3.81908	3.80934	3.89707	3.99471	3.93303	3.96483	3.8548	3.86436
metab_683	0.808293	0.804453	0.000122	0.0003904	1.06247	3.92128	3.85935	3.88712	3.9787	3.90938	3.87944	4.23171	4.20728	4.25074	4.06399	4.0837	4.06105
7-Methylguanine	1.04267	1.05029	4.84e-05	0.0001679	0.915772	4.78804	4.64359	4.57765	4.79603	4.79329	4.89496	4.2409	4.45048	4.32683	4.31295	4.45532	4.30954
Pyridoxine	1.37957	1.35787	0.01534	0.03069	1.28927	2.90155	2.88987	2.90071	2.89789	2.8981	4.8036	4.13095	4.22612	4.12886	4.12442	4.20425	4.05703
metab_686	0.517373	0.518956	0.003805	0.008918	1.02686	4.32022	4.30516	4.35462	4.29072	4.39744	4.24377	4.51161	4.44258	4.45258	4.39545	4.35396	4.45096
metab_687	0.971295	0.971374	0.0003126	0.0009341	0.904724	3.89367	3.78254	3.76268	3.89063	3.75789	3.77141	3.64977	3.53069	3.29501	3.56124	3.33891	3.30452
metab_688	0.0770176	0.0644907	0.7027	0.7683	0.997643	4.68426	4.73311	4.58642	4.70923	4.63455	4.65705	4.60477	4.6679	4.69624	4.62046	4.63203	4.71658
metab_689	1.06397	1.06818	1.083e-08	1.057e-07	0.921134	4.86688	4.81594	4.85288	4.89077	4.86251	4.9236	4.47062	4.54467	4.44253	4.48102	4.52585	4.44536
metab_690	0.591143	0.582753	0.00875	0.01864	0.971224	5.6554	5.61899	5.65116	5.66564	5.62583	5.35306	5.45506	5.45174	5.44177	5.40961	5.42037	5.42692
metab_691	1.07306	1.0773	1.477e-08	1.379e-07	0.933796	5.90446	5.87558	5.86618	5.95125	5.88518	5.95354	5.50064	5.59298	5.48252	5.51123	5.53437	5.46982
metab_692	1.13592	1.14446	9.587e-05	0.0003125	0.920027	6.10126	5.91001	5.85782	6.11105	6.07141	6.10899	5.4097	5.64999	5.59595	5.3834	5.76881	5.46104
metab_693	1.02792	1.03154	2.641e-09	3.185e-08	0.952202	7.45253	7.45316	7.44967	7.49298	7.46718	7.49918	7.11508	7.17807	7.08486	7.10052	7.12923	7.06693
metab_694	0.892903	0.890526	3.563e-05	0.0001271	0.932686	4.41875	4.23997	4.36391	4.34981	4.38467	4.17858	4.09523	4.01555	3.99329	4.00769	4.0112	4.06845
metab_695	0.614383	0.614299	0.002335	0.005742	1.04062	3.94444	3.93275	3.94361	3.94078	3.94099	3.93166	3.97434	4.14936	4.04521	4.16104	4.2301	4.03185
metab_696	0.41548	0.416482	0.0003177	0.0009479	1.01117	5.98515	5.9842	6.00768	6.01571	6.02409	5.96111	6.08176	6.05636	6.08946	6.05232	6.05763	6.03899
metab_697	0.11628	0.119197	0.6744	0.7439	0.992317	4.16492	3.9498	4.04165	4.21404	4.35027	4.26723	3.98546	4.25609	4.06903	4.11762	4.18709	4.18558
metab_698	0.460007	0.45165	0.03279	0.05977	1.02434	4.59552	4.40923	4.66017	4.54196	4.59043	4.56117	4.81089	4.62807	4.64381	4.62696	4.66907	4.64439
metab_699	0.455363	0.456742	0.1005	0.1578	0.964006	3.84923	3.73394	3.61777	3.89356	3.99582	3.91523	3.56116	3.77275	3.58039	3.87488	3.77092	3.61715
metab_700	0.515069	0.512753	0.01614	0.03209	1.03477	3.80306	3.78451	3.77434	3.86095	3.56143	3.82141	3.91941	3.90728	3.92047	3.87188	3.84152	3.93146
metab_701	0.0789441	0.0659558	0.562	0.645	1.00163	4.91747	4.92063	4.89548	4.92909	4.89659	4.90055	4.95958	4.90883	4.94195	4.91146	4.90597	4.87898
metab_702	0.704614	0.708201	1.493e-05	5.783e-05	1.03849	4.63535	4.63143	4.65367	4.66712	4.7357	4.5793	4.83285	4.80492	4.85316	4.84728	4.83699	4.79787
metab_703	1.33836	1.34624	1.653e-06	8.203e-06	0.852733	4.22406	4.18279	4.21262	4.28343	4.20439	4.35699	3.752	3.73011	3.52768	3.50016	3.74947	3.45218
metab_704	0.582124	0.573824	0.01439	0.02896	1.04495	3.64067	3.62898	3.63984	3.63701	3.63722	3.84291	3.74738	3.97239	3.9164	3.72487	3.90939	3.74824
metab_705	0.773386	0.778803	0.008062	0.01734	0.94812	5.06747	5.4803	5.24053	5.2585	5.41362	5.45893	4.98508	5.24355	4.98757	5.0678	5.11181	4.86856
metab_706	0.563372	0.566227	3.396e-05	0.0001216	1.02101	5.46954	5.4686	5.49901	5.48742	5.50845	5.40949	5.60537	5.56595	5.59964	5.59939	5.6012	5.564
metab_707	1.52766	1.53238	1.542e-09	2.034e-08	0.844405	5.07483	5.05225	5.02984	5.0478	5.06279	5.07807	4.30782	4.29651	4.30606	4.13851	4.38915	4.18737
2,5-Dihydroxybenzamide	1.37688	1.38117	1.633e-09	2.133e-08	0.90039	6.4041	6.39547	6.40814	6.41651	6.4284	6.43523	5.82795	5.81167	5.77964	5.69199	5.86246	5.67949
Gallocatechin	0.595642	0.602797	0.04398	0.07735	0.968794	6.22007	6.5562	6.33461	6.41644	6.53668	6.58152	6.14162	6.46935	6.17491	6.26962	6.35569	6.03039
metab_710	0.520747	0.52457	0.1002	0.1575	0.963009	4.60649	5.02339	4.73227	4.84667	4.9911	4.99579	4.49692	4.93052	4.58021	4.75443	4.82198	4.5301
metab_711	1.26642	1.26809	5.434e-07	3.075e-06	0.879277	4.63334	4.51409	4.52314	4.62535	4.62301	4.6161	3.88647	4.14741	3.92769	4.10437	4.02332	4.11796
metab_712	1.35666	1.35713	1.869e-09	2.389e-08	1.11594	5.33194	5.32205	5.29734	5.39112	5.39735	5.3983	5.94499	6.0675	5.95888	6.03652	5.93478	5.91941
4-(4-Hydroxyphenyl)-2-Butanone O-[2,6-Digalloylglucoside]	1.04717	1.05342	0.004083	0.009506	0.911878	5.08853	5.63368	5.32913	5.42641	5.53939	5.66353	4.78274	5.29318	4.88665	5.06763	5.10992	4.66238
metab_714	1.13865	1.14207	7.703e-08	5.66e-07	0.919057	5.47137	5.41427	5.43096	5.48302	5.52849	5.50979	4.96819	5.14275	4.97072	5.04906	5.04213	5.00602
metab_715	2.17093	2.1736	2.19e-14	2.192e-12	0.687847	5.12926	5.05527	5.03269	4.99064	4.95755	5.0522	3.47382	3.46659	3.46586	3.46069	3.47445	3.44257
metab_716	1.96942	1.97142	2.306e-14	2.28e-12	0.747364	5.14821	5.09733	5.10402	5.16454	5.08516	5.13161	3.81866	3.82171	3.7946	3.8971	3.84405	3.79157
metab_717	2.54605	2.5481	2.413e-17	1.017e-14	0.564753	4.97162	4.96196	5.01564	4.97579	4.97232	4.89196	2.8141	2.80687	2.80615	2.80098	2.81472	2.78288
metab_718	2.69139	2.69381	6.648e-18	4.095e-15	0.562602	5.52049	5.50679	5.53625	5.56913	5.53306	5.45081	3.11514	3.10791	3.10718	3.10201	3.11576	3.0839
metab_719	2.26717	2.27029	1.774e-13	1.148e-11	0.708461	5.89721	5.86619	5.904	5.92061	5.88573	5.84403	4.26027	4.17916	4.04009	4.18123	4.224	4.13678
metab_720	1.44598	1.44761	1.273e-13	8.888e-12	0.876153	5.67546	5.61475	5.64126	5.66563	5.60927	5.60769	4.94755	4.94031	4.93958	4.93441	4.94817	4.91629
metab_721	2.76393	2.76562	8.396e-13	4.176e-11	0.548957	5.68164	5.65884	5.65844	5.68565	5.67145	5.58934	3.05609	3.04886	3.04814	3.04297	3.05672	3.38546
metab_722	2.50399	2.50765	1.441e-11	4.275e-10	0.620615	5.53461	5.53305	5.53096	5.56953	5.53032	5.48385	3.42222	3.45622	3.32086	3.24964	3.44722	3.69552
metab_723	2.4667	2.46915	2.335e-19	5.719e-16	0.583607	4.88318	4.84477	4.89301	4.88249	4.86644	4.84016	2.85056	2.84333	2.84261	2.83744	2.85118	2.81934
metab_724	1.8968	1.89915	3.378e-14	3.025e-12	0.777056	5.4512	5.35283	5.40228	5.41857	5.32182	5.37499	4.1963	4.18906	4.18834	4.18317	4.19693	4.16504
metab_725	1.78285	1.78455	6.415e-15	7.903e-13	0.808457	5.58872	5.53559	5.54153	5.54284	5.50385	5.49209	4.48376	4.47652	4.4758	4.47062	4.48438	4.4525
metab_726	0.999821	1.00121	6.623e-07	3.66e-06	0.936409	5.435	5.45755	5.49233	5.42561	5.39817	5.43773	5.21793	5.10797	5.06096	5.10166	5.07316	5.00679
metab_727	1.19949	1.20126	5.792e-07	3.257e-06	0.911608	5.63916	5.66344	5.69459	5.60658	5.5782	5.62386	5.31628	5.16147	5.05905	5.14615	5.10504	5.0306
Phenacylamine	1.19698	1.19851	1.5e-06	7.527e-06	0.921728	6.38594	6.42107	6.45627	6.36585	6.33061	6.36682	6.08358	5.9252	5.80049	5.90136	5.85292	5.76428
2-Hydroxycinnamic Acid	1.17824	1.17982	1.209e-06	6.196e-06	0.924422	6.40406	6.43593	6.46412	6.37405	6.35691	6.38741	6.10935	5.95553	5.83927	5.93015	5.88131	5.80698
8-Hydroxy-5,6-Octadienoic Acid	0.0885344	0.0866811	0.4208	0.5122	0.998484	5.9211	5.9176	5.94516	5.93789	5.94472	5.95116	5.95969	5.9179	5.94898	5.91513	5.92461	5.89487
metab_731	0.64064	0.6429	0.001631	0.004174	0.955432	3.80689	3.72188	3.7333	3.85662	3.82035	3.8108	3.75357	3.62973	3.53244	3.6081	3.66581	3.55016
metab_732	0.194471	0.188891	0.2383	0.3238	0.992365	4.14138	4.22741	4.16451	4.20251	4.26349	4.14827	4.225	4.17059	4.16133	4.123	4.16195	4.11347
2-Methyl-4-Pentenoic Acid	0.309312	0.308349	0.01894	0.03694	1.00883	5.43425	5.42368	5.43226	5.46452	5.39387	5.45356	5.52088	5.46255	5.51924	5.48868	5.46165	5.43672
metab_734	1.04338	1.04417	2.149e-06	1.037e-05	0.928638	5.33134	5.38257	5.42289	5.29696	5.28591	5.31352	5.09614	4.9786	4.88707	4.97162	4.93967	4.87261
metab_735	1.35742	1.35733	1.427e-05	5.552e-05	0.852587	4.47326	4.6869	4.53157	4.35718	4.46188	4.39529	3.99749	3.9795	3.6955	3.93727	3.73739	3.5887
L-Norleucine	2.05428	2.05683	5.653e-09	6.044e-08	0.677652	4.45586	4.5643	4.53017	4.41223	4.28841	4.32704	3.3163	3.01882	2.92473	2.91956	2.93331	2.90146
metab_737	0.704621	0.705119	2.489e-06	1.187e-05	0.964183	4.83408	4.88586	4.87697	4.85976	4.85401	4.83978	4.75871	4.67763	4.68141	4.67172	4.67869	4.6374
metab_738	1.03539	1.03073	0.00332	0.007921	0.894859	4.36984	4.30104	4.40222	4.27045	4.20075	4.25189	4.19003	4.15652	3.72738	3.73745	3.80972	3.46106
metab_739	1.54072	1.53787	2.143e-07	1.362e-06	0.807092	4.28212	4.39538	4.30887	4.25743	4.20876	3.92698	3.42344	3.4162	3.41547	3.4103	3.42406	3.39218
Piperidine	0.97576	0.976399	8.195e-06	3.393e-05	0.946471	6.33014	6.37822	6.41154	6.31403	6.26394	6.2995	6.1402	6.02454	5.91875	5.99767	5.97121	5.91319
metab_741	1.0529	1.05371	2.71e-06	1.279e-05	0.939793	6.45268	6.50367	6.54506	6.42857	6.4026	6.43172	6.21857	6.10609	6.00148	6.08201	6.03853	5.98281
metab_742	0.495557	0.495233	0.0003855	0.001134	1.01958	4.86051	4.89334	4.83249	4.83168	4.80556	4.88437	4.90988	4.91712	4.98701	4.95672	4.94724	4.96026
metab_743	0.459299	0.459064	0.002684	0.006518	1.0247	3.6297	3.61887	3.62465	3.63402	3.7399	3.61849	3.71008	3.77393	3.71929	3.69994	3.74125	3.7605
metab_744	0.186364	0.186221	0.1104	0.1708	1.00413	5.58768	5.5776	5.57554	5.57809	5.58746	5.54492	5.6324	5.57478	5.6265	5.6058	5.58757	5.56256
Monobutyl Phthalate	0.197122	0.203552	0.194	0.2741	1.00677	4.73988	4.77685	4.73213	4.73174	4.72064	4.67191	4.79312	4.75159	4.77812	4.81376	4.68536	4.74392
metab_746	0.0309193	0.00247423	0.9671	0.9753	0.999775	4.41738	4.43587	4.44497	4.49085	4.39724	4.42325	4.43196	4.40292	4.49469	4.44132	4.39395	4.43979
metab_747	0.437	0.436674	0.008512	0.0182	1.02189	4.05118	4.06325	4.11916	4.05112	3.99275	4.12101	4.18748	4.11913	4.16685	4.19537	4.18091	4.08
metab_748	0.499817	0.500504	2.789e-05	0.0001013	1.01881	4.83782	4.82374	4.8538	4.84356	4.83937	4.8376	4.92725	4.92737	4.97404	4.9302	4.93844	4.88299
metab_749	0.308866	0.31206	0.02234	0.0426	1.012	4.05599	4.1084	4.09608	4.07923	4.08779	4.07222	4.13972	4.15648	4.17084	4.15006	4.0582	4.11776
2-Methylbenzoic Acid	0.0899914	0.0764721	0.6745	0.7439	0.997296	4.80369	4.78093	4.7725	4.79343	4.75856	4.93784	4.81619	4.77184	4.82551	4.83232	4.74445	4.77779
metab_751	0.248111	0.250354	0.01382	0.02795	1.00625	4.80742	4.80965	4.78765	4.80435	4.80915	4.7967	4.85539	4.81154	4.86192	4.8354	4.80502	4.82514
metab_752	0.28574	0.282646	0.01835	0.03596	1.00884	4.51994	4.53054	4.51636	4.53116	4.52913	4.52883	4.61952	4.55514	4.58395	4.56584	4.55635	4.51593
metab_753	0.349328	0.351753	0.001916	0.004808	1.01186	4.3076	4.27792	4.3082	4.30716	4.3093	4.29528	4.36891	4.35546	4.36901	4.37119	4.29959	4.34745
metab_754	0.13774	0.129781	0.4958	0.5856	0.994341	5.23466	5.22246	5.10034	5.12475	5.07524	4.99065	5.08366	5.05801	5.14411	5.14032	5.06521	5.08431
metab_755	0.109035	0.0955343	0.3867	0.4793	0.997902	5.24734	5.24467	5.26132	5.25716	5.25342	5.19607	5.255	5.21955	5.25308	5.2188	5.23887	5.2049
metab_756	0.428912	0.428908	0.001093	0.002923	1.01521	4.86423	4.86389	4.88503	4.873	4.89953	4.79912	4.96958	4.93314	4.95112	4.91751	4.93719	4.91907
metab_757	1.28517	1.28553	0.0009763	0.002637	1.17193	4.01498	4.05324	4.08219	3.53997	3.64279	3.83695	4.93725	4.54848	4.22097	4.73379	4.32353	4.39314
metab_758	0.185133	0.188399	0.2464	0.333	1.00771	4.02825	4.01557	3.9931	4.03584	4.10469	3.93554	4.04981	4.06457	4.08957	4.03583	4.00762	4.05221
Chlorfenethol	0.13691	0.128677	0.306	0.3974	1.00273	5.856	5.85388	5.87678	5.86892	5.88876	5.81519	5.90482	5.86716	5.89732	5.87299	5.88692	5.8289
metab_760	0.205917	0.198514	0.247	0.3336	1.0092	4.11561	4.10334	4.10001	4.0906	4.09547	4.26754	4.19069	4.17289	4.20265	4.1748	4.11792	4.14095
metab_761	0.265126	0.218089	0.6923	0.7596	0.964977	2.79647	2.79249	2.64628	2.62438	2.87038	4.25579	2.74439	2.92383	2.95649	2.91247	2.91853	2.90331
L-4-Hydroxyglutamine	0.979717	0.968983	0.004157	0.00965	1.10736	3.95293	3.69156	3.70927	3.74364	3.97118	4.40124	4.25847	4.4438	4.28316	4.29972	4.40255	4.30683
metab_763	0.399768	0.375872	0.5418	0.627	0.927973	2.54044	2.73789	2.77694	2.50189	2.68743	4.66807	2.74129	2.72951	2.88556	2.78122	2.81449	2.66887
Pro-Gly-Pro	0.782068	0.773453	0.01164	0.024	0.935491	4.44016	4.6075	4.69518	4.41866	4.41905	4.29985	4.45038	4.23554	4.12016	4.32304	4.0366	3.97832
metab_766	2.33977	2.33874	5.325e-08	4.077e-07	0.633523	5.15054	5.05689	5.06217	5.13819	5.0391	5.08916	2.86866	2.86143	3.24345	3.23697	3.58971	3.54617
metab_767	1.30541	1.3117	1.631e-06	8.108e-06	0.872235	4.65001	4.65644	4.66075	4.62003	4.66107	4.69072	4.18619	4.19029	3.95698	3.90827	4.20191	3.92803
metab_768	0.499412	0.501684	0.03352	0.06088	0.962651	3.66549	3.35916	3.58812	3.57564	3.54736	3.63273	3.44609	3.5277	3.47984	3.40546	3.40837	3.30017
metab_769	1.00257	1.00401	5.2e-06	2.268e-05	0.910485	3.95516	4.01985	4.00278	4.00112	3.97063	3.9114	3.68998	3.64894	3.46883	3.64543	3.71317	3.56109
metab_770	0.197051	0.194306	0.572	0.6538	0.983747	3.39537	3.5645	3.58366	3.67414	3.52218	4.04218	3.42208	3.72446	3.53675	3.47821	3.67946	3.58334
S-Allyl-L-Cysteine	0.435535	0.426215	0.04307	0.07592	0.981114	5.4757	5.24367	5.4204	5.37038	5.29989	5.27815	5.28301	5.30225	5.17001	5.24677	5.29798	5.17947
Formycin B	0.148111	0.105271	0.7178	0.7808	0.991672	4.89618	4.952	4.8875	4.88821	4.91634	4.27488	4.77787	4.78756	4.75215	4.79811	4.72698	4.73452
Guanosine 2'-Monophosphate	1.24093	1.23928	8.901e-05	0.0002925	1.14681	3.87036	3.90094	4.07788	3.76326	3.78986	4.01788	4.80131	4.46882	4.32589	4.5669	4.35249	4.33972
metab_774	0.0611884	0.0348919	0.8016	0.8466	1.00103	3.87375	3.85528	3.82339	3.86002	3.89468	3.89366	3.8441	3.85539	3.9291	3.89601	3.84862	3.85488
metab_775	0.192687	0.185243	0.1878	0.2663	1.0053	5.122	5.09333	5.0977	5.12435	5.08557	5.02374	5.15099	5.11423	5.15415	5.10853	5.10463	5.07692
metab_776	0.052925	0.0478346	0.7778	0.8278	0.99783	4.24878	4.0971	4.14146	4.15396	4.12553	4.12134	4.05485	4.15867	4.22758	4.13956	4.10543	4.14657
metab_777	0.316796	0.311593	0.04952	0.08587	1.01129	4.978	4.92818	4.98621	4.96115	5.00595	4.89726	5.06207	4.9789	5.05017	4.98785	5.05294	4.95673
4-Methyl-5-Thiazoleethanol	0.223347	0.222542	0.5382	0.6237	0.981532	3.92	3.81533	3.95068	3.9086	3.87121	4.5742	3.95867	3.88917	3.95722	3.91602	3.98047	3.89443
metab_779	0.330984	0.33028	0.02113	0.04055	1.0105	5.18132	5.11838	5.1596	5.13993	5.19049	5.06814	5.21019	5.18389	5.21942	5.17994	5.21246	5.1788
metab_780	0.479748	0.479325	0.03653	0.0657	1.02983	4.04359	4.16514	4.29579	4.18525	4.3317	4.11769	4.35878	4.2909	4.35475	4.22724	4.40171	4.25831
metab_781	0.291749	0.287047	0.05084	0.08792	1.00879	5.34362	5.30529	5.40217	5.37481	5.336	5.31816	5.43988	5.36567	5.41647	5.38725	5.41771	5.33764
metab_782	0.274307	0.269029	0.07205	0.1192	1.0081	5.44549	5.40782	5.46454	5.43683	5.47788	5.36887	5.52103	5.45208	5.51085	5.43763	5.49777	5.44727
metab_783	0.432091	0.429838	0.009154	0.01941	1.01764	4.85939	4.84376	4.94026	4.8741	4.90687	4.83063	4.99442	4.95387	5.02401	4.9189	4.98836	4.88954
3-Methyl-2-Butenal	0.148949	0.141507	0.338	0.4308	1.00519	4.62067	4.59187	4.59884	4.64051	4.59319	4.71965	4.6577	4.63655	4.70084	4.65156	4.62252	4.63416
metab_785	0.221525	0.225492	0.09314	0.1481	1.00556	5.78621	5.76707	5.7557	5.76882	5.72736	5.72376	5.80736	5.75521	5.8355	5.80887	5.75643	5.75881
metab_786	0.265392	0.258601	0.1374	0.205	1.01114	4.4931	4.45574	4.49864	4.54252	4.44649	4.50448	4.6351	4.4884	4.58381	4.54022	4.54043	4.44909
metab_787	0.0713667	0.0638529	0.7764	0.8269	0.995983	3.62793	3.71344	3.86387	3.77659	3.66345	3.75673	3.75814	3.75778	3.82917	3.69119	3.7043	3.57525
metab_788	0.613225	0.614591	0.0001249	0.0003989	1.03434	4.08637	4.18437	4.18265	4.13491	4.08289	4.13938	4.23634	4.27599	4.33322	4.26563	4.30278	4.24508
metab_789	0.47764	0.472452	0.008192	0.01757	1.02782	3.74043	3.80527	3.77929	3.81905	3.66075	3.83747	3.96228	3.86451	3.86601	3.84717	3.88748	3.84465
metab_790	0.199755	0.193383	0.1603	0.2331	1.00646	4.65095	4.6652	4.65248	4.63584	4.59258	4.67941	4.726	4.66901	4.63715	4.69467	4.69712	4.6303
metab_791	0.738803	0.746672	0.001931	0.004838	0.961868	5.99154	5.8521	5.86131	5.98552	5.99379	6.03644	5.74018	5.78881	5.75057	5.57702	5.87557	5.62483
Glucose Pyruvate Acetate	0.825918	0.83514	0.001567	0.004031	0.940692	4.70981	4.68	4.64869	4.8632	4.69682	4.82906	4.49349	4.53068	4.43572	4.27596	4.655	4.35131
4-Hydroxynonenal	0.0930432	0.0687069	0.6497	0.7231	1.0025	4.37543	4.37961	4.42531	4.41226	4.36511	4.41079	4.4573	4.38286	4.43218	4.37875	4.46781	4.31992
metab_794	0.070594	0.0665833	0.586	0.6665	0.998136	5.35988	5.39004	5.38042	5.37336	5.34723	5.33732	5.35735	5.3401	5.40781	5.37382	5.35194	5.30093
metab_795	0.189667	0.189963	0.2542	0.3416	1.00868	3.70632	3.78706	3.83668	3.84644	3.84093	3.80006	3.87951	3.86423	3.85156	3.85368	3.79	3.77839
4-Hydroxy-3-Methyl-2-(2-Propynyl)-2-Cyclopentene-1-One	0.0774591	0.0692496	0.7138	0.7775	1.00392	4.1078	3.97601	4.03804	4.06035	4.08411	4.2154	4.17452	4.13192	4.10986	4.12112	4.0233	4.01538
metab_797	0.187764	0.185405	0.243	0.3294	1.00695	4.60612	4.63125	4.54816	4.56024	4.61854	4.66057	4.68186	4.56527	4.68714	4.61019	4.64498	4.62645
metab_799	0.421942	0.41436	0.02181	0.04171	1.02344	3.84707	3.8682	3.78442	3.89259	3.89814	4.00916	3.98211	3.98779	3.96453	3.91246	3.97908	4.01844
metab_800	0.0792527	0.0645139	0.7717	0.8234	0.996358	3.8031	3.80207	3.78694	3.779	3.94945	3.94293	3.75036	3.89009	3.82061	3.95107	3.84535	3.72038
metab_801	0.219233	0.217789	0.3281	0.4206	1.01431	3.57504	3.5939	3.79384	3.51597	3.58611	3.73909	3.7051	3.70587	3.59276	3.75453	3.72277	3.63371
metab_802	0.0740275	0.0498565	0.8624	0.8953	1.00396	4.33219	4.09921	4.31163	4.36809	4.11412	4.55039	4.38502	4.36051	4.38317	4.35646	3.98787	4.40411
metab_803	0.105138	0.0957523	0.493	0.5828	1.00273	5.47055	5.45856	5.47772	5.51244	5.49838	5.59144	5.52943	5.49922	5.55023	5.51353	5.50662	5.50077
metab_804	0.0233451	0.0226146	0.909	0.9307	0.999384	4.84077	4.79753	4.87023	4.87507	4.89217	4.96129	4.89243	4.85333	4.88291	4.8478	4.87796	4.86617
metab_805	0.118558	0.112063	0.3823	0.4752	1.00329	4.83786	4.8101	4.85825	4.85251	4.88107	4.93594	4.88769	4.87223	4.87894	4.8713	4.87893	4.88375
metab_806	0.079048	0.0709118	0.6026	0.6818	1.00189	5.79646	5.7676	5.81167	5.82584	5.83404	5.9145	5.85607	5.81912	5.8498	5.82934	5.83659	5.82729
metab_807	0.140656	0.135276	0.4214	0.5129	1.00595	4.39622	4.27676	4.37093	4.33929	4.34806	4.47875	4.45216	4.37217	4.39303	4.3653	4.36968	4.41193
metab_808	0.0965418	0.0832241	0.6021	0.6813	0.997093	4.41588	4.43795	4.43348	4.46291	4.52116	4.56047	4.46215	4.4522	4.46484	4.46597	4.44521	4.46574
metab_809	0.050432	0.0170363	0.9202	0.9397	0.999588	4.80601	4.80664	4.83727	4.8558	4.86082	4.93498	4.85222	4.84504	4.86885	4.87857	4.81489	4.82853
metab_810	0.0547267	0.033799	0.8669	0.8984	1.00279	4.35009	4.12786	4.25049	4.18559	4.30511	4.59053	4.29026	4.38116	4.22709	4.27539	4.32981	4.37908
Proliferin	0.25961	0.256453	0.163	0.2363	1.01034	4.98963	4.96862	5.08487	4.96243	5.03452	5.12794	5.11864	5.08875	5.09822	5.1043	5.09371	4.97686
metab_812	0.117705	0.10868	0.4073	0.4993	1.00395	4.30937	4.29597	4.27018	4.2959	4.28783	4.397	4.32216	4.33455	4.31248	4.30443	4.33979	4.34344
metab_813	0.151562	0.143643	0.3129	0.4047	0.995371	4.73879	4.79776	4.72484	4.76054	4.73692	4.75777	4.76306	4.6975	4.74591	4.72762	4.66467	4.78496
metab_814	0.968444	0.96585	0.02867	0.05306	0.866055	3.43339	3.79981	4.03664	3.81424	3.24902	3.88217	3.63995	2.98611	3.24107	3.10852	2.67159	3.59566
Toluene	0.727444	0.728292	1.348e-06	6.833e-06	0.96088	4.73993	4.73696	4.76785	4.7201	4.67715	4.72966	4.60392	4.51481	4.54764	4.53483	4.54803	4.51492
Benzoic Aldehyde	1.06642	1.06712	8.542e-07	4.57e-06	0.923241	5.14258	5.17594	5.21607	5.1401	5.10734	5.09288	4.88855	4.78509	4.69423	4.73915	4.73231	4.66821
metab_817	1.28268	1.28414	3.173e-06	1.471e-05	0.881703	4.89661	4.93547	4.98975	4.82212	4.8135	4.85991	4.52609	4.3828	4.18283	4.33397	4.2607	4.16056
Indoline	1.11124	1.11218	1.419e-06	7.149e-06	0.938903	7.03593	7.06776	7.11604	7.01255	6.99203	7.00649	6.77532	6.62981	6.52719	6.61776	6.57493	6.52232
Cinnamic Acid	1.11551	1.11633	1.659e-06	8.223e-06	0.917551	5.27287	5.3172	5.35142	5.25132	5.21816	5.24226	4.99518	4.87787	4.76888	4.86604	4.80995	4.72797
metab_820	1.11301	1.11375	2.178e-06	1.049e-05	0.94257	7.55959	7.58927	7.63992	7.52653	7.50778	7.51933	7.29937	7.14772	7.04684	7.12905	7.0896	7.02767
metab_821	1.10952	1.10912	6.542e-05	0.000221	0.911604	5.09974	5.2929	5.24721	5.11031	4.99636	5.07173	4.91918	4.63566	4.63981	4.68032	4.68161	4.53291
metab_822	1.14656	1.14739	2.405e-06	1.154e-05	0.912357	5.27476	5.28631	5.32441	5.23069	5.20956	5.23457	4.99444	4.82334	4.72596	4.82522	4.7367	4.68964
metab_823	1.54255	1.53725	5.375e-05	0.0001846	0.770844	3.72925	4.07514	3.86238	3.76692	3.5862	3.86514	2.64488	2.88874	2.86913	3.39489	3.11429	2.73007
metab_824	1.38278	1.38285	5.535e-07	3.126e-06	0.85262	4.51543	4.54901	4.55187	4.45362	4.45366	4.38744	4.06952	3.8355	3.77346	3.80264	3.69475	3.76559
Benzocaine	1.68147	1.68149	2.695e-08	2.315e-07	0.795706	4.70527	4.90825	4.8336	4.57994	4.60658	4.59254	3.8731	3.72099	3.72027	3.7151	3.72886	3.69697
metab_826	0.063738	0.0368629	0.8409	0.8786	1.00121	4.95839	4.97356	4.93897	4.98599	5.03309	4.8529	5.00955	4.98011	4.95126	4.95495	4.92488	4.9558
2-Methylguanosine	0.349989	0.358785	0.09869	0.1555	0.984333	5.16633	5.11951	5.0044	5.22049	5.23151	5.28047	5.1327	5.14328	5.03429	5.058	5.11992	5.04518
2,3-Mdma	0.214072	0.217524	0.1018	0.1595	1.0054	5.74845	5.7136	5.73915	5.73756	5.78477	5.69277	5.77456	5.73778	5.81673	5.76146	5.76118	5.74865
metab_829	0.308504	0.306877	0.003522	0.008336	1.00919	4.46633	4.45464	4.46549	4.46266	4.46288	4.45354	4.52422	4.48636	4.48718	4.52001	4.52737	4.46482
metab_830	1.96202	1.95548	8.223e-06	3.399e-05	1.52525	2.31729	2.2787	2.2895	3.11831	2.58543	3.09761	3.9834	4.06072	4.02732	3.93632	4.01461	3.89688
metab_831	2.25439	2.25625	3.011e-17	1.206e-14	1.56448	3.00623	2.99455	3.0054	3.00257	3.00278	2.99346	4.66863	4.73809	4.71454	4.678	4.71585	4.65199
metab_832	2.21746	2.21649	4.943e-11	1.151e-09	1.43323	3.82269	3.59898	3.73323	3.89857	3.88313	3.88908	5.42589	5.56398	5.43956	5.39968	5.50478	5.37547
metab_833	2.1336	2.13266	9.277e-11	1.949e-09	1.41159	3.68518	3.56776	3.5549	3.83538	3.78331	3.83441	5.20111	5.30957	5.23354	5.20004	5.27608	5.20042
metab_834	0.536699	0.531885	0.0002772	0.0008361	1.02398	4.59347	4.58178	4.59264	4.58981	4.59002	4.58069	4.67867	4.7775	4.70638	4.6517	4.72503	4.64912
metab_835	0.7098	0.692696	0.03169	0.05799	1.08236	3.18641	3.17473	3.18558	3.18275	3.18296	3.17363	3.49822	3.82182	3.15609	3.54518	3.4944	3.14414
metab_836	0.420879	0.410034	0.01907	0.03713	1.01679	5.18729	5.1756	5.18646	5.18363	5.18384	5.17451	5.24427	5.39734	5.22067	5.22707	5.3218	5.19991
metab_837	2.31614	2.31369	1.347e-09	1.831e-08	1.61736	2.84148	2.8298	2.84064	2.8599	2.83803	3.34964	4.72872	4.7994	4.74457	4.69319	4.74415	4.69641
metab_838	0.505646	0.494211	0.02038	0.03931	1.02507	5.07045	5.05876	5.06962	5.06679	5.067	5.05767	5.13806	5.38549	5.1125	5.14106	5.27103	5.10276
metab_839	0.462703	0.452902	0.01179	0.02426	1.01753	5.71085	5.69916	5.71002	5.70719	5.7074	5.69806	5.78103	5.94841	5.75978	5.76857	5.84447	5.73043
metab_840	0.51577	0.507178	0.004207	0.009759	1.02346	4.90653	4.89484	4.90569	4.90287	4.90308	4.89374	5.00002	5.14959	4.94206	4.98664	5.0556	4.96164
Clofibryl Glucuronide	0.463682	0.44905	0.03559	0.06416	1.02067	5.47329	5.46159	5.47245	5.46962	5.46983	5.4605	5.54602	5.77185	5.5032	5.52239	5.66698	5.47722
metab_842	2.13676	2.13768	7.545e-16	1.444e-13	1.60087	2.53883	2.52717	2.538	2.53518	2.53539	2.52608	4.07141	4.11216	4.05003	3.98784	4.07045	4.03945
metab_843	2.20906	2.20593	4.749e-08	3.7e-07	1.46926	3.38044	3.4211	3.14006	3.81291	3.67497	3.84367	5.186	5.28301	5.19736	5.16455	5.2381	5.18948
metab_844	0.423241	0.417976	0.01659	0.03287	1.02281	3.86373	3.85203	3.86289	3.86006	3.86028	3.85094	3.89048	4.01947	3.99742	3.82821	4.00155	3.94178
metab_845	0.86244	0.86314	1.682e-08	1.543e-07	1.04916	5.1133	5.09524	5.15403	5.13181	5.17255	5.08739	5.37986	5.39498	5.39095	5.34766	5.38983	5.36444
metab_846	0.746558	0.742691	0.007317	0.01597	1.10167	2.51311	2.50145	2.51227	2.50945	2.50966	2.50036	2.49079	3.01434	2.75297	2.61992	2.86822	2.8316
metab_847	0.191397	0.187046	0.1212	0.1845	1.00561	4.46121	4.44951	4.46037	4.45754	4.45775	4.44842	4.43882	4.53153	4.47054	4.46093	4.51968	4.46552
9-Arabinofuranosyladenine	0.302712	0.302381	0.1263	0.1912	0.986928	4.98055	4.91308	4.83754	4.95128	4.83396	4.86159	4.83454	4.92785	4.73298	4.88859	4.76879	4.83694
metab_849	0.377461	0.374218	0.05469	0.09357	0.977724	3.75317	3.62204	3.76992	3.73599	3.7758	3.69642	3.57019	3.61064	3.69761	3.57791	3.64141	3.75772
metab_850	0.312681	0.315354	0.04425	0.07776	1.0107	5.17014	5.16957	5.15424	5.13608	5.14901	5.07357	5.25401	5.17012	5.2336	5.22134	5.15147	5.14856
metab_851	0.284836	0.285349	0.1355	0.2025	1.01354	4.28393	4.242	4.34387	4.27531	4.26614	4.29992	4.46339	4.29288	4.34217	4.41763	4.27863	4.26605
metab_852	1.01187	1.01198	5.099e-08	3.945e-07	1.07131	4.87618	4.87633	4.84107	4.94308	4.8962	4.93151	5.19071	5.261	5.20154	5.26366	5.22952	5.3134
metab_853	0.173879	0.174038	0.3921	0.4847	1.00991	3.4943	3.64095	3.73234	3.6958	3.67205	3.55425	3.6535	3.74988	3.6525	3.62947	3.65331	3.66942
Furanodiene	0.3368	0.336494	0.01542	0.03082	1.01033	5.26983	5.2374	5.21614	5.23213	5.21824	5.18081	5.3339	5.25428	5.30814	5.28678	5.25388	5.24565
Methyl 3-Methyl-1-Butenyl Disulfide	1.06915	1.07482	3.119e-06	1.45e-05	0.920087	5.03534	4.95721	4.93977	5.11209	5.12086	5.09007	4.56839	4.74447	4.60606	4.57511	4.70133	4.64571
metab_856	0.0889275	0.0855509	0.7143	0.7779	1.00556	3.75642	3.72379	3.61859	3.89408	3.97137	3.70158	3.78805	3.85611	3.79428	3.73326	3.7766	3.84527
Thymine	2.03671	2.04037	1.32e-11	4.05e-10	0.745415	5.51897	5.4101	5.36433	5.42323	5.44672	5.55059	4.04538	4.15673	3.97714	4.07954	3.99197	4.13489
metab_858	2.20168	2.20519	4.409e-14	3.717e-12	0.668714	4.96178	4.8335	4.81602	4.84684	4.87655	4.96686	3.2761	3.26886	3.26814	3.26297	3.27672	3.24485
metab_859	0.430698	0.429003	0.00652	0.01434	1.0204	4.08527	4.13479	4.0597	4.18593	4.0691	4.17053	4.23043	4.15876	4.21729	4.22168	4.19187	4.18937
metab_860	0.168826	0.164716	0.4739	0.5642	1.01002	4.2299	4.01987	4.00567	4.05371	4.13386	4.09957	4.04291	4.15189	4.1784	4.02631	4.08354	4.30037
metab_861	0.203093	0.189177	0.2544	0.3417	0.992702	4.55321	4.55089	4.52018	4.50152	4.50033	4.50367	4.60206	4.4691	4.5054	4.45466	4.47885	4.42231
metab_862	0.12311	0.118811	0.4265	0.5179	1.00348	5.1802	5.14028	5.20625	5.19013	5.23852	5.10281	5.20579	5.17515	5.20996	5.1691	5.21189	5.19131
metab_863	0.339187	0.340953	0.004129	0.009594	1.00869	5.74375	5.74995	5.76407	5.7778	5.79396	5.7084	5.81745	5.79574	5.82959	5.7918	5.80773	5.7965
3,4-Edma	0.408495	0.405974	0.01414	0.02852	1.01619	4.89263	4.8732	4.92134	4.87003	4.9409	4.78532	5.01004	4.94085	4.96685	4.90128	4.97848	4.96112
metab_865	0.111971	0.107047	0.5773	0.6588	0.994272	3.66469	3.67497	3.73052	3.72327	3.52352	3.67766	3.69503	3.60505	3.68108	3.63809	3.67495	3.57562
metab_866	1.77192	1.7695	2.488e-07	1.551e-06	0.75138	4.31107	4.52752	4.67151	4.30621	4.1802	4.09037	3.27682	3.26958	3.26886	3.26369	3.27744	3.24557
metab_867	0.109062	0.0364006	0.8907	0.917	1.00201	4.02181	3.90969	4.08385	3.89461	4.12656	3.80225	4.07561	3.95928	3.91616	3.92464	4.04981	3.96198
metab_868	0.234773	0.202136	0.3421	0.4353	1.01236	3.71234	3.66328	3.66757	3.62546	3.68166	3.50018	3.80745	3.72766	3.64109	3.56721	3.66692	3.71143
metab_869	1.06326	1.06286	1.795e-05	6.798e-05	0.908702	4.50745	4.48877	4.53166	4.39684	4.40979	4.34897	4.23115	4.0871	3.93277	3.97784	4.04882	3.97067
N-Ethyl-N-Methylcathinone	0.322778	0.314271	0.0761	0.1251	1.01082	5.66911	5.6365	5.62829	5.65982	5.72431	5.52034	5.74419	5.6996	5.68976	5.66091	5.739	5.67202
metab_871	0.153827	0.0777917	0.7272	0.7884	1.00441	4.18205	4.03873	4.12058	4.09224	4.13859	3.92278	4.2246	4.07042	4.07023	4.03513	4.14585	4.05124
metab_872	0.553887	0.54706	0.07943	0.1298	1.04327	4.16226	4.58476	4.27821	4.43499	4.67418	4.62347	4.5785	4.88652	4.50968	4.69215	4.63539	4.61593
metab_873	0.299528	0.288848	0.09508	0.1506	1.01187	4.71405	4.63517	4.65463	4.58817	4.66717	4.55089	4.73783	4.68778	4.70286	4.60804	4.71153	4.69123
Gly Phe	0.422069	0.398254	0.3687	0.462	0.956607	4.02778	4.0431	4.16167	3.96921	4.00864	4.26573	4.51843	4.1185	3.38437	4.13845	3.84886	3.40343
metab_875	0.966263	0.941854	0.07173	0.1187	0.861139	4.0245	4.25202	4.50896	3.59315	3.81565	3.61536	4.35746	3.76798	3.32988	3.25233	2.91375	2.8819
metab_876	1.41669	1.42185	0.0006032	0.001698	0.823358	4.59688	4.29909	4.40736	4.44997	4.58313	4.42786	3.78033	4.06386	3.25884	3.53691	4.11732	3.28271
Oxyphencyclimine	1.78569	1.78733	3.516e-05	0.0001255	0.765312	4.96811	5.08784	5.13022	4.85527	4.8482	4.79408	4.29383	3.88001	3.14951	3.89546	3.87647	3.61829
metab_878	0.378428	0.364526	0.0898	0.1435	1.02177	4.16404	4.0435	4.15158	4.06194	4.10168	4.2802	4.37045	4.2213	4.15977	4.16836	4.25693	4.16948
metab_879	0.28408	0.0209824	0.9697	0.9768	1.00272	3.97679	4.36764	4.68982	3.89531	3.8168	3.54043	4.96743	4.28842	3.49663	4.04661	4.07129	3.48212
metab_880	0.934101	0.939199	1.024e-05	4.114e-05	0.932541	4.58527	4.59613	4.58873	4.66733	4.65683	4.65519	4.24101	4.46034	4.22544	4.28772	4.35238	4.31062
metab_881	1.54881	1.55503	4.78e-07	2.742e-06	0.752167	3.2849	3.08657	3.26972	3.44439	3.44595	3.54065	2.49197	2.48475	2.48403	2.47887	2.65903	2.49737
metab_882	1.21031	1.2204	2.638e-05	9.606e-05	0.873122	4.16944	4.08201	4.09719	4.14511	4.19056	4.47275	3.60647	3.77293	3.65041	3.48204	3.74625	3.70809
metab_883	0.993986	0.999827	3.262e-06	1.507e-05	0.932071	5.10297	5.08656	5.0754	5.12589	5.1281	5.21976	4.70856	4.89115	4.70857	4.77336	4.84227	4.72708
metab_884	1.00582	1.01276	4.531e-06	2.016e-05	0.93848	5.79	5.76926	5.74187	5.82032	5.80039	5.89885	5.43469	5.57762	5.35495	5.42537	5.50257	5.37929
Fenvalerate	1.08089	1.08976	6.396e-05	0.0002165	0.908571	4.65984	4.72259	4.74579	4.64752	4.66493	4.91033	4.2234	4.46512	4.19074	4.13704	4.36626	4.37606
metab_886	1.85028	1.85631	8.767e-08	6.32e-07	0.74882	4.6844	4.65436	4.58531	4.64951	4.67667	4.71975	3.33857	3.79254	3.33061	3.32544	3.45888	3.69848
metab_887	0.995528	0.99736	1.098e-07	7.67e-07	0.930247	4.84493	4.82205	4.83823	4.90283	4.89624	4.85587	4.43166	4.57944	4.49388	4.52815	4.5656	4.52561
metab_888	0.298464	0.299549	0.02939	0.05421	1.00981	4.77501	4.83471	4.80829	4.78601	4.76455	4.78748	4.80335	4.83418	4.88949	4.83306	4.88131	4.799
3-[1-(4-Fluorophenyl)Triazol-4-Yl]-5-Isoquinolin-1-Yl-1,2,4-Oxadiazole	1.52426	1.52509	2.695e-11	7.195e-10	0.855551	5.40632	5.44719	5.38555	5.40466	5.30118	5.36948	4.55482	4.6468	4.62891	4.62245	4.56994	4.62412
metab_890	1.73953	1.74125	1.383e-06	6.982e-06	0.743689	4.1101	4.13783	4.13503	4.21352	4.0711	4.05126	2.85439	3.42758	3.31986	2.99737	2.85501	2.92867
metab_891	0.781021	0.779175	0.00117	0.003108	0.947435	4.75067	4.76472	4.76409	4.70189	4.66358	4.66028	4.52081	4.59846	4.39472	4.60526	4.41071	4.28786
metab_892	0.472971	0.477368	0.0117	0.0241	0.976911	4.58197	4.55968	4.46772	4.63694	4.59002	4.70955	4.51514	4.46489	4.51961	4.47452	4.45862	4.47494
Leucylproline	1.09072	1.10093	0.006404	0.01412	0.892529	4.88438	4.98741	5.10427	4.84658	4.74506	5.46836	4.86616	4.61135	4.22683	4.56791	4.46523	4.07222
metab_895	0.151575	0.147226	0.5563	0.6398	1.00924	3.8477	4.03006	4.11795	3.99533	3.91733	4.10688	4.08819	3.99419	4.20967	4.0713	3.94789	3.92691
metab_896	1.68417	1.68809	4.439e-07	2.576e-06	0.787649	4.69205	4.62851	4.62984	4.62862	4.59553	4.51572	3.64805	3.96969	3.35612	3.67148	3.6337	3.53174
Ceanothine E	1.61093	1.61346	3.526e-08	2.881e-07	0.84113	5.65486	5.60423	5.5123	5.59412	5.53698	5.4451	4.86433	4.65527	4.57503	4.6237	4.78154	4.54907
metab_898	0.469517	0.467793	0.02782	0.0517	0.976298	4.88759	5.0061	4.87294	4.83687	4.7333	4.7753	4.7596	4.76375	4.66534	4.72736	4.81422	4.69054
metab_899	0.385605	0.388186	0.0007359	0.002045	1.01219	4.83599	4.8345	4.85438	4.8666	4.86287	4.79077	4.88931	4.8922	4.9178	4.88977	4.90952	4.90208
Tuliposide A	1.37025	1.37203	1.527e-07	1.021e-06	1.13948	4.60254	4.57102	4.58881	4.70422	4.54225	4.6946	5.24066	5.2642	5.16454	5.39358	5.13985	5.36613
N-Cyclohexylidene-2-Carbamylcyclohex-1-Enylamine	0.317491	0.310829	0.2052	0.2868	1.01895	4.4014	4.41297	4.36905	4.42712	4.43074	4.55663	4.49423	4.59709	4.25964	4.59224	4.51465	4.64658
Dehydrotremetone	0.588782	0.6042	0.4384	0.53	0.801253	1.74464	1.84351	2.01153	1.30832	1.6226	4.87483	1.87374	2.16335	1.78797	1.65938	1.96437	1.29153
S-Butylcysteine Sulfoxide	0.523562	0.51571	0.01879	0.03668	0.973865	5.21656	4.98223	5.19238	5.104	5.054	4.98581	4.99055	5.01561	4.86999	4.93768	5.00999	4.91291
metab_904	1.29612	1.28828	9.093e-05	0.0002982	0.820179	3.54821	3.46344	3.51997	3.34531	3.31844	3.55858	2.5827	2.59379	3.15166	2.85592	2.88664	2.95358
Tryptophol	1.23441	1.2397	1.783e-06	8.784e-06	0.900056	5.29437	5.34975	5.39442	5.27353	5.20643	5.48147	4.94717	4.85714	4.73015	4.79583	4.76798	4.70283
1,5-Naphthalenediamine	1.20531	1.2071	3.1e-07	1.898e-06	0.902681	5.12441	5.19269	5.24917	5.09344	5.07339	5.15364	4.78746	4.68122	4.59757	4.64474	4.60425	4.56729
metab_907	1.24434	1.24682	9.996e-07	5.218e-06	0.892329	4.96201	5.04697	5.11117	4.96012	4.9127	5.0406	4.61809	4.49726	4.33725	4.5165	4.46003	4.37243
3-Indoleacrylic Acid	1.17224	1.17452	3.584e-07	2.14e-06	0.930109	6.75629	6.81066	6.86679	6.74011	6.71414	6.8053	6.44168	6.34629	6.2564	6.3175	6.28179	6.20528
metab_909	0.248388	0.228971	0.2238	0.3078	1.01172	3.8958	3.96458	3.94858	3.99516	3.9476	3.80499	4.03776	4.02325	3.96854	3.89157	3.97597	3.93516
Indole-3-Carbinol	0.937874	0.937342	4.702e-05	0.000164	0.92838	4.45547	4.52838	4.58537	4.47978	4.4298	4.41529	4.31442	4.2025	4.13165	4.11909	4.17101	4.02583
metab_911	1.23059	1.2351	1.563e-05	6.025e-05	0.87836	4.46089	4.54087	4.58935	4.39704	4.34993	4.44834	4.09769	4.02562	3.87766	3.67177	3.95954	3.89189
metab_912	1.42571	1.42931	1.365e-05	5.341e-05	0.830891	4.29562	4.29039	4.40267	4.26853	4.23161	4.30782	3.92792	3.71316	3.58892	3.36924	3.45748	3.37385
metab_913	0.37092	0.3621	0.09016	0.144	1.02098	3.99668	4.04993	4.03188	4.05356	4.04082	3.84307	4.19553	4.14189	4.10392	4.01738	4.00348	4.05852
metab_914	0.372052	0.373334	0.004649	0.01068	1.01145	5.22302	5.22321	5.2614	5.26362	5.27538	5.17893	5.29038	5.30823	5.3261	5.26727	5.30235	5.29628
metab_915	0.697237	0.696308	0.0005244	0.001497	1.03655	5.1689	5.26	5.11645	5.26257	5.28731	5.26021	5.34585	5.48697	5.34452	5.49238	5.42044	5.41285
metab_916	0.737822	0.736033	0.0007723	0.002135	1.04403	4.85551	4.94987	4.90341	5.01233	5.01164	4.97596	5.04063	5.29502	5.08548	5.20495	5.22191	5.1673
metab_917	0.0883198	0.0751762	0.6472	0.7213	0.997331	4.15401	4.12728	4.15865	4.10629	4.0473	4.13469	4.15042	4.10898	4.12775	4.02981	4.13475	4.10839
metab_918	0.457063	0.459034	0.02762	0.05136	1.02425	4.54557	4.54273	4.50691	4.50648	4.47997	4.38324	4.56622	4.68838	4.54761	4.71862	4.59911	4.499
metab_920	0.164757	0.161877	0.4883	0.5784	0.990079	4.02001	3.94008	3.94751	3.94408	3.77056	3.96606	3.94079	3.83133	3.81578	4.03193	3.9682	3.76559
metab_921	0.231649	0.220565	0.3431	0.4363	0.990153	5.46507	5.44801	5.42524	5.46303	5.53139	5.5705	5.42446	5.52155	5.40765	5.49996	5.20368	5.52138
metab_922	0.109083	0.104068	0.4036	0.496	1.0025	5.58086	5.56119	5.60752	5.6296	5.59972	5.66748	5.63885	5.60855	5.64255	5.60034	5.61606	5.62769
Benzamide	0.193108	0.1793	0.5219	0.6085	0.989262	4.21046	4.16863	4.30008	4.48878	4.19225	4.34648	4.4301	4.2902	4.17043	4.06743	4.22907	4.24109
Indole	0.0745932	0.0779054	0.5093	0.5972	0.998621	6.5145	6.4938	6.53575	6.52982	6.5172	6.57641	6.53246	6.52324	6.53776	6.50967	6.507	6.50515
2-Chloroacetophenone	0.147884	0.142551	0.2498	0.3367	1.00364	5.49005	5.44033	5.49579	5.50806	5.48839	5.54195	5.53689	5.52897	5.53114	5.50638	5.50054	5.47956
metab_926	0.0666812	0.0626135	0.5888	0.6692	1.00139	5.71387	5.70606	5.75201	5.74896	5.74477	5.7896	5.77186	5.72761	5.77466	5.73151	5.7501	5.74858
metab_927	0.0897827	0.0803604	0.7763	0.8269	1.00629	4.43091	4.47133	4.33964	4.40893	4.40388	4.66435	4.63367	4.63628	4.26644	4.46349	4.20621	4.67957
metab_928	0.0690288	0.0639784	0.5737	0.6552	1.00121	6.58528	6.55113	6.58078	6.59965	6.58245	6.64109	6.60835	6.58504	6.63133	6.58589	6.58702	6.59235
metab_929	0.349443	0.321548	0.2842	0.3742	1.02537	4.50996	4.56298	4.14337	4.52298	4.35484	4.6327	4.69729	4.75787	4.45841	4.31592	4.65773	4.51534
metab_930	0.218791	0.201134	0.6333	0.709	0.97716	4.4696	4.42398	4.11217	3.72277	3.72298	3.71365	3.81888	3.90351	4.39919	3.69092	4.13008	3.67279
metab_931	0.298818	0.282123	0.3925	0.485	1.02217	4.37438	4.37038	4.59173	4.82642	4.68115	5.02774	4.84806	4.53333	4.73612	4.78557	4.80067	4.78231
metab_932	0.177341	0.189126	0.6672	0.7383	0.982456	4.27677	4.42435	3.99837	4.32248	4.1344	4.4953	4.38805	4.56607	3.69225	4.05618	3.90114	4.59686
metab_933	0.340079	0.345571	0.04465	0.07835	1.0112	5.8485	5.79905	5.81318	5.84388	5.8384	5.6813	5.84529	5.82945	5.91117	5.87777	5.88716	5.86489
metab_934	0.106304	0.0556047	0.7671	0.8196	0.99826	5.23289	5.16446	5.16275	5.15364	5.1398	5.18102	5.22524	5.20308	5.19426	5.12661	5.18337	5.04735
metab_935	0.12286	0.107686	0.5561	0.6398	0.996247	5.2878	5.32347	5.37487	5.29977	5.37234	5.31653	5.39718	5.34454	5.18711	5.31976	5.32083	5.28726
metab_936	0.891866	0.87879	0.01395	0.02818	0.918865	4.58299	4.53523	4.60515	4.66035	4.58481	4.32131	4.59384	4.32559	4.19256	3.78092	4.20191	3.97658
metab_939	0.304789	0.304625	0.007348	0.01603	1.00728	5.76146	5.7528	5.79029	5.77665	5.80407	5.72826	5.82236	5.81464	5.82747	5.78909	5.81025	5.80151
4-Amino-4-Deoxychorismate	0.534	0.536239	0.05223	0.08988	1.0394	4.20606	4.33847	3.91078	4.25181	4.10925	4.15416	4.3063	4.24754	4.41835	4.49876	4.21399	4.27271
metab_941	0.22858	0.229675	0.134	0.2009	1.0079	4.77852	4.7503	4.86832	4.79348	4.87949	4.80424	4.83775	4.83559	4.86392	4.81467	4.86656	4.88366
metab_942	0.271844	0.274681	0.3535	0.4467	1.02244	3.46737	3.84724	3.69676	4.00099	3.77953	3.66686	3.78052	3.88297	3.84753	3.97268	3.82427	3.65127
metab_943	0.331465	0.33228	0.004149	0.009633	1.00826	5.8051	5.79149	5.84179	5.81573	5.8346	5.75922	5.86005	5.85776	5.86253	5.83711	5.85942	5.8572
metab_944	0.176887	0.175409	0.1078	0.1674	1.0037	5.66686	5.66225	5.70569	5.68367	5.68993	5.63713	5.68844	5.71306	5.70924	5.67	5.6964	5.69239
metab_945	0.187262	0.1931	0.2915	0.3819	1.00818	4.23675	4.29978	4.34571	4.27944	4.3121	4.18806	4.25093	4.26964	4.38955	4.29906	4.35311	4.30876
Phosphonoacetic Acid	0.371036	0.370246	0.01068	0.0222	1.01534	4.28984	4.20378	4.19329	4.27314	4.26044	4.20979	4.32591	4.29717	4.25088	4.32209	4.29312	4.32979
metab_947	0.232828	0.235461	0.1707	0.2462	1.00947	4.39192	4.27834	4.37181	4.30734	4.38763	4.2482	4.39158	4.3349	4.38076	4.41642	4.36972	4.34026
metab_948	0.167421	0.18491	0.6637	0.7355	0.984337	4.13105	3.7795	3.97005	4.05351	3.99134	4.59285	4.06014	4.25066	4.08143	3.60474	4.09078	4.04628
1-Cyclohexyl-3-[[1-(Hydroxymethyl)Cyclopropyl]Methyl]Urea	0.242303	0.237613	0.03038	0.05584	1.00463	6.49502	6.4633	6.49779	6.48155	6.50116	6.44894	6.54351	6.50009	6.52248	6.49377	6.51497	6.49201
metab_950	0.117985	0.0799096	0.841	0.8786	0.994344	4.3855	4.26561	4.38005	4.175	4.33229	4.9815	4.38956	4.28666	4.425	4.40075	4.48256	4.38756
metab_951	0.134245	0.133923	0.3394	0.4324	1.00417	4.56405	4.5669	4.59006	4.56803	4.58363	4.48915	4.58611	4.61219	4.59298	4.57091	4.53215	4.57855
metab_952	0.231816	0.232052	0.07038	0.1166	1.00654	4.87173	4.88265	4.89461	4.92546	4.94529	4.85357	4.94984	4.90717	4.94098	4.8999	4.93825	4.93403
metab_953	0.245461	0.238349	0.5014	0.5907	0.986491	5.73797	5.7226	5.72466	5.76709	5.72491	6.40918	5.7977	5.7445	5.80416	5.75533	5.74306	5.76873
metab_954	0.123387	0.121844	0.5	0.5894	1.00526	4.05504	3.98114	3.98568	4.01968	4.00932	3.90834	4.05191	3.97725	4.0277	4.08998	3.98871	3.94731
Gamma-Glu-Leu	0.488155	0.491345	0.01165	0.02402	0.978054	5.17938	5.0865	5.10232	5.1035	5.15392	5.27031	4.98704	5.12585	4.99471	5.07296	4.98337	5.05362
Peg N7	0.532051	0.54163	0.3578	0.4505	0.931677	4.24954	4.07167	4.3186	4.20386	4.12736	6.07758	4.44179	4.11615	4.15066	4.13654	4.20103	4.1529
metab_958	0.0848017	0.0820993	0.6496	0.7231	0.995754	3.77025	3.82767	3.73507	3.73425	3.84998	3.68991	3.74962	3.71175	3.65982	3.76188	3.82287	3.80323
4-Pyridylthioamide	0.0185314	0.00325861	0.996	0.9968	1	4.4979	4.63003	4.57778	4.56553	4.58555	4.61952	4.6177	4.60502	4.58143	4.54197	4.53434	4.59512
metab_960	0.154008	0.129526	0.7132	0.7769	1.01482	3.43517	2.88224	3.2428	3.65932	3.64177	3.3755	3.54579	3.36845	3.21641	3.55749	3.53737	3.31021
metab_962	0.121667	0.116539	0.6246	0.7012	0.992748	3.85066	3.86612	3.95057	3.92175	3.70327	3.8755	3.6806	3.93253	3.96395	3.76291	3.79584	3.86215
metab_963	0.158378	0.154446	0.4066	0.499	1.00721	4.32516	4.3306	4.21542	4.41753	4.24562	4.26606	4.31963	4.38528	4.39294	4.30476	4.2907	4.29082
metab_964	0.131453	0.11346	0.5113	0.5989	0.995437	4.30671	4.42815	4.3854	4.40732	4.35742	4.41585	4.28171	4.43535	4.40228	4.39666	4.3145	4.34706
metab_965	0.0933206	0.0837581	0.6839	0.7519	0.995296	3.64184	3.48226	3.67803	3.59944	3.62182	3.66149	3.49256	3.58903	3.70932	3.54438	3.61324	3.63107
Octaethylene Glycol	0.594645	0.602062	0.3311	0.4235	0.924343	4.53281	4.47051	4.45536	4.42948	4.34451	6.55592	4.63621	4.37262	4.35745	4.38957	4.4479	4.40918
metab_968	0.0454428	0.0332843	0.8853	0.9129	1.00189	3.6641	3.70956	3.86854	3.68773	3.68251	3.63812	3.79966	3.67517	3.7319	3.61435	3.67649	3.7928
metab_969	0.469345	0.470957	0.01109	0.02295	1.02211	4.61751	4.7405	4.76126	4.75338	4.75797	4.59227	4.80898	4.84988	4.81504	4.77797	4.81574	4.77892
metab_970	1.4954	1.49318	6.236e-08	4.698e-07	0.824529	4.4123	4.43115	4.51718	4.30844	4.31645	4.13588	3.59977	3.59253	3.59181	3.58664	3.60039	3.56851
metab_971	1.80839	1.80929	3.747e-09	4.287e-08	0.758892	4.6611	4.72532	4.72166	4.41927	4.41298	4.55759	3.48798	3.48074	3.48001	3.47484	3.4886	3.45672
metab_972	1.72967	1.72587	2.326e-07	1.463e-06	0.761031	4.35983	4.352	4.58073	4.22483	4.34857	3.97149	3.26604	3.2588	3.35794	3.25291	3.29055	3.23479
metab_973	0.614314	0.604719	0.02668	0.04974	0.956877	4.57033	4.22717	4.5003	4.45901	4.40634	4.27	4.25417	4.3334	4.06681	4.14493	4.36215	4.13612
metab_974	1.70601	1.70709	2.657e-06	1.256e-05	0.800934	5.2158	5.26964	5.20838	5.22642	5.00442	4.90775	4.07657	4.09908	4.41476	3.89579	4.33414	3.87766
metab_975	1.77338	1.77234	1.332e-08	1.261e-07	0.77034	4.62879	4.77685	4.72588	4.60224	4.75315	4.38641	3.59555	3.55217	3.55144	3.54627	3.69842	3.52815
metab_976	1.46826	1.46901	3.298e-07	1.995e-06	0.889813	6.7614	6.76307	6.83755	6.73115	6.68245	6.6294	6.21587	5.97525	5.96614	5.95726	6.03735	5.79808
metab_977	1.47027	1.47099	3.111e-07	1.9e-06	0.889467	6.74978	6.76298	6.83668	6.7299	6.68672	6.61851	6.21756	6.01801	5.9126	5.96799	5.9888	5.81451
metab_978	1.76293	1.76162	1.22e-05	4.828e-05	0.790289	5.36777	5.32545	5.482	5.16249	5.3727	5.04869	4.48501	4.42863	4.03359	4.26909	4.22051	3.65889
metab_980	1.76869	1.77026	9.242e-07	4.885e-06	0.817632	5.99195	6.05671	6.06406	5.94778	5.89559	5.77374	5.09826	5.07761	4.63618	4.9093	4.93716	4.55624
metab_981	1.76205	1.76427	1.565e-05	6.032e-05	0.810401	5.91029	5.93639	5.9268	5.86062	5.81641	5.73844	5.15995	4.94179	4.53947	4.69348	4.96892	4.21209
metab_982	1.76671	1.77254	0.0001274	0.0004063	0.779891	5.3221	5.30004	5.46295	5.28608	5.32911	5.16814	4.66704	4.01705	3.64102	3.63584	4.67158	4.21903
metab_984	0.599415	0.605072	0.003772	0.008858	0.974814	6.20748	6.15812	6.04404	6.27043	6.23505	6.25106	6.08615	6.10834	6.03863	6.02264	6.03399	5.93938
metab_985	1.29358	1.28353	0.00131	0.003441	1.16834	3.65437	4.0264	3.65354	4.33578	4.2286	4.55039	4.78988	4.88808	4.60122	4.752	4.82663	4.70542
metab_986	0.72483	0.722218	0.0008823	0.002404	1.05869	3.57517	3.60023	3.47961	3.66506	3.66854	3.68626	3.80265	3.89049	3.68648	3.89542	3.8036	3.86443
metab_987	0.666469	0.665419	0.0008083	0.002221	1.03829	4.55175	4.66417	4.59845	4.70586	4.71229	4.6637	4.7875	4.90907	4.71689	4.87083	4.83036	4.84995
metab_988	0.479764	0.488037	0.04719	0.08238	0.978981	6.27447	6.22813	6.04204	6.37799	6.3851	6.37387	6.15047	6.21464	6.12838	6.11649	6.19989	6.08101
metab_989	0.696152	0.702844	0.001409	0.003674	0.966817	5.95269	5.98629	5.85704	6.07651	6.03747	6.07053	5.82889	5.91142	5.75137	5.79728	5.80497	5.69115
metab_990	0.745531	0.750419	0.001336	0.003504	0.962707	6.12255	6.0191	5.93845	6.16753	6.15459	6.12094	5.89478	5.96973	5.81823	5.86293	5.90558	5.70932
metab_991	0.543742	0.551915	0.01962	0.03806	0.975578	6.06971	6.05329	5.91622	6.21454	6.18122	6.17243	5.94101	6.05698	5.96662	5.8776	5.99597	5.87409
metab_992	0.41517	0.424516	0.1134	0.1748	0.979909	5.94252	5.82624	5.67084	6.0417	6.01881	6.03916	5.81959	5.95239	5.77485	5.74697	5.79417	5.73795
metab_993	0.73083	0.735902	0.04723	0.0824	0.933245	4.52937	4.48481	4.3059	4.7204	4.67992	4.60631	4.20271	4.44299	4.66048	4.10133	4.28764	3.80247
metab_994	0.26567	0.265514	0.1389	0.2068	1.01167	4.36066	4.48096	4.42961	4.44959	4.57393	4.42787	4.52901	4.48845	4.51456	4.4628	4.55719	4.48134
Gentamicin C	0.608459	0.623434	0.3492	0.4424	0.916753	4.45723	4.48737	4.48677	4.49897	4.16736	6.80254	4.79392	4.38053	4.31631	4.35631	4.39923	4.24839
Cysteinyl-Glutamine	0.061958	0.0240595	0.8461	0.8822	0.999435	5.31094	5.30721	5.35635	5.32497	5.28763	5.29529	5.34671	5.33836	5.31355	5.29298	5.28605	5.28707
metab_998	1.31509	1.31846	6.087e-05	0.000207	0.890853	5.86222	5.79332	5.75578	5.88693	5.8495	5.81312	5.51419	5.39391	4.91726	5.19991	5.1375	4.98282
metab_999	1.46708	1.46888	0.0001653	0.0005163	0.861711	5.92403	5.88296	5.75611	5.8982	5.91383	5.89732	5.56354	5.216	4.94056	5.18351	4.92134	4.57397
metab_1000	1.34089	1.34502	4.665e-06	2.064e-05	0.893499	6.00774	5.91206	5.87373	6.02438	5.97363	5.92805	5.58147	5.45699	5.18529	5.22534	5.2912	5.17626
metab_1001	1.33954	1.34314	1.031e-05	4.142e-05	0.885841	5.67146	5.62417	5.48193	5.63958	5.64292	5.62709	5.30312	4.93424	4.98136	4.88652	4.98166	4.75896
metab_1002	1.31819	1.32089	5.041e-05	0.0001742	0.874975	5.1035	5.0998	5.16521	5.10191	4.96051	5.13652	4.86443	4.4893	4.40075	4.39901	4.38829	4.20418
metab_1003	0.228713	0.210011	0.348	0.4412	1.01101	4.42706	4.26767	4.41667	4.44658	4.39531	4.19453	4.37009	4.51223	4.44554	4.3576	4.40959	4.34362
metab_1004	0.217726	0.212065	0.2927	0.3831	0.993147	6.17996	6.07152	6.09316	6.19195	6.14172	6.09535	6.05147	6.18337	6.0474	5.97802	6.17071	6.0891
metab_1005	2.09333	2.09024	9.338e-09	9.359e-08	0.72169	5.34498	5.14666	5.30408	5.40459	5.40146	5.3467	3.765	3.63813	3.93869	3.96875	3.64599	4.09929
metab_1006	0.184891	0.167221	0.6491	0.7229	0.981105	3.54701	3.40032	3.49981	3.78434	3.31289	3.41214	3.07486	3.10566	3.70237	3.39226	3.81258	3.47395
metab_1007	0.0438947	0.0486154	0.8082	0.8522	0.998831	6.01759	5.9377	5.91263	6.04805	6.00501	5.9978	5.9176	6.03475	5.9931	5.89857	6.01486	6.01333
metab_1008	2.01716	2.02233	6.58e-10	9.96e-09	0.727019	5.15405	4.87316	4.83912	5.08746	5.04272	5.09594	3.62825	3.62102	3.62029	3.61512	3.79613	3.597
metab_1009	0.15827	0.128768	0.5775	0.6589	0.995232	5.93884	5.80497	5.82987	5.95545	5.90614	5.79552	5.85644	5.90844	5.85567	5.66197	5.93368	5.84731
metab_1011	0.111089	0.00663388	0.9583	0.9689	0.998066	3.28316	3.33685	3.28609	3.00854	2.9492	2.751	3.34477	2.96933	3.10683	3.23686	3.03085	2.88804
metab_1012	1.97115	1.97159	4.342e-06	1.945e-05	0.745502	5.3417	5.45934	5.62276	5.3663	5.29072	5.26478	4.7143	3.83613	4.04183	3.89214	3.83116	3.79927
metab_1013	0.313235	0.304597	0.0955	0.1512	0.984543	4.07964	4.08617	4.03751	3.97788	3.94787	3.93692	4.01862	3.94161	3.99495	3.91274	3.94058	3.88497
(1-Heptylindol-3-Yl)-(2,2,3,3-Tetramethylcyclopropyl)Methanone	0.200079	0.205006	0.1081	0.1678	1.00381	7.11213	7.08988	7.09897	7.09584	7.08481	7.02692	7.12779	7.07614	7.13113	7.13394	7.09763	7.10467
Leukotriene B4-3-Aminopropylamide	0.274977	0.277307	0.05737	0.09768	1.00839	5.27596	5.25961	5.24195	5.25319	5.24325	5.1992	5.32942	5.25278	5.31596	5.33304	5.27787	5.22896
N-Myristoyl Arginine	0.0584804	0.016191	0.918	0.9381	1.00038	5.37597	5.30076	5.33474	5.2578	5.2965	5.28568	5.36689	5.29696	5.29812	5.31498	5.29427	5.29323
metab_1017	1.33348	1.32553	0.0005807	0.001641	0.84711	4.60015	4.81442	5.04211	4.52443	4.40695	4.12043	4.14292	3.90946	3.81852	3.81335	3.82711	3.79522
metab_1018	0.22347	0.228425	0.1974	0.2777	1.00963	4.34273	4.3903	4.40374	4.35762	4.39945	4.28639	4.42372	4.30937	4.44701	4.35609	4.44416	4.44938
3,6,9,12,15,18,21,24,27,30-Decaoxadotriacontane-1,32-Diol	0.607581	0.623981	0.393	0.4851	0.908689	4.33389	4.60701	4.19972	4.21944	4.07873	7.07715	4.85891	4.13693	4.14267	4.06935	4.44984	4.25537
metab_1020	0.351222	0.349884	0.0398	0.07089	1.01466	4.54089	4.53876	4.62322	4.607	4.58136	4.53334	4.71264	4.60999	4.70208	4.56549	4.60041	4.64007
metab_1022	0.0453675	0.0440236	0.8628	0.8954	0.997955	3.87866	3.92782	3.77527	3.98862	3.84372	4.05677	3.93241	3.86273	3.93219	3.87972	3.94506	3.87189
1,1'-Oxalyldiimidazole	0.177321	0.170788	0.3908	0.4834	0.991174	4.18727	4.20108	4.07229	4.26083	4.31309	4.11892	4.15088	4.12768	4.22176	4.21351	4.08978	4.12351
metab_1024	0.3106	0.28944	0.2871	0.3773	0.971519	3.06759	3.20854	3.25668	3.19034	3.33495	2.90338	2.94465	2.93154	3.19847	3.06902	3.04475	3.22913
metab_1027	0.107959	0.112693	0.6552	0.7277	1.00722	3.49273	3.70429	3.72426	3.66422	3.48793	3.52367	3.59413	3.73719	3.61817	3.71691	3.49401	3.59635
metab_1028	0.0571013	0.000336636	0.9864	0.9901	0.999021	3.24771	3.37237	3.24852	2.24612	3.10384	3.17154	3.12644	3.05381	3.44771	3.08447	2.67555	2.9815
metab_1030	0.0447177	0.0391334	0.8553	0.8898	0.998644	4.42354	4.34291	4.44868	4.3869	4.3792	4.57591	4.42768	4.4185	4.40298	4.44805	4.41877	4.40276
metab_1031	0.217154	0.199342	0.3841	0.4768	0.989154	4.08723	4.11804	4.17387	4.12596	4.02578	4.36611	4.06897	4.06686	4.16066	4.1351	4.07093	4.11898
metab_1032	0.0621088	0.0687316	0.7513	0.8084	0.997555	4.90796	4.84757	4.91762	4.79902	4.91855	5.05368	4.93221	4.9307	4.88454	4.87453	4.90695	4.84132
metab_1034	0.148944	0.157338	0.4566	0.5473	0.993671	4.85367	4.83071	4.90495	4.85442	4.87598	5.06962	4.87801	4.89595	4.83317	4.86573	4.92678	4.80372
metab_1035	0.156603	0.148909	0.3025	0.3943	1.00543	4.37388	4.42458	4.43399	4.47297	4.36931	4.44456	4.45245	4.4963	4.46375	4.40212	4.44447	4.40501
metab_1037	0.720747	0.730889	0.2418	0.3278	0.853424	3.27399	3.11908	3.04291	3.25638	3.21518	3.45211	3.26132	3.27158	3.36622	1.56514	1.57853	3.48223
Isoketocamphoric Acid	0.34363	0.341016	0.3549	0.4478	0.978234	5.49784	5.43452	5.45174	5.52443	5.5016	6.22236	5.52064	5.40461	5.51813	5.44348	5.4897	5.52399
(-)-Corey Lactone Diol	0.428348	0.425359	0.3216	0.4138	0.962196	4.56473	4.56713	4.51635	4.64946	4.54406	5.56735	4.62998	4.43103	4.58416	4.47949	4.55333	4.65942
metab_1040	0.399434	0.414491	0.362	0.4552	0.96	4.27738	4.58776	4.70188	4.14718	4.62408	5.25992	4.87502	4.35582	4.24126	4.17071	4.57864	4.27585
5-Methoxy-3,4-Methylenedioxyamphetamine	0.304316	0.321795	0.5599	0.6431	0.961761	3.9102	4.34884	4.45454	3.51375	4.40129	5.25949	4.66996	4.136	3.8587	3.85104	4.37012	4.01394
metab_1042	0.131352	0.134839	0.7192	0.782	0.992484	5.7055	5.79481	5.82386	5.5799	5.84425	6.3731	5.9707	5.75951	5.75149	5.79116	5.86995	5.7175
metab_1043	0.127223	0.117512	0.5263	0.6127	0.993299	3.91882	3.87717	3.9168	3.85772	3.92716	3.78315	3.84361	3.70082	3.885	3.90117	3.92117	3.87374
metab_1045	0.284886	0.274945	0.1476	0.2178	1.01071	5.06291	5.04732	5.10741	5.05854	5.07608	4.90926	5.18681	5.06164	5.10061	5.08538	5.1121	5.04297
metab_1046	0.213893	0.206441	0.1869	0.2655	1.00519	6.56393	6.51688	6.62493	6.58517	6.56054	6.47094	6.61636	6.57638	6.59282	6.54868	6.60151	6.58969
metab_1047	0.243937	0.234601	0.2327	0.3175	1.01105	4.40587	4.32776	4.35015	4.3611	4.4096	4.2066	4.35774	4.42828	4.32315	4.35778	4.47956	4.40608
N-Nervonoyl Cysteine	0.297428	0.295071	0.08587	0.1383	1.00949	5.7339	5.70413	5.70592	5.72026	5.70656	5.58762	5.81566	5.68569	5.74775	5.76287	5.76309	5.70935
metab_1049	0.572415	0.56524	0.003224	0.007704	1.03209	4.39878	4.25963	4.32296	4.22315	4.32863	4.272	4.473	4.50026	4.43036	4.43345	4.47255	4.32447
metab_1050	0.156905	0.151103	0.5559	0.6397	0.992493	4.7726	5.01403	4.97119	4.89452	4.91986	5.00252	5.07307	4.97384	4.73975	4.8818	4.88333	4.8001
metab_1051	0.325577	0.323418	0.03049	0.05603	1.01255	4.35823	4.43891	4.39086	4.33908	4.42385	4.35061	4.49775	4.4384	4.43766	4.42158	4.44837	4.39102
metab_1053	0.0635137	0.051287	0.8238	0.8642	1.00281	4.28518	4.46618	4.18089	4.2362	4.26141	4.19885	4.3569	4.30112	4.31385	4.29274	4.24953	4.1814
metab_1054	0.156727	0.133763	0.4843	0.5744	1.00577	4.46153	4.48538	4.54217	4.53159	4.49587	4.51186	4.41431	4.51885	4.58441	4.48731	4.52502	4.65393
metab_1055	2.13394	2.13476	3.88e-12	1.48e-10	0.690761	4.95136	4.97054	5.08373	4.88194	4.84165	4.82048	3.41214	3.4049	3.40417	3.399	3.41276	3.38088
metab_1056	0.142599	0.133994	0.5587	0.6421	0.992434	3.94482	3.88385	3.9933	3.93955	3.87548	4.15169	3.90609	3.84332	3.96679	3.98664	4.01826	3.88809
metab_1057	0.010782	0.00493147	0.9451	0.9586	0.999757	4.10344	4.14456	4.14649	4.13878	4.07546	4.04036	4.10058	4.06154	4.1596	4.0901	4.10688	4.12099
metab_1058	0.214609	0.211614	0.3087	0.4002	1.01123	4.04311	4.03019	4.10557	4.09519	3.8911	3.87119	4.05929	4.0551	4.04561	4.03882	4.03929	4.06571
Diethyl Phthalate	0.0977324	0.057166	0.7875	0.8361	1.00398	4.23027	4.19913	4.23922	4.17948	4.40158	4.39027	4.34583	4.40944	4.29797	4.19113	4.37736	4.11948
metab_1060	0.175896	0.161631	0.4937	0.5834	1.01003	4.29937	3.93499	4.24372	4.28074	4.11795	4.25178	4.26892	4.23414	4.26931	4.21166	4.22	4.17505
metab_1061	0.24784	0.244599	0.07895	0.1292	1.00775	4.79588	4.76044	4.81809	4.78782	4.77106	4.7156	4.86644	4.79181	4.79896	4.82478	4.79345	4.79391
metab_1062	0.449229	0.450335	0.02423	0.04577	1.02054	5.03018	5.07451	5.07958	5.08003	5.09964	5.01134	5.08398	5.22877	5.05262	5.1763	5.16327	5.29664
metab_1063	0.0996589	0.0812868	0.7099	0.7741	1.00348	4.30729	4.33319	4.34283	4.3471	4.38278	4.17615	4.44158	4.3211	4.35711	4.33655	4.23726	4.28918
metab_1065	0.0092505	0.00778947	0.9974	0.9977	1	4.34144	4.20357	4.16935	4.31326	4.25643	3.87619	4.02548	4.126	4.39655	4.10962	4.24077	4.26005
metab_1066	0.20036	0.193802	0.4816	0.5719	1.01684	3.3939	3.35987	3.39098	3.6118	3.58006	3.68086	3.58047	3.54349	3.78665	3.48615	3.62273	3.35432
metab_1067	0.180213	0.177959	0.1957	0.2758	0.994406	4.6701	4.62391	4.64658	4.65704	4.63415	4.6548	4.64802	4.63418	4.67706	4.62282	4.59352	4.55446
Arg Gln	0.419915	0.403445	0.167	0.2414	0.973259	4.79152	4.52622	4.83532	4.65931	4.51328	4.49843	4.51085	4.56523	4.46881	4.34005	4.7554	4.43612
metab_1069	0.486276	0.462741	0.2457	0.3323	0.955947	4.59343	4.61551	4.665	4.5972	4.58795	4.18335	4.74367	4.61599	3.93467	4.58677	3.94325	4.21382
metab_1070	0.258505	0.246942	0.3687	0.462	0.987304	5.27323	5.4543	5.30798	5.38972	5.29992	5.41115	5.554	5.29269	5.1969	5.31886	5.30261	5.06206
metab_1071	0.480365	0.474432	0.06291	0.1059	0.975579	5.55382	5.56303	5.48221	5.49348	5.57084	5.50599	5.6595	5.34737	5.25682	5.47884	5.35444	5.25942
metab_1072	0.218636	0.134595	0.708	0.7727	0.986984	4.56875	4.77258	4.64952	4.39972	4.50705	3.83841	4.56783	4.57271	4.38182	4.40981	4.33462	4.12166
metab_1073	0.263075	0.190425	0.6672	0.7383	0.9829	4.65425	4.52243	4.37143	4.30839	4.51994	4.64422	4.96287	4.72503	3.97478	4.53088	4.41108	3.95148
metab_1074	1.7255	1.72879	8.314e-09	8.482e-08	0.786033	4.75153	4.7826	4.43113	4.82113	4.76293	4.71862	3.71295	3.70571	3.70498	3.69981	3.71357	3.68169
metab_1075	0.0827686	0.076596	0.8178	0.8597	1.00734	4.19519	4.12025	3.6071	4.14239	4.30169	4.14137	4.22396	3.98153	3.77378	4.16218	4.29788	4.251
metab_1076	0.10853	0.0473369	0.8243	0.8647	1.00242	4.14471	4.12149	4.19931	4.1237	4.18694	3.99548	4.21445	4.17016	4.13859	3.96968	4.15467	4.18744
Miserotoxin	1.14979	1.14954	4.21e-07	2.459e-06	1.10397	4.4443	4.44845	4.36248	4.41023	4.28198	4.36979	4.87367	4.92451	4.72717	4.90798	4.80712	4.81402
metab_1078	0.108132	0.112825	0.7615	0.816	1.01243	3.23775	3.17885	2.84943	3.13644	3.3417	3.08374	3.50576	2.80056	2.98695	3.35465	3.10467	3.31219
metab_1079	0.62109	0.635906	0.2472	0.3338	0.934265	5.07222	5.03952	5.11145	4.83684	5.06233	6.64272	5.2573	4.88741	5.05959	4.74375	4.93289	4.79566
metab_1080	0.330003	0.315078	0.131	0.197	1.01705	4.37626	4.23962	4.18484	4.40799	4.23661	4.24729	4.41293	4.39327	4.25796	4.39006	4.385	4.29292
metab_1081	0.408571	0.408446	0.0651	0.1091	1.01919	5.20575	5.21835	5.13188	5.23849	5.22201	4.93995	5.23668	5.30019	5.26906	5.23708	5.27142	5.23477
metab_1082	0.249203	0.233517	0.4088	0.5006	0.986188	5.34277	5.24174	5.29725	5.24546	5.21282	4.94054	5.16244	5.20418	4.85201	5.28556	5.1294	5.21024
metab_1083	0.252736	0.243605	0.3306	0.423	0.987643	5.48826	5.50288	5.4638	5.41594	5.45418	5.2078	5.37451	5.41489	5.13982	5.45548	5.29852	5.444
metab_1084	0.313033	0.302192	0.361	0.4542	0.976516	4.84507	4.84757	4.79184	4.56681	4.66442	4.38742	4.72419	4.64916	4.29012	4.62901	4.33132	4.81869
metab_1085	0.066614	0.0316772	0.8969	0.9214	0.997313	4.91855	4.88877	4.9945	4.93019	4.85293	4.44486	4.71776	4.931	4.57933	4.97116	4.83745	4.91212
metab_1086	0.209319	0.166598	0.7149	0.7782	1.01723	4.57477	4.57433	4.40308	4.41178	3.95037	3.85065	4.6789	4.54699	3.72939	4.61552	4.1549	4.48158
metab_1087	0.514039	0.510168	0.03387	0.06146	0.97271	5.31706	5.26184	5.29423	5.28891	5.17772	5.10243	5.02794	5.19833	4.92306	5.24014	5.06511	5.12709
metab_1088	0.332902	0.321467	0.3786	0.4717	0.971497	4.77448	4.55789	4.70439	4.62654	4.50821	4.19303	4.38445	4.60096	3.97631	4.75879	4.29289	4.57377
metab_1089	0.227501	0.218235	0.3308	0.4232	1.01172	4.33306	4.45148	4.39412	4.36594	4.35254	4.21783	4.35722	4.51869	4.46659	4.36709	4.44899	4.26011
Ethyl 3-Hydroxydodecanoate	0.814599	0.844752	0.1946	0.2747	0.880989	4.44098	4.25352	4.28698	4.11815	4.16412	6.41368	4.52236	4.19088	3.56933	3.71048	4.40646	3.98565
metab_1092	0.272383	0.251818	0.5768	0.6582	0.978234	4.61884	4.69163	4.63283	4.5977	4.68216	5.71844	4.71683	4.65678	4.77021	4.73061	4.76036	4.68208
metab_1094	0.388392	0.390755	0.1065	0.1658	1.02498	3.96566	4.08269	4.30614	4.23811	4.10476	4.04692	4.19771	4.25546	4.12895	4.21346	4.23916	4.32611
Ticlopidine	0.526999	0.53217	0.3469	0.4401	0.914417	3.33462	3.32902	3.34267	2.91396	3.20333	4.77117	3.52789	2.88804	3.71932	2.95765	3.08918	2.9199
metab_1096	2.00435	2.0059	2.365e-12	1.002e-10	1.39447	3.40018	3.3885	3.39935	3.39652	3.43849	3.3874	4.78899	4.82323	4.62258	4.75909	4.66926	4.80244
metab_1097	0.0638965	0.0426946	0.7937	0.8401	1.00154	4.50771	4.55787	4.5038	4.50293	4.54875	4.62879	4.56938	4.47811	4.60496	4.5696	4.5718	4.50137
metab_1098	0.150637	0.0403907	0.9032	0.9264	1.00456	3.67025	3.12131	3.31541	3.02307	3.53804	3.08518	3.315	3.50585	3.23283	3.13324	3.39867	3.25772
metab_1099	0.479093	0.47846	0.1504	0.2213	1.051	3.34043	3.3083	3.38436	3.31874	3.68942	3.30906	3.59571	3.45975	3.67261	3.18402	3.61337	3.86348
metab_1100	0.450739	0.457528	0.00878	0.01869	1.02153	4.34993	4.33	4.43422	4.39386	4.39225	4.28911	4.49349	4.3851	4.4395	4.51637	4.43337	4.48861
E-Guggulsterone	0.395496	0.384254	0.1544	0.2261	0.9773	5.19457	4.85105	5.10227	5.05935	4.88534	4.77764	4.81614	4.85182	4.82093	4.8148	5.00864	4.87925
metab_1102	0.236604	0.246487	0.2754	0.3647	1.01303	4.16401	4.23833	4.18903	4.04749	4.25087	3.97382	4.17848	4.18103	4.18526	4.26554	4.18615	4.19325
3-Methylpyrrolo[1,2-A]Pyrazine	0.240185	0.234776	0.2518	0.3389	0.98674	4.01434	4.00451	3.95045	4.10777	4.04781	3.85627	3.87925	4.00873	4.01797	3.94256	3.94368	3.87371
metab_1104	0.11224	0.0283607	0.886	0.9134	1.00167	4.7284	4.72247	4.72135	4.74321	4.87576	4.99593	4.72978	4.81051	4.75834	4.80867	4.78992	4.93836
metab_1105	0.378331	0.373881	0.1446	0.214	0.971287	3.74089	3.62257	3.75714	3.56876	3.53778	3.50235	3.48867	3.49765	3.36037	3.46269	3.71506	3.58271
metab_1106	0.0404826	0.0189851	0.932	0.949	0.999621	5.23586	5.26071	5.24665	5.26155	5.25371	5.3937	5.28007	5.26064	5.34272	5.26868	5.26819	5.21657
1-Methylbenzotriazole	0.144882	0.135071	0.5327	0.6187	1.00648	4.10455	4.22315	4.25604	4.20327	4.21482	4.00566	4.27443	4.20951	4.17654	4.20101	4.15576	4.15564
Procyclidine	0.417416	0.416183	0.06273	0.1057	1.02271	4.55242	4.66018	4.70135	4.58837	4.60248	4.63592	4.68064	4.831	4.56797	4.72543	4.69142	4.87355
Beta-Naphthoflavone	0.452944	0.44124	0.09422	0.1495	0.970467	4.4006	4.45594	4.53835	4.44246	4.21047	4.16071	4.24182	4.39446	4.20182	4.20225	4.24684	4.1449
metab_1110	0.277746	0.220891	0.6806	0.7489	0.972897	3.72106	4.05994	3.63625	3.50629	3.4717	5.06911	3.73242	3.81324	3.80755	3.83054	3.67759	3.96634
Trihexyphenidyl	0.350124	0.35252	0.2075	0.2892	1.02321	4.29039	4.49776	4.49239	4.46067	4.58055	4.30909	4.47971	4.61805	4.37773	4.54862	4.43537	4.78682
metab_1114	0.604288	0.608104	0.03872	0.06913	0.960223	4.84596	4.99917	5.04372	5.13052	4.88014	5.26553	4.81365	4.73612	4.63924	4.82405	4.98135	4.97214
metab_1115	0.479814	0.45866	0.3561	0.4491	0.944758	3.68678	4.16165	4.3533	4.21936	4.17464	4.92623	4.24259	3.16871	4.06978	4.01741	4.41656	4.19874
12-Methyltridecanoic Acid	0.405839	0.415885	0.2601	0.348	0.972454	5.30225	5.3961	5.4915	5.3139	5.49791	6.10912	5.48067	5.35843	5.36327	5.28303	5.44228	5.2686
metab_1119	0.39836	0.402919	0.07338	0.1213	1.02333	4.17392	4.17782	4.24205	4.35496	4.3817	4.12547	4.34586	4.3905	4.31357	4.36421	4.2343	4.40078
metab_1120	0.176091	0.131215	0.732	0.7927	0.991549	4.83036	4.99266	5.01268	4.95317	5.05528	5.68447	5.03285	4.99989	5.07248	5.06804	5.05574	5.03805
metab_1122	0.170321	0.159421	0.5161	0.603	1.00649	5.57575	5.55858	5.61142	5.60787	5.64153	5.29333	5.62089	5.58401	5.61802	5.58709	5.56071	5.53588
Pro Gln His	0.222221	0.226763	0.3127	0.4045	1.00816	6.07966	6.16614	6.18488	6.20927	6.20246	5.92203	6.20559	6.15398	6.2138	6.18577	6.1485	6.15525
3,5-Di-Tert-Butyl-4-Hydroxybenzyl Alcohol	0.302313	0.288756	0.2587	0.3464	1.01635	4.66774	4.61556	4.78532	4.64346	4.72142	4.44918	4.79333	4.86529	4.6425	4.78232	4.6291	4.62313
3-Oxododecanoic Acid	0.251667	0.251642	0.09275	0.1476	1.00923	4.55633	4.47255	4.59282	4.58784	4.56147	4.53727	4.58826	4.55364	4.58999	4.61059	4.64522	4.56834
metab_1126	0.390188	0.371114	0.2088	0.2906	0.976288	5.09945	5.22235	5.16484	5.32717	5.29482	4.76262	5.10735	5.03074	4.98302	5.08874	5.05891	4.86901
metab_1127	0.135158	0.115624	0.6521	0.7251	0.99361	5.66374	5.66164	5.67098	5.84503	5.68215	5.28065	5.56276	5.55658	5.60559	5.64704	5.62123	5.5946
metab_1128	0.0825125	0.00829247	0.9963	0.997	1	5.86415	5.77411	5.80087	5.87871	5.80693	5.39496	5.73047	5.7546	5.69688	5.82859	5.78736	5.71964
metab_1129	0.298946	0.298141	0.198	0.2784	1.01873	3.83042	3.76549	3.81452	3.8981	3.83912	3.59276	3.94454	3.76127	3.91673	3.87022	3.85723	3.81304
metab_1131	0.728574	0.727782	0.006023	0.01338	1.05707	4.13883	4.10759	4.23143	4.25448	4.12879	3.84702	4.33892	4.40825	4.38619	4.36733	4.418	4.20011
metab_1132	0.20214	0.161963	0.6733	0.7431	0.987967	4.33682	4.61679	4.38337	4.79865	4.63423	5.1535	4.55142	4.44995	4.7136	4.55029	4.70537	4.61715
metab_1134	0.414553	0.412322	0.01807	0.03548	1.01755	4.82057	4.82098	4.8322	4.85839	4.85876	4.86012	4.87613	4.94584	4.84726	4.94469	4.89794	5.04876
Meprylcaine	0.473245	0.480004	0.04137	0.07327	1.02458	5.05007	5.10158	5.1286	5.19003	5.14695	4.89694	5.15434	5.25956	5.14754	5.22793	5.13578	5.34191
metab_1136	0.30844	0.305411	0.1916	0.2712	1.01416	5.15987	5.13835	5.21708	5.22491	5.2413	4.94254	5.32539	5.21109	5.2776	5.19222	5.14777	5.20911
metab_1137	0.275885	0.281064	0.5055	0.5939	0.974096	4.16741	3.97451	4.30459	4.04726	4.1885	5.02485	4.2934	4.1134	4.22439	4.02068	4.17455	4.2169
metab_1138	0.0744991	0.0709379	0.7198	0.7824	1.00247	4.87255	4.86445	4.88367	4.86092	4.95305	4.72678	4.90146	4.84321	4.90021	4.84127	4.85167	4.8954
Lauryldiethanolamine	0.236888	0.214473	0.2093	0.2911	1.00561	7.35899	7.27401	7.28226	7.33951	7.34026	7.27572	7.39129	7.34211	7.3233	7.28764	7.461	7.30991
metab_1140	0.239402	0.215381	0.2203	0.304	1.00788	5.38845	5.27842	5.30475	5.36991	5.33854	5.27971	5.40511	5.35678	5.35159	5.29451	5.47423	5.32897
Traversianal	0.764849	0.778681	0.1749	0.2514	0.904311	4.33496	4.50605	4.37378	4.51129	4.54317	6.26171	4.50577	4.40027	4.32102	4.32551	4.26865	3.97831
13,14-Dihydro-15-Keto-Pga2	0.207274	0.116344	0.8935	0.9194	0.983982	3.50925	3.7195	3.55936	3.50423	3.6863	6.3717	4.20774	4.24303	3.95448	4.14285	3.52305	3.88605
metab_1143	0.417174	0.406256	0.1656	0.2396	1.02404	5.70049	5.45093	5.43808	5.52616	5.55834	5.76371	5.65029	5.65065	5.70713	5.6668	6.04371	5.52572
metab_1144	0.347039	0.272411	0.5603	0.6434	0.967668	3.92612	3.98042	3.32614	3.92664	3.75338	4.65527	3.71944	3.30882	4.0649	3.93724	3.73037	4.04696
metab_1145	0.471618	0.462392	0.2121	0.2941	1.03155	5.66811	5.63053	5.65369	5.71564	5.7085	4.90492	5.74394	5.73271	5.68473	5.64974	5.82438	5.69704
metab_1146	0.484717	0.476139	0.08148	0.1325	1.03679	3.87843	4.06674	4.10686	4.01361	4.0785	4.31627	4.25502	4.27202	4.02748	4.23975	4.40306	4.16243
Myristoyl Ethanolamide	0.0466038	0.0299038	0.8393	0.8772	0.999274	5.53917	5.49587	5.48309	5.52554	5.54306	5.48433	5.51673	5.53424	5.56752	5.44838	5.48128	5.49747
metab_1148	0.575831	0.558803	0.1479	0.2182	1.06305	4.04179	3.9947	3.61894	3.92218	3.61632	4.50272	4.16073	4.17553	4.02438	4.06823	4.60525	4.15458
N-Dodecylsarcosinate	0.0414265	0.0274438	0.8982	0.9222	0.999286	5.62951	5.52212	5.58471	5.55546	5.63636	5.70274	5.57511	5.53356	5.66077	5.56229	5.66913	5.60285
metab_1150	0.150149	0.150106	0.4812	0.5715	1.00747	4.40094	4.42389	4.37137	4.39681	4.42723	4.47298	4.56295	4.25956	4.51466	4.44214	4.48565	4.42638
Heptadecasphinganine	0.179291	0.136116	0.5725	0.654	0.995189	6.93548	6.78545	6.78865	7.00607	6.91454	6.72474	6.87052	6.92419	6.71791	6.83172	6.88303	6.731
metab_1153	0.17201	0.137563	0.603	0.6822	0.992952	4.87662	4.75041	4.72445	4.98222	4.8634	4.74773	4.83927	4.92347	4.58728	4.77115	4.87311	4.74588
metab_1155	0.269606	0.253346	0.6342	0.7095	0.963367	3.15749	3.07325	3.00924	3.00642	3.14635	4.4274	2.98772	3.1799	3.0222	3.42389	3.52343	2.95649
N-(2-Hydroxyethyl)Pentadecanamide	0.431826	0.431874	0.05473	0.09361	0.976556	4.60009	4.82149	4.56932	4.69036	4.8482	4.62251	4.55965	4.64461	4.54888	4.55421	4.60121	4.58594
metab_1157	0.80771	0.809362	1.971e-07	1.271e-06	1.0423	5.31734	5.3404	5.2941	5.28435	5.27515	5.2601	5.52305	5.56306	5.51715	5.54654	5.4833	5.48242
Prostaglandin B1	0.824607	0.786903	0.2029	0.2842	1.14439	3.43009	3.4184	3.42925	3.42642	3.42852	5.84853	4.35952	4.34724	4.47927	4.24714	4.51638	4.34828
metab_1159	0.146444	0.118119	0.7775	0.8277	1.02384	2.93276	2.82678	2.83762	2.8348	2.90303	4.28981	3.37544	3.51013	2.94416	3.03097	3.12445	3.08199
metab_1160	0.151427	0.144857	0.5356	0.6216	1.00689	4.68443	4.69861	4.63826	4.69777	4.72985	4.41548	4.67281	4.67476	4.74046	4.62038	4.68434	4.66362
metab_1161	0.146156	0.0425888	0.9106	0.9323	0.997902	5.0653	5.2182	5.13493	5.15434	5.19156	5.69424	5.18288	5.14627	5.31161	5.25875	5.23257	5.26027
metab_1164	0.706193	0.690882	0.09097	0.1452	0.922409	3.7493	3.75096	3.82927	3.75836	3.81634	4.60568	3.43217	3.68875	3.42421	3.81502	3.4328	3.88868
metab_1165	0.115062	0.0271191	0.9385	0.9539	0.998874	4.56351	4.38743	4.41359	4.47498	4.40196	4.40273	4.49057	4.42021	4.34011	4.26664	4.65299	4.44482
metab_1166	0.160947	0.15901	0.4083	0.5001	1.00599	4.86079	4.90141	4.87179	4.83278	4.87482	4.69863	4.93928	4.82705	4.88346	4.85846	4.83926	4.86802
metab_1167	0.161331	0.078804	0.7861	0.835	1.00683	4.12072	4.09791	4.2034	4.15904	4.16802	4.73322	4.21135	4.25407	4.24188	4.28067	4.21321	4.45744
metab_1168	0.551294	0.550751	0.1285	0.194	1.0666	2.98679	3.4435	3.25932	2.9325	3.30092	3.26401	3.35341	3.65552	3.53142	3.52624	2.95422	3.44267
metab_1169	0.133555	0.129171	0.5524	0.6367	0.994485	4.86443	4.83259	4.89334	4.83229	4.86332	5.09168	4.92276	4.80313	4.89385	4.89375	4.86051	4.84188
8(S)-Hepe	0.210811	0.168579	0.7022	0.768	1.02011	4.7079	4.73517	4.44853	4.52431	4.50043	6.0221	5.02184	4.9741	4.88871	4.82722	4.9711	4.83776
4-Butylmorpholine	0.285727	0.280469	0.1975	0.2779	1.01284	5.31275	5.28188	5.31183	5.27067	5.23266	5.3757	5.34818	5.43891	5.16223	5.37284	5.39009	5.48122
metab_1173	0.364149	0.344369	0.1525	0.2238	0.986217	6.54699	6.3673	6.42242	6.59512	6.51151	6.29664	6.43341	6.44073	6.25676	6.35647	6.43539	6.28408
metab_1174	0.403387	0.405321	0.08918	0.1427	1.0237	4.58079	4.56072	4.39087	4.59317	4.39765	4.31151	4.49211	4.6364	4.52812	4.65595	4.60732	4.5454
9-Hepe	0.980506	0.956472	0.09392	0.149	1.1444	4.2829	4.44288	4.06781	3.83537	3.61401	5.93743	5.07967	5.07984	4.95915	4.87064	5.08486	4.88297
Prostaglandin E1	0.739618	0.725775	0.001648	0.00421	1.04782	4.65517	4.64347	4.65433	4.6515	4.65172	4.71885	4.92402	4.99452	4.84637	4.71894	5.04617	4.7857
metab_1177	0.538943	0.549052	0.3104	0.402	0.91143	3.39071	3.04146	3.205	3.14266	2.7491	4.52026	3.394	2.72297	2.72225	3.30762	3.12019	3.00815
15-Deoxy-Delta12,14-Prostaglandin A2	0.359806	0.336029	0.4493	0.5407	1.03288	5.4684	5.09741	5.02038	5.04398	4.9536	6.35698	5.53142	5.59115	5.45203	5.42846	5.57172	5.41398
Bicyclo-Pge2	1.5522	1.53396	0.004655	0.01068	1.24784	4.18958	4.17577	3.90848	3.85201	3.89147	5.71775	5.33263	5.43526	5.33382	5.27474	5.42432	5.30985
2-Hydroxy-2,6,6-Trimethylcyclohexanone	0.63863	0.647533	0.05832	0.09918	0.933755	3.54962	3.46563	3.57344	3.71846	3.39029	4.1294	3.43259	3.34332	3.52582	3.33234	3.41123	3.33952
Phthalic Anhydride	0.479822	0.493023	0.135	0.2018	0.963127	4.43503	4.41068	4.43519	4.42616	4.45666	5.01082	4.41684	4.38294	4.4054	4.23803	4.45201	4.2791
metab_1184	0.179357	0.179137	0.3364	0.4292	1.00832	4.18772	4.24179	4.20434	4.22317	4.14127	4.25174	4.3041	4.12784	4.21971	4.33422	4.24465	4.22457
Ent-17-Oxo-15-Kauren-19-Oic Acid	1.03884	1.0158	0.0867	0.1394	1.16245	4.38258	4.23393	3.83781	3.2107	4.0609	5.87184	4.93608	5.08696	4.90666	4.82752	5.08144	4.91359
metab_1186	0.820739	0.813877	0.01992	0.03853	0.937898	5.75552	5.28716	5.71879	5.53558	5.41521	5.23554	5.2507	4.89747	5.17017	5.08011	5.0075	5.49622
metab_1187	0.229268	0.107137	0.7804	0.8303	1.01176	3.86617	4.12407	4.09476	4.26198	3.56247	3.55313	4.2571	4.11147	3.96695	3.5367	4.04909	3.81709
metab_1188	0.0918467	0.0776036	0.6593	0.7314	0.996935	4.52678	4.55362	4.63543	4.55399	4.58127	4.54872	4.61804	4.49017	4.59319	4.49966	4.62332	4.49131
metab_1189	0.217446	0.179836	0.4658	0.5565	0.988467	4.30197	4.18271	4.2671	4.21416	4.05881	3.94815	4.12712	4.1948	4.08654	4.15843	4.14668	3.96984
metab_1190	0.103513	0.0383291	0.8587	0.8932	0.998521	4.64629	4.74971	4.68936	4.67142	4.74943	4.89339	4.70577	4.66207	4.79818	4.74073	4.73292	4.71538
metab_1191	0.146077	0.151023	0.5689	0.6512	0.991628	4.19881	4.31013	4.19148	4.34094	4.20523	4.55607	4.3049	4.26776	4.26622	4.29568	4.29885	4.15022
metab_1192	0.104899	0.0289913	0.8808	0.9102	1.0016	4.83287	5.01594	4.98388	5.01835	4.96813	5.15502	4.95015	4.98677	4.94074	4.96934	5.03296	5.14253
metab_1193	0.202721	0.20112	0.1439	0.2132	1.00484	5.82697	5.78374	5.8225	5.79297	5.78677	5.71857	5.84423	5.79028	5.84093	5.8119	5.81339	5.80304
metab_1194	0.253906	0.255502	0.05595	0.09545	1.00662	5.60414	5.60279	5.60735	5.60528	5.60176	5.51635	5.64935	5.60408	5.65708	5.62169	5.62087	5.6073
Dom	0.275733	0.260826	0.4494	0.5407	1.02377	4.31867	4.24017	4.32461	4.16151	4.22623	4.47229	4.38872	4.66922	3.83241	4.35679	4.52333	4.58535
metab_1196	0.180333	0.144087	0.5214	0.6081	1.00699	5.20188	5.23736	5.27036	5.24575	5.29084	5.50841	5.24688	5.35117	5.23544	5.36753	5.33505	5.43641
metab_1197	0.285217	0.290519	0.08359	0.1353	1.01001	5.1756	5.16482	5.27779	5.25141	5.20115	5.11396	5.26399	5.21151	5.27914	5.27716	5.2363	5.22771
metab_1198	0.374592	0.376712	0.1826	0.2603	1.02471	4.35373	4.59277	4.40543	4.5456	4.46776	4.10684	4.60522	4.51316	4.58211	4.539	4.47702	4.41221
metab_1199	0.210089	0.204442	0.1469	0.217	1.00475	6.32538	6.31577	6.34078	6.34704	6.33326	6.23191	6.37725	6.33125	6.35679	6.32308	6.35398	6.33324
Cyclohexanecarboxylic Acid	0.160768	0.156131	0.4481	0.5397	1.00913	3.9216	3.87479	3.91003	3.8885	3.96842	4.08533	3.97056	4.05181	3.93802	4.0771	3.95881	3.86457
Styrene	0.202689	0.200203	0.2549	0.3424	1.00659	5.73835	5.70365	5.75081	5.76822	5.80624	5.84478	5.77734	5.86019	5.8005	5.88843	5.78567	5.72807
metab_1202	0.150936	0.149307	0.5092	0.5972	1.00875	4.02581	4.01099	4.13016	4.12778	4.18789	4.20541	4.12864	4.25773	4.14857	4.26334	4.10587	3.99903
metab_1203	0.0728588	0.0683814	0.793	0.8398	0.994442	3.72454	3.61286	3.82466	3.86006	3.88361	3.76332	3.71488	3.87403	3.86661	3.93922	3.5971	3.55244
Senkyunolide I	0.225884	0.222629	0.1515	0.2225	1.00705	5.11895	5.10959	5.14114	5.12975	5.11417	5.01511	5.17364	5.12331	5.19114	5.11665	5.13527	5.10476
metab_1205	1.08894	1.08257	0.0001113	0.0003584	0.912461	5.08927	5.11132	5.06926	5.08632	5.15189	4.92578	4.54828	4.56507	4.88987	4.74018	4.58153	4.44317
2-Phenylethyl Beta-D-Glucopyranoside	0.23274	0.231681	0.1548	0.2265	1.00714	5.71334	5.67743	5.73306	5.7418	5.77671	5.79021	5.76453	5.81598	5.76303	5.85331	5.77932	5.70382
metab_1207	0.18615	0.183654	0.2244	0.3085	1.00504	5.584	5.58829	5.56794	5.57869	5.57014	5.46093	5.62478	5.56204	5.59204	5.58721	5.57867	5.57325
N-[6-(3-Cyclopentyl-2-Oxoimidazolidin-1-Yl)Pyridin-3-Yl]-3-Fluorobenzamide	0.0592075	0.0105535	0.9527	0.9639	1.00079	4.97063	4.94298	5.00353	5.06269	5.03563	5.22601	4.96964	5.09632	5.0207	5.20341	5.04962	4.92279
metab_1209	0.20614	0.206449	0.2406	0.3266	1.00687	5.66172	5.59362	5.69415	5.6796	5.70229	5.70704	5.7084	5.7474	5.70406	5.80349	5.69131	5.61464
metab_1210	0.180989	0.182162	0.2786	0.368	0.994102	5.21151	5.25039	5.22722	5.25937	5.24547	5.34182	5.26298	5.15905	5.28771	5.18793	5.24474	5.20655
metab_1211	0.345911	0.34735	0.09966	0.1568	1.01446	5.42194	5.42207	5.42682	5.43947	5.44998	5.19894	5.47657	5.43285	5.4953	5.48702	5.52236	5.40968
metab_1212	0.330864	0.336647	0.08835	0.1415	1.01327	5.39016	5.3205	5.36711	5.3529	5.3971	5.28402	5.41025	5.43705	5.44489	5.55381	5.38399	5.30699
metab_1213	0.325179	0.316573	0.3075	0.3989	1.02276	4.68151	4.46014	4.77492	4.71919	4.88784	4.95127	4.80437	5.09186	4.61702	4.99342	4.90452	4.7154
metab_1214	0.345138	0.346507	0.06119	0.1034	1.01132	6.29946	6.21773	6.29198	6.31682	6.32114	6.19731	6.31913	6.39929	6.32524	6.43361	6.33108	6.259
Oleyl Alcohol	1.00166	1.00235	0.0004498	0.001304	0.9121	4.33495	4.56456	4.61762	4.48257	4.43109	4.39554	4.17776	4.02651	3.88739	3.96818	4.08759	4.32151
(3E,9E,12E)-Hexadeca-3,9,12-Trienedioylcarnitine	0.369457	0.373839	0.08827	0.1415	1.01636	5.34871	5.36133	5.37335	5.3327	5.37362	5.12	5.40098	5.41525	5.46783	5.44595	5.3878	5.31173
metab_1218	0.0400433	0.0458293	0.8605	0.8943	1.00193	4.7396	4.75285	4.72667	4.74419	4.52258	4.55518	4.69104	4.65437	4.60552	4.76485	4.62239	4.75811
Ecklonialactone A	0.898379	0.899696	0.1469	0.217	0.857633	3.84301	3.83495	3.19395	3.83143	4.05821	5.72343	3.93133	3.16518	3.48542	3.60963	3.17304	3.63269
Cafestol	0.233554	0.20469	0.4725	0.5628	1.01303	4.85581	4.93912	5.08112	4.97905	5.13233	5.40607	5.09867	5.15059	5.12439	5.00641	5.10873	5.30065
metab_1221	0.0450622	0.0365488	0.8701	0.9012	1.00316	4.11393	4.2372	4.12639	4.03018	3.82574	4.34331	4.18941	4.11501	4.10915	4.07452	4.19903	4.06627
metab_1222	1.13444	1.12444	0.005576	0.01253	0.892851	5.6594	5.18346	5.73038	5.37614	5.2549	5.10274	4.86003	4.254	4.83739	4.85694	4.83402	5.20803
metab_1224	0.174979	0.177312	0.5372	0.6228	1.01143	4.18169	4.33356	4.57025	4.30203	4.53699	4.31413	4.36842	4.34741	4.25692	4.51461	4.57809	4.4732
Pulegone	0.367643	0.352831	0.2431	0.3294	1.02822	4.08263	4.09626	4.1985	3.92883	4.0053	4.34659	4.06453	4.35255	4.00098	4.2691	4.19806	4.47093
metab_1227	0.105136	0.101256	0.5023	0.5913	1.00318	5.00945	5.02387	5.04184	5.09395	4.98256	5.026	5.03988	5.05225	5.10904	4.96766	5.05652	5.0526
metab_1228	0.170267	0.125495	0.7242	0.7862	1.01196	4.13373	3.80293	4.12194	4.40072	4.58566	4.04988	4.26206	4.33814	3.95249	4.24746	4.49188	4.09867
metab_1229	0.28079	0.278762	0.2416	0.3277	0.987883	5.71261	5.80975	5.67831	5.85484	5.9253	5.68259	5.69521	5.78406	5.5723	5.75445	5.80895	5.62819
4-Tetradecanamidobenzylphosphonic Acid	0.32524	0.329469	0.1294	0.195	0.989169	6.94913	7.01053	6.90548	7.09934	7.1068	7.03007	6.95986	6.98203	6.81162	6.97055	7.03343	6.88983
metab_1231	0.297132	0.277898	0.2528	0.34	0.987419	5.73801	5.78092	5.65146	5.80372	5.85096	5.51464	5.72479	5.70953	5.54811	5.66992	5.70202	5.54871
metab_1232	0.232109	0.22629	0.3398	0.4327	0.99146	6.49364	6.58929	6.45115	6.65479	6.69635	6.45412	6.51462	6.57395	6.38663	6.53278	6.59143	6.4056
metab_1233	0.254922	0.241174	0.4793	0.5697	0.985145	5.63618	5.80564	5.55711	5.91182	5.96207	5.46091	5.66121	5.75826	5.28779	5.74739	5.83769	5.52924
metab_1234	0.238864	0.231767	0.1817	0.259	1.00845	5.28042	5.30778	5.32779	5.34134	5.30911	5.40346	5.34171	5.40925	5.26884	5.37695	5.38487	5.45796
1-(3-Ethyl-3-Hydroxy-7-Azaspiro[3.5]Nonan-7-Yl)-3-Methylbutan-1-One	0.183187	0.082629	0.8812	0.9102	0.992042	3.84444	4.05072	4.1532	4.03775	3.6694	5.12474	4.06957	3.96861	4.22285	4.04841	4.08255	4.29178
metab_1236	0.239046	0.218715	0.5212	0.608	0.982456	4.23114	4.42752	4.19012	4.46667	4.48813	4.18961	4.33756	4.35284	4.06315	4.44067	4.48057	3.85927
metab_1237	0.132425	0.115139	0.5831	0.6641	0.996275	6.68036	6.73584	6.6439	6.80265	6.81751	6.58576	6.70074	6.7303	6.60651	6.71018	6.75103	6.61536
metab_1238	0.621642	0.621727	0.001667	0.004251	0.966051	4.69363	4.71315	4.75996	4.67052	4.79701	4.64446	4.5384	4.63074	4.62054	4.44556	4.58424	4.50031
5-Kete	0.2343	0.214713	0.3488	0.442	1.00976	5.53928	5.62292	5.63007	5.54175	5.66243	5.82755	5.64137	5.71856	5.61252	5.62451	5.71193	5.84478
metab_1240	2.73833	2.73364	2.202e-05	8.161e-05	2.03946	2.03967	2.02809	2.03885	2.03604	3.7747	3.73996	5.20263	5.32717	5.28901	5.41703	5.28957	5.41088
metab_1241	0.20531	0.197275	0.3032	0.3949	1.00891	4.83245	4.74022	4.78551	4.80512	4.8154	4.99093	4.8519	4.91977	4.84526	4.92819	4.84518	4.83306
Indene	0.306528	0.297682	0.2902	0.3807	1.02435	3.91921	3.57913	3.83418	3.65886	3.77987	4.14771	3.8778	3.9516	3.91362	3.93455	3.94934	3.85408
metab_1243	0.140942	0.122771	0.6147	0.6931	1.00798	3.98269	3.89371	3.99501	4.01325	4.01155	4.16375	3.86759	4.15903	4.03082	4.19862	4.04587	3.95115
metab_1244	0.235569	0.225511	0.4114	0.5031	1.01635	4.27023	4.03965	4.0638	4.17311	4.2928	4.47284	4.1503	4.45105	4.28498	4.37027	4.2993	4.17287
metab_1245	0.137855	0.134678	0.4573	0.5478	1.00482	5.626	5.51676	5.55613	5.59319	5.64889	5.69602	5.62265	5.68758	5.61923	5.70547	5.59801	5.56367
metab_1247	0.158115	0.158367	0.5724	0.654	1.00977	4.5549	4.35312	4.559	4.49168	4.49595	4.57266	4.40112	4.72276	4.62151	4.75001	4.4138	4.38616
metab_1248	0.204639	0.203526	0.2079	0.2898	1.00517	6.80371	6.69749	6.74935	6.77677	6.8201	6.79071	6.79842	6.86488	6.80134	6.86341	6.7683	6.75393
metab_1249	0.0888765	0.0706138	0.7199	0.7824	0.996937	5.23922	5.13762	5.22667	5.33553	5.31922	5.08519	5.18762	5.2548	5.24947	5.23037	5.17151	5.15261
metab_1250	0.390854	0.379768	0.2811	0.3707	1.02641	5.25716	4.90588	5.2852	5.27894	5.23704	4.70524	5.24092	5.43869	5.15486	5.43093	5.14336	5.07239
metab_1251	0.304313	0.303872	0.157	0.2293	1.01127	6.18535	6.0118	6.13552	6.12874	6.21159	6.06066	6.19019	6.26766	6.18073	6.2975	6.12788	6.08364
1,3-Dicyclohexylurea	0.157812	0.153171	0.2138	0.2961	1.00369	5.44519	5.42327	5.39687	5.44249	5.42865	5.38417	5.46169	5.41184	5.47065	5.40638	5.45948	5.43089
metab_1253	0.0565684	0.0218757	0.9464	0.9595	1.00131	4.73961	4.45633	4.54614	4.57261	4.50806	4.70875	4.46837	4.73061	4.67485	4.8323	4.36522	4.49583
metab_1254	0.470687	0.470513	0.01176	0.0242	1.02397	4.34302	4.33133	4.34219	4.33936	4.33957	4.33024	4.32064	4.4292	4.37668	4.53601	4.47313	4.51492
metab_1255	0.408172	0.408747	0.07947	0.1298	1.02024	5.28324	5.04214	5.26802	5.25298	5.26355	5.30676	5.35081	5.41107	5.35959	5.45234	5.20522	5.27161
metab_1256	0.458564	0.4633	0.007544	0.01636	0.981202	5.17654	5.12602	5.11891	5.19891	5.13364	5.20458	5.09154	5.15285	4.99612	5.06806	4.99768	5.07369
metab_1257	0.372284	0.332481	0.6549	0.7275	0.920629	2.413	2.29675	2.11608	2.39388	2.13715	5.04742	2.40501	2.25783	2.48523	2.59041	2.82536	2.53603
metab_1258	1.82754	1.82422	7.439e-07	4.039e-06	1.26157	4.46427	4.10984	4.13271	4.71568	4.5059	4.65801	5.52888	5.66731	5.56844	5.59787	5.57826	5.60049
metab_1259	0.12018	0.0649258	0.8628	0.8954	1.00468	5.19692	4.98697	5.02445	4.81635	4.89146	4.57586	4.98097	5.14486	5.09821	4.58258	4.71299	5.1096
Stearidonic Acid	0.323227	0.300375	0.5759	0.6575	0.970736	4.66179	4.68381	4.70824	4.7632	4.87956	6.23601	4.80363	4.84354	4.82238	4.77157	4.86461	4.9502
Fa(18:3+1O)	0.205681	0.172663	0.815	0.8577	0.97934	4.50204	4.22125	4.24279	4.04989	4.48609	6.66542	4.69134	4.6947	4.44055	4.69564	4.60904	4.45478
metab_1263	0.364946	0.354981	0.1809	0.2581	0.98	5.40302	5.30447	5.36164	5.03525	5.29593	5.09726	5.2592	5.17532	5.00856	5.20351	5.03992	5.18301
metab_1264	0.237679	0.23282	0.07164	0.1186	1.00588	5.62283	5.61803	5.61888	5.65759	5.6017	5.54538	5.66194	5.64443	5.65663	5.61913	5.64937	5.6315
Alongside	0.216383	0.214615	0.1146	0.1762	1.00611	5.0786	5.09067	5.08067	5.11006	5.0756	4.99611	5.1272	5.08751	5.12219	5.07468	5.10317	5.10332
metab_1266	0.213597	0.213165	0.114	0.1754	1.00565	5.33577	5.32822	5.30464	5.3477	5.32008	5.24744	5.37657	5.31562	5.3713	5.32892	5.33564	5.33877
3-(4-Butanoylpiperazin-1-Yl)-1-(2-Methylpropyl)Quinoxalin-2-One	0.241343	0.239479	0.2126	0.2946	1.00926	4.98947	5.00898	4.96668	4.99573	5.00315	4.82383	5.10033	4.97943	5.01469	5.01859	4.95869	4.99617
metab_1268	0.0790468	0.0782129	0.611	0.6897	0.997454	5.14511	5.12436	5.05173	5.09349	5.1113	5.11634	5.15619	5.01813	5.14338	5.08742	5.07965	5.0813
Androstanediol-17G	0.138857	0.126291	0.41	0.5017	0.996448	5.72615	5.6449	5.62406	5.61197	5.56858	5.60172	5.63895	5.62715	5.59221	5.60174	5.60187	5.5956
metab_1270	0.293261	0.305431	0.5176	0.6046	0.960287	3.32919	2.99385	3.3563	3.10356	3.05579	4.25565	3.30487	3.13389	3.07597	3.15518	3.419	3.2094
N-Acetyl-B-Glucosaminylamine	0.0746554	0.0775984	0.5565	0.6399	1.0021	4.74819	4.78917	4.72509	4.79677	4.77077	4.70874	4.7632	4.75891	4.80203	4.75744	4.75431	4.76175
19-Nortestosterone	0.136931	0.126465	0.4497	0.5408	1.00468	5.09683	5.1119	5.11513	5.11443	5.15903	5.19624	5.12997	5.15163	5.07082	5.13151	5.19722	5.25369
metab_1273	0.161695	0.167687	0.2995	0.3908	0.996066	6.63492	6.57969	6.54906	6.61888	6.56693	6.70722	6.59122	6.57145	6.58705	6.57454	6.60335	6.57055
metab_1274	0.0640261	0.0598744	0.7611	0.8157	0.997259	4.71248	4.76479	4.71346	4.78508	4.81415	4.6644	4.6345	4.7425	4.61983	4.80726	4.83261	4.73866
metab_1275	0.133549	0.128346	0.3522	0.4455	0.996897	6.19711	6.12296	6.08985	6.14748	6.11377	6.07434	6.10405	6.08011	6.12729	6.09133	6.12519	6.10368
metab_1276	0.322105	0.323977	0.1956	0.2757	0.984416	5.3627	5.27729	5.21889	5.22006	5.27561	5.59897	5.25366	5.22123	5.25842	5.22133	5.22473	5.27863
metab_1277	0.373836	0.376712	0.01191	0.02448	1.01497	4.39582	4.38931	4.43169	4.4286	4.4636	4.34469	4.48904	4.46299	4.4944	4.50857	4.48147	4.41524
metab_1278	0.251912	0.243543	0.2411	0.327	1.0116	4.70428	4.75955	4.72191	4.75266	4.70501	4.81442	4.71687	4.88666	4.65311	4.85549	4.77568	4.90057
metab_1279	0.183182	0.18568	0.3755	0.4693	1.00916	4.24981	4.38637	4.32098	4.41421	4.49589	4.3302	4.42696	4.38221	4.39912	4.47539	4.44995	4.30212
metab_1280	0.287187	0.292723	0.06286	0.1059	0.9895	4.7824	4.75678	4.72454	4.77508	4.68834	4.84348	4.70015	4.75703	4.70937	4.71688	4.69905	4.68977
metab_1281	0.113514	0.097754	0.626	0.7023	0.996276	4.78839	4.85252	4.79682	4.86025	4.7353	4.97256	4.76775	4.81434	4.85237	4.84779	4.83602	4.77742
metab_1282	0.121634	0.126756	0.4519	0.5429	0.996241	5.32016	5.3107	5.30218	5.32625	5.26483	5.39836	5.31748	5.26894	5.37044	5.2459	5.32801	5.2688
metab_1283	0.0100137	0.00211507	0.993	0.9949	1	4.69892	4.70143	4.67479	4.85671	4.7433	4.69161	4.63903	4.73876	4.78446	4.75162	4.78922	4.66568
Vernolic Acid	0.518756	0.526658	0.3983	0.4907	0.919511	4.04451	3.37858	3.38944	3.78749	3.38682	5.56765	3.88168	3.47137	3.35994	3.71925	3.44374	3.7864
metab_1285	0.544018	0.524109	0.1866	0.2651	1.05482	3.55893	4.26508	4.16617	3.89029	4.21499	4.52737	4.32266	4.1932	4.01049	4.52856	4.44475	4.47661
Ingenol	0.382271	0.385652	0.1918	0.2714	0.978735	5.45401	5.38149	5.38164	5.36643	5.29852	5.84882	5.38413	5.26586	5.35168	5.32581	5.34633	5.36036
metab_1287	1.09454	1.09841	0.05079	0.08785	0.802739	2.97128	3.16034	3.20718	3.19999	3.13496	4.91599	2.6845	2.68453	3.04729	2.66159	2.76972	2.6817
Pinolenic Acid	0.114699	0.00952942	0.9463	0.9595	1.0008	4.87713	4.96896	4.97903	4.93754	4.94065	5.23405	4.89448	5.00916	4.99841	4.92809	4.99792	5.13465
4-Methylbenzophenone	0.0451017	0.0464462	0.7816	0.8312	1.00156	4.45643	4.449	4.48986	4.45436	4.55258	4.47087	4.48845	4.42083	4.55204	4.47506	4.52525	4.45436
metab_1290	0.138049	0.0934398	0.6666	0.7379	1.00467	4.6616	4.68447	4.72394	4.66773	4.66756	4.87818	4.68493	4.65574	4.65749	4.74091	4.78626	4.89356
5,8,11-Eicosatriynoic Acid	0.690822	0.710586	0.1566	0.2287	0.928147	4.95908	4.7659	4.98776	4.7634	4.71648	6.11896	4.69623	4.83872	4.42821	4.70726	5.01761	4.44346
metab_1292	0.0703329	0.0734266	0.6684	0.7388	1.00248	4.82063	4.87796	4.90513	4.79857	4.81327	4.77618	4.80997	4.80329	4.84353	4.81542	4.90139	4.88829
metab_1293	1.59118	1.59018	7.078e-07	3.874e-06	0.806316	4.53456	4.37372	4.32463	4.68945	4.6728	4.57424	3.58868	3.58144	3.64869	3.90329	3.5893	3.59475
metab_1294	0.123621	0.134242	0.6619	0.734	1.00736	4.77364	4.86041	4.79603	4.80745	4.81879	4.47904	4.77403	4.59302	4.97388	4.71568	4.78944	4.90291
metab_1295	0.13228	0.00802045	0.9568	0.9676	0.99923	5.26165	5.25413	5.25277	5.24987	5.25079	4.88645	5.2899	5.19737	5.13565	5.16258	5.23465	5.11323
metab_1296	0.127476	0.12697	0.2426	0.3288	1.00279	5.34168	5.36193	5.3736	5.40113	5.39752	5.36282	5.4042	5.38249	5.41156	5.36167	5.38048	5.38646
metab_1297	0.324041	0.329038	0.08687	0.1396	0.984212	4.3741	4.27047	4.27426	4.27964	4.26353	4.37757	4.26737	4.15715	4.27971	4.14341	4.29532	4.28874
(1(10)E,4A,5E)-1(10),5-Germacradiene-12-Acetoxy-4,11-Diol	0.103297	0.103763	0.4681	0.5587	0.99754	5.65421	5.65182	5.68244	5.70174	5.6824	5.76691	5.67867	5.66939	5.68858	5.64723	5.68219	5.6901
Grayanotoxin	0.0674123	0.0542072	0.6902	0.7574	0.998483	5.29086	5.26893	5.26135	5.32864	5.27447	5.22831	5.31807	5.21887	5.29636	5.24671	5.26072	5.26301
metab_1300	0.545689	0.523854	0.3785	0.4717	0.911928	3.00233	3.30511	2.95545	3.12108	3.18086	5.00814	2.99171	2.93349	3.20946	3.02054	3.34005	3.26884
metab_1301	0.0304323	0.0242434	0.8276	0.8678	1.00053	5.64266	5.63907	5.68087	5.71974	5.67171	5.6755	5.69333	5.66589	5.69695	5.65758	5.67442	5.65994
metab_1302	0.211318	0.204911	0.3826	0.4755	0.989742	5.28635	5.11476	5.05012	5.06814	4.96034	4.93414	5.00141	4.95435	5.06222	4.94901	5.05144	5.08494
Hexadeca-7,10,13-Trienoic Acid	1.47531	1.50353	0.08078	0.1316	0.6	3.13561	3.14335	1.17285	3.64846	3.88315	5.68463	2.06933	3.71127	1.14538	1.94094	1.15336	2.37992
metab_1304	0.103082	0.0976374	0.5146	0.6015	1.00327	4.52171	4.54326	4.55669	4.65654	4.61613	4.59593	4.55814	4.60105	4.63264	4.57753	4.61515	4.59997
metab_1305	0.235508	0.234635	0.3927	0.485	0.985564	4.4742	4.30811	4.23368	4.25917	4.28585	4.62572	4.31605	4.18757	4.40413	4.22489	4.31407	4.35982
metab_1306	0.254257	0.253935	0.3172	0.4093	0.988768	5.93416	5.87295	6.11972	6.25061	6.16524	5.98115	5.95755	5.94182	5.93361	5.98059	6.09341	6.00848
metab_1307	0.132337	0.130597	0.5717	0.6537	1.00669	4.82234	4.74979	4.71328	4.81699	4.79346	4.81944	4.8978	4.60455	4.76872	4.81003	4.97479	4.85176
1-Nonanol	0.216874	0.20844	0.23	0.3148	1.00715	5.43318	5.41586	5.44477	5.4603	5.47383	5.49324	5.41549	5.52858	5.41742	5.49651	5.49934	5.59991
9(Z),11(E)-Conjugated Linoleic Acid	0.124067	0.0855626	0.624	0.7009	1.00302	5.53322	5.63009	5.63616	5.62833	5.65993	5.71833	5.58023	5.67077	5.62441	5.6381	5.65451	5.73648
Pro His Gln	0.216152	0.2159	0.2372	0.3224	0.992537	5.62029	5.51323	5.46354	5.41281	5.44979	5.5066	5.48749	5.41504	5.48268	5.40604	5.47839	5.44895
Xi-4-Hydroxy-4-Methyl-2-Cyclohexen-1-One	0.0674958	0.0683238	0.6606	0.7327	1.00214	4.64652	4.67438	4.68597	4.73894	4.69727	4.62273	4.67614	4.64606	4.66147	4.68882	4.75847	4.69729
metab_1314	0.226251	0.210204	0.3636	0.4567	1.01135	4.34468	4.41712	4.31457	4.41705	4.32423	4.09579	4.42767	4.41109	4.35003	4.30217	4.34927	4.36849
5,7-Megastigmadien-9-Ol Glucoside	0.156654	0.14671	0.3058	0.3974	1.00448	5.15468	5.10958	5.16014	5.1783	5.10456	5.08712	5.13002	5.18481	5.18423	5.10231	5.18676	5.14137
metab_1316	0.259283	0.26142	0.1184	0.1811	1.00899	5.09981	5.15819	5.12816	5.11012	5.15149	5.04006	5.16497	5.09898	5.19718	5.11081	5.23584	5.16091
metab_1317	0.170972	0.171244	0.1492	0.2198	1.00344	6.11752	6.11824	6.11711	6.11041	6.13781	6.05255	6.15012	6.11349	6.1481	6.11845	6.12684	6.12289
metab_1318	0.391539	0.389511	0.09139	0.1457	0.98141	5.32308	5.11061	5.15007	5.11134	5.08163	5.20649	5.21621	5.07799	4.99546	4.96331	5.05434	5.10013
Eremopetasidione	0.166399	0.166549	0.1777	0.2545	1.00442	4.96595	4.95358	4.98633	4.9806	5.02267	4.95087	4.96963	5.04301	5.00739	4.97876	4.98953	5.0039
metab_1320	0.0891372	0.00536162	0.9728	0.9793	0.999583	4.73437	4.71822	4.79706	4.80882	4.88081	4.8526	4.70875	4.72594	4.84896	4.81325	4.84893	4.83833
metab_1321	0.482518	0.469842	0.4172	0.509	0.908535	2.92502	3.88357	2.80003	3.55443	2.38757	3.07719	2.43709	2.05929	3.41711	2.3916	3.60465	3.01674
Octadeca-10,12-Dienoic Acid	0.12071	0.023195	0.9061	0.9281	1.00102	4.76805	4.86582	4.90662	4.87598	4.87293	5.01827	4.79275	4.90251	4.86011	4.88723	4.85906	5.04019
metab_1323	0.11968	0.0597263	0.7538	0.8102	0.996662	4.37911	4.54337	4.51304	4.56844	4.52249	4.43773	4.37548	4.38315	4.60969	4.51895	4.4793	4.50762
metab_1324	0.276803	0.225609	0.4746	0.5648	1.0171	4.53708	4.55241	4.49472	4.41419	4.48936	4.17417	4.57293	4.58421	4.32303	4.27568	4.85679	4.508
metab_1326	0.187621	0.181652	0.3575	0.4503	1.00783	4.68513	4.6968	4.71058	4.62692	4.81311	4.80275	4.78093	4.79045	4.80243	4.75754	4.63638	4.79302
metab_1327	0.0887514	0.0753955	0.8235	0.8642	0.994717	4.52567	4.86222	4.62084	4.83362	4.94536	4.60452	4.69096	4.94478	4.37862	4.85052	4.81281	4.56387
Dihydro-Alpha-Ionone	0.303686	0.296711	0.09563	0.1514	1.01137	5.23068	5.26648	5.27126	5.2796	5.29692	5.32482	5.26871	5.36296	5.26596	5.30908	5.36192	5.45741
Verbenalol	0.11307	0.0930044	0.5554	0.6394	1.00329	4.84606	4.88356	4.90331	4.8731	4.87227	4.83755	4.91072	4.87948	4.93585	4.8046	4.95066	4.82927
metab_1330	0.157208	0.152925	0.2379	0.3233	1.00414	5.06089	5.03181	5.08019	5.07803	5.06835	5.12411	5.11425	5.05114	5.12087	5.0758	5.08601	5.12459
metab_1331	0.0938527	0.0888155	0.614	0.6925	1.00369	4.87739	4.8051	4.83948	4.89877	4.8376	4.9753	4.98359	4.81486	4.88629	4.85478	4.8696	4.93277
metab_1332	0.195734	0.0749016	0.7924	0.8394	1.00643	4.83872	4.70899	4.83332	4.92975	4.79689	4.79976	4.97258	5.01753	4.51129	4.59896	5.22315	4.76942
metab_1333	0.254199	0.249746	0.1257	0.1904	1.01041	4.34115	4.38456	4.43586	4.44963	4.45767	4.43393	4.45103	4.54011	4.38894	4.44248	4.47976	4.47572
Coronaric Acid	0.102964	0.00341519	0.9791	0.9837	1.00054	5.47497	5.47846	5.48602	5.46581	5.5866	6.03135	5.5534	5.6144	5.55931	5.54324	5.57956	5.68832
N-Docosahexaenoyl Threonine	1.84632	1.84414	4.814e-07	2.759e-06	1.29205	3.88379	3.89079	4.29642	4.03174	3.74386	4.37293	5.25619	5.28699	5.16896	5.21711	5.18295	5.18106
metab_1336	0.451335	0.430306	0.05052	0.08739	1.02189	5.06015	4.96391	5.05077	5.07063	5.00514	4.9932	5.1917	5.15841	5.03051	5.07608	5.32093	5.02653
metab_1338	0.106124	0.105819	0.5683	0.6507	1.00384	5.09827	5.1396	5.29514	5.19167	5.27538	5.23418	5.25479	5.2596	5.18538	5.22909	5.18201	5.2455
metab_1339	0.162791	0.15943	0.4412	0.5327	1.00771	4.52503	4.45802	4.64464	4.44432	4.57732	4.59649	4.59049	4.68219	4.51056	4.63247	4.52782	4.51203
metab_1340	0.312247	0.304927	0.119	0.1818	1.01066	6.13383	6.17324	6.21214	6.16346	6.20274	6.26035	6.17024	6.33204	6.15862	6.25706	6.25556	6.37084
5-Hete Lactone	1.15217	1.13352	0.02219	0.04234	1.1576	4.27673	3.90139	4.12948	4.07155	3.91117	5.51934	4.9731	5.03962	4.94281	4.94003	5.04115	4.94431
metab_1342	0.30006	0.291251	0.1111	0.1716	1.00896	6.71251	6.66922	6.68165	6.64778	6.68007	6.76769	6.67305	6.77704	6.70603	6.73628	6.74252	6.88018
N,N-Dibutyl-2-Pyridin-4-Ylquinazolin-4-Amine	0.130486	0.123027	0.6181	0.6957	0.995236	5.66988	5.6045	5.59665	5.62881	5.58117	5.92274	5.63932	5.61411	5.662	5.64163	5.64254	5.64055
metab_1344	0.51938	0.519448	0.01275	0.02603	1.02542	5.00367	5.09943	5.11981	5.14867	5.20736	5.10455	5.21487	5.33937	5.18727	5.22588	5.14932	5.34532
metab_1345	0.306138	0.311594	0.1504	0.2213	1.01496	4.61719	4.78197	4.76717	4.71501	4.6543	4.54605	4.84406	4.68175	4.79822	4.7465	4.70347	4.7267
metab_1346	0.289643	0.255395	0.3351	0.4277	1.01451	5.41141	5.28604	5.26641	5.34206	5.23627	5.29869	5.44803	5.4115	5.15284	5.23618	5.65384	5.39924
metab_1347	0.0848659	0.0879471	0.5257	0.6121	1.00226	5.29792	5.30365	5.3082	5.31741	5.36297	5.24089	5.3119	5.30204	5.34745	5.3064	5.32132	5.31039
Pe(18:4(6Z,9Z,12Z,15Z)/P-18:1(11Z))	0.074139	0.0416831	0.7718	0.8234	1.00105	5.73072	5.68681	5.69343	5.71256	5.74962	5.64585	5.70686	5.71508	5.73238	5.67759	5.75795	5.66563
metab_1349	0.990929	0.985363	0.007584	0.01642	0.860853	3.62652	3.44755	2.90755	3.15846	3.44119	2.82528	2.83206	2.7193	2.83117	2.71341	2.72715	2.88051
metab_1350	0.222063	0.202888	0.5295	0.6159	1.01972	3.90649	3.91084	3.94073	3.75537	3.60045	4.31804	3.88234	4.13933	3.80748	3.84379	4.02675	4.19358
metab_1351	0.590943	0.591827	0.000645	0.001808	1.03383	4.1296	4.07561	4.1334	4.10979	4.06603	4.14068	4.19142	4.17059	4.28518	4.27268	4.33602	4.23062
Myristoyllysophosphatidylcholine	0.768049	0.770397	4.021e-05	0.0001422	0.966385	6.41933	6.3936	6.33095	6.40845	6.45864	6.36742	6.2186	6.2776	6.10229	6.17806	6.1759	6.13278
metab_1353	0.0696856	0.0541556	0.6803	0.7489	0.998636	5.88722	5.90396	5.85499	5.86254	5.84483	5.82371	5.88284	5.84003	5.89391	5.86106	5.85889	5.7925
metab_1354	0.250615	0.249126	0.1162	0.1783	1.00936	4.5996	4.59122	4.66027	4.54651	4.60834	4.54544	4.61339	4.62923	4.66567	4.58951	4.70521	4.60501
Ht-2 Toxin	0.212155	0.212303	0.0808	0.1316	1.00466	6.28282	6.19683	6.24242	6.20617	6.19303	6.21773	6.24256	6.23767	6.26682	6.25008	6.26049	6.25208
metab_1356	0.0974124	0.0767713	0.5295	0.6159	0.99833	5.99861	5.98659	5.99363	6.01069	5.98149	5.94957	6.01221	5.97233	6.01022	5.96203	5.9746	5.92931
metab_1357	0.219685	0.207283	0.6444	0.7189	1.01415	5.7841	6.94433	7.02117	7.02112	7.03691	6.89945	6.9559	6.93499	6.87738	6.82647	6.84105	6.84922
metab_1358	0.944205	0.939659	5.171e-05	0.000178	0.934682	5.0576	4.96873	4.96192	4.9009	4.98429	5.07189	4.5235	4.56236	4.77304	4.73203	4.71801	4.68184
metab_1359	0.0271446	0.0082577	0.9763	0.9818	1.00043	4.81882	4.73024	4.65641	4.56471	4.5138	4.65436	4.70668	4.54666	4.76949	4.62655	4.69546	4.60369
metab_1360	0.156756	0.154228	0.2593	0.347	1.00459	4.83179	4.78846	4.7655	4.77213	4.83529	4.7481	4.79298	4.85547	4.83147	4.80926	4.80278	4.78127
Lysope(20:4(8Z,11Z,14Z,17Z)/0:0)	0.736799	0.737655	6.165e-06	2.636e-05	0.968407	6.14718	6.0931	6.08028	6.08094	6.16408	6.08663	5.94033	5.89573	5.97586	5.86387	5.9302	5.89012
Phe Ala Ser Thr Val	0.794448	0.793409	8.706e-05	0.0002868	0.9593	5.92207	5.7919	5.69703	5.75737	5.76678	5.71183	5.56854	5.46314	5.57673	5.54944	5.5619	5.51638
Chenodeoxycholylarginine	0.0724003	0.0503066	0.6927	0.7598	1.001	5.99247	5.97462	5.97454	5.97722	6.00689	5.93394	6.00122	5.98567	6.02376	5.948	5.98838	5.95071
metab_1364	0.15212	0.0136432	0.9647	0.9735	1.0011	3.5477	3.65069	3.68742	3.71654	3.75814	3.41199	3.7451	3.80714	3.5461	3.66672	3.72875	3.30359
metab_1366	0.121075	0.0544135	0.7911	0.8387	1.00213	5.11601	5.1762	5.14856	5.12536	5.2249	5.17707	5.02785	5.20463	5.19741	5.1952	5.1347	5.26933
metab_1367	1.57595	1.57907	1.146e-07	7.941e-07	0.839009	5.44919	5.19481	5.1558	5.358	5.31842	5.23854	4.27288	4.61604	4.41203	4.46302	4.45951	4.38604
metab_1368	0.218515	0.202218	0.4373	0.5288	0.988844	4.69191	4.65549	4.54684	4.55837	4.56979	4.94394	4.56327	4.57009	4.64224	4.68102	4.60054	4.5983
Piperonyl Butoxide	0.11826	0.0301086	0.8961	0.921	0.998744	4.74439	4.77287	4.81193	4.87906	4.76768	4.68362	4.83907	4.7889	4.771	4.70389	4.8811	4.63957
metab_1370	0.0505571	0.0403371	0.808	0.852	0.998744	4.79923	4.7734	4.76048	4.83166	4.76865	4.73022	4.73317	4.78111	4.84781	4.70316	4.81537	4.74362
metab_1371	0.159111	0.154603	0.3195	0.4118	1.00414	5.7792	5.74501	5.83527	5.8464	5.82359	5.72754	5.8581	5.78062	5.81812	5.82157	5.83008	5.79406
metab_1372	0.0810477	0.0666928	0.5389	0.6242	0.998649	5.93283	5.89564	5.90453	5.94879	5.91729	5.92505	5.90128	5.88217	5.92737	5.93022	5.89303	5.94228
metab_1374	0.469641	0.467679	0.06861	0.1142	1.03131	4.22125	4.31283	4.04792	4.11957	4.39097	4.20437	4.22892	4.25109	4.49522	4.37534	4.3642	4.37065
1,2-Dipentadecanoyl-Sn-Glycero-3-Phosphocholine	0.57166	0.556825	0.2332	0.318	1.04069	5.6533	6.99178	6.91923	6.87718	6.88054	6.77948	6.80434	6.77935	7.03647	7.03431	7.03747	7.04139
1-Oleoyl-2-Myristoyl-Sn-Glycero-3-Phosphocholine	0.517356	0.506521	0.2109	0.2928	1.02913	6.62248	7.65838	7.57443	7.57308	7.55283	7.51282	7.55873	7.54429	7.68742	7.6729	7.65037	7.67914
Pc(34:2)	0.239447	0.227819	0.6395	0.7144	1.01658	5.81489	7.17172	7.27629	7.25659	7.25471	7.21246	7.27229	7.23448	7.08423	7.04444	7.0108	7.03982
metab_1378	0.796222	0.799767	0.05394	0.09251	0.929825	4.84166	5.40371	5.34371	5.42911	5.41587	5.369	5.4647	4.59486	4.50206	4.91694	5.08077	5.01424
Geranyl Acetate	0.460979	0.465491	0.1901	0.2692	0.961564	4.61526	4.35891	4.5614	4.30589	4.35402	4.81338	4.49957	3.95488	4.51577	4.13752	4.45826	4.40197
metab_1380	0.331397	0.331273	0.005134	0.01165	0.991867	6.07764	6.02615	5.98231	6.02405	6.02496	6.01714	5.96645	5.97418	6.00083	5.97397	5.96083	5.98259
metab_1381	0.0294487	0.0116872	0.93	0.9475	1.00098	4.09753	4.05069	3.92864	4.12913	4.17732	4.20809	4.17405	4.07485	3.99859	4.10624	4.19836	4.06677
metab_1382	0.0275513	0.00250179	0.9882	0.9914	0.999812	5.35834	5.32482	5.24253	5.26233	5.35391	5.30501	5.34096	5.29292	5.28595	5.33124	5.32329	5.27052
2,4-Dimethylpimelic Acid	0.0549875	0.0552606	0.7183	0.7812	0.998248	5.19497	5.14636	5.09492	5.06217	5.14593	5.17158	5.13879	5.10286	5.11244	5.16887	5.14547	5.09593
metab_1384	0.0371495	0.0295264	0.866	0.8976	0.999301	5.79991	5.7423	5.63774	5.6784	5.74539	5.74858	5.76627	5.70927	5.69598	5.76001	5.71827	5.6736
metab_1386	0.0409738	0.0388637	0.8167	0.859	0.998999	7.07686	7.01538	6.89703	6.95845	7.01075	6.9986	7.02183	6.95852	6.95768	7.0303	6.98391	6.96483
metab_1387	0.0566352	0.0534485	0.8099	0.8537	0.997498	5.30701	5.26094	5.04677	5.08991	5.27561	5.19796	5.2223	5.16903	5.23446	5.25862	5.15838	5.05753
metab_1388	0.113165	0.114026	0.5385	0.6239	1.00361	5.90388	5.85228	5.69184	5.78762	5.83064	5.81147	5.86398	5.80304	5.8158	5.9045	5.82498	5.79454
metab_1389	0.143229	0.139448	0.6293	0.7053	0.991888	5.63342	5.44274	5.10849	5.24063	5.18078	5.20199	5.26574	5.15959	5.16633	5.36663	5.28205	5.30695
metab_1390	0.260265	0.235146	0.3218	0.4139	1.01612	3.9374	3.67749	3.68119	3.76024	3.88134	3.76471	3.92038	3.91828	3.67673	3.8755	3.89714	3.78082
4-Hydroxyvalproic Acid	0.287934	0.279234	0.3607	0.4538	0.979422	4.29254	4.22429	4.51571	4.0852	4.46049	4.37163	4.51958	4.09464	4.14842	4.17095	4.33735	4.14805
metab_1392	0.238561	0.229235	0.2795	0.3689	1.01257	4.26088	4.17911	4.06117	4.10977	4.11648	4.0898	4.17589	4.24376	4.0697	4.26753	4.26317	4.10853
metab_1393	0.27766	0.277201	0.1491	0.2197	0.987944	4.90926	4.87435	4.68768	4.77159	4.83538	4.79034	4.7738	4.67463	4.73723	4.77125	4.80415	4.75971
metab_1394	0.101355	0.101504	0.518	0.6048	1.00294	5.04992	5.11752	5.11344	5.11641	5.15016	5.11033	5.14305	5.05903	5.1452	5.17772	5.14569	5.07915
1-O-Palmitoyl-2-O-Acetyl-Sn-Glycero-3-Phosphorylcholine	1.51246	1.516	1.236e-10	2.444e-09	0.865909	5.77081	5.65663	5.64842	5.71718	5.74964	5.77791	4.98429	5.00666	4.91011	4.97407	4.9348	4.90513
metab_1397	0.502502	0.501509	0.199	0.2794	0.939872	3.01326	3.75249	3.48174	3.56566	3.43726	3.30464	3.59131	3.09914	3.04896	2.88829	3.47225	3.22188
metab_1398	0.483057	0.468129	0.3509	0.4442	0.948224	4.75505	4.65195	5.09235	3.76237	5.00657	4.77801	5.07349	4.24011	4.2431	4.14855	4.71339	4.17118
metab_1399	0.0878213	0.0541753	0.7057	0.7707	1.0019	5.30532	5.25831	5.26032	5.26646	5.23699	5.29675	5.29243	5.2865	5.28485	5.23452	5.37456	5.2105
metab_1400	1.03578	1.03586	1.683e-05	6.412e-05	0.928119	5.45472	5.32772	5.31746	5.37736	5.40821	5.33441	5.05733	4.96943	5.08093	5.02878	4.99234	4.77339
metab_1401	0.538173	0.543183	0.02861	0.05298	0.968653	5.06411	4.74258	4.78856	4.87126	4.7215	4.90888	4.67834	4.79614	4.74087	4.58998	4.71165	4.6677
metab_1402	0.469588	0.462404	0.05413	0.0928	1.02928	4.29423	4.37179	4.35869	4.29366	4.29224	4.41917	4.26362	4.55738	4.33917	4.50788	4.53032	4.58959
4-Ethyl-7,11-Dimethyldodeca-Trans-2-Trans-6-1-O-Trien-1-Al	0.321759	0.314939	0.1277	0.1929	1.01216	5.87838	5.9316	5.93453	5.91557	5.91527	5.95122	5.8697	6.05674	5.88914	5.98781	6.01059	6.14235
Mg(0:0/20:3(6,8,11)-Oh(5)/0:0)	0.19111	0.185737	0.4187	0.5102	0.991235	5.35541	5.1399	5.12002	5.00424	5.1017	5.08399	5.14791	5.03644	5.00593	5.12378	5.06761	5.14939
Pc(18:2/0:0)	2.21353	2.21178	4.258e-05	0.0001495	0.659186	5.38707	5.22652	5.07819	5.29329	5.25838	5.30563	2.82058	4.12976	2.81263	4.11717	3.09011	3.82472
metab_1406	0.472269	0.443675	0.3817	0.4749	0.939615	3.83668	3.89524	4.26709	3.02697	4.11922	3.90637	4.26651	3.61259	3.38602	3.57957	3.87598	2.93651
metab_1407	0.397837	0.386967	0.2251	0.3092	1.03125	4.37265	4.36071	4.56609	4.29157	4.43536	4.65988	4.49264	4.80191	4.31309	4.37093	4.71479	4.82904
metab_1408	0.12094	0.117421	0.5427	0.6279	1.00455	4.61591	4.63569	4.6319	4.6794	4.57712	4.5338	4.59881	4.5445	4.67193	4.67197	4.60143	4.7076
metab_1409	0.618441	0.612426	0.181	0.2581	0.948482	5.82716	5.71953	6.11035	5.09243	5.94987	5.89286	6.07551	5.18168	5.34161	5.17107	5.73427	5.30537
metab_1410	0.0290747	0.0319164	0.9259	0.9445	0.998287	4.93053	4.47389	4.64609	4.55879	4.61435	4.80189	4.49974	4.81843	4.64975	4.70379	4.69793	4.60959
metab_1411	0.215244	0.187432	0.7362	0.7958	0.976797	4.53331	4.53787	4.93274	3.17952	4.78534	4.66719	4.95806	4.21934	4.11934	4.11245	4.586	4.01928
Lysopc(15:0)	1.2565	1.26184	8.058e-08	5.888e-07	0.896214	5.20328	5.16683	5.08702	5.22038	5.29687	5.24285	4.67693	4.76744	4.61925	4.59736	4.70006	4.61716
metab_1413	0.481373	0.469575	0.05453	0.09335	0.972828	4.96497	4.8379	4.87858	4.9039	4.84842	4.71266	4.8852	4.70017	4.86223	4.68858	4.63601	4.58672
metab_1414	0.241734	0.00835113	0.9911	0.9939	0.999141	3.07403	3.32352	4.08068	3.45027	3.95884	3.06125	4.12315	3.43444	3.15623	3.12683	4.06916	3.02043
metab_1415	0.441836	0.427432	0.1146	0.1762	1.02664	4.94948	4.9123	4.8909	4.95603	4.91285	5.33275	5.10426	5.1291	4.97743	5.1821	5.14191	5.21281
Gpcho(16:0/16:1)	0.460959	0.452236	0.2057	0.2872	1.02459	6.28032	7.10631	6.99708	6.9918	6.95982	6.89622	6.97352	6.93273	7.11612	7.07454	7.05525	7.09538
metab_1417	0.0811174	0.0486384	0.7492	0.8066	1.00135	5.16171	5.18183	5.20531	5.1755	5.18183	5.10155	5.18169	5.18863	5.19759	5.15496	5.22045	5.10715
Vulgarole	0.225174	0.223268	0.04757	0.08288	1.00518	5.40909	5.38244	5.42543	5.40814	5.41289	5.36653	5.42556	5.44269	5.44489	5.43469	5.43723	5.38782
metab_1419	0.303302	0.297264	0.1178	0.1804	1.00938	6.57512	6.61059	6.64189	6.58149	6.60818	6.64447	6.57652	6.71459	6.57846	6.68199	6.68727	6.79557
metab_1420	0.197368	0.190215	0.4409	0.5323	1.00918	5.27079	5.23086	5.25647	5.20665	5.21869	5.20165	5.1391	5.31858	5.1386	5.26529	5.28138	5.53288
Dibutyl Sebacate	0.387647	0.387167	0.004035	0.009412	1.01354	4.81997	4.81329	4.81998	4.78927	4.81214	4.75054	4.82987	4.88391	4.86752	4.83432	4.92043	4.86111
metab_1422	0.0529992	0.04768	0.8609	0.8945	1.00194	5.39973	5.21403	5.13334	5.08979	5.06628	5.01411	5.12378	5.11704	5.16488	5.19596	5.18388	5.19463
metab_1423	0.151595	0.137246	0.3794	0.4724	1.00401	5.51944	5.47362	5.51716	5.50443	5.47359	5.41806	5.51823	5.49346	5.52822	5.51465	5.55419	5.42764
Lysope(0:0/22:6(4Z,7Z,10Z,13Z,16Z,19Z))	1.4164	1.41624	1.651e-07	1.086e-06	0.871383	5.55265	5.36975	5.31015	5.30852	5.34443	5.258	4.6952	4.53423	4.62108	4.70896	4.77798	4.67321
metab_1425	0.26071	0.261163	0.2091	0.2909	1.01167	4.94901	4.97901	4.92304	4.9421	5.057	4.97479	5.07519	4.91549	5.10613	5.02787	5.13131	4.91531
Gpcho(15:0/15:0)	0.36562	0.358364	0.3542	0.4473	1.02232	5.63978	6.56287	6.4725	6.44448	6.49153	6.29669	6.46454	6.27947	6.52146	6.49186	6.50945	6.48633
metab_1427	0.289349	0.27802	0.6186	0.696	1.0303	3.85619	5.41388	5.74398	5.81541	5.80527	5.64805	5.71976	5.69851	5.57753	5.48507	5.37778	5.39988
Gpcho(22:5/15:0)	0.52809	0.527507	0.1866	0.2651	0.95912	4.93161	5.33769	5.72196	5.68905	5.58959	5.45813	5.5696	5.51657	5.14448	5.11305	4.97095	5.07617
metab_1429	0.24668	0.239387	0.1417	0.2103	1.0084	4.93158	4.87719	4.87428	4.91461	4.89745	4.78449	4.94546	4.8965	4.96603	4.87315	4.95124	4.89655
metab_1430	0.118525	0.0986365	0.5389	0.6242	1.00251	6.00871	5.9472	5.99578	6.02003	5.99665	5.89666	6.02376	5.98086	6.03365	5.98852	5.99892	5.93154
1-(1Z-Octadecenyl)-2-(9Z-Octadecenoyl)-Sn-Glycero-3-Phosphocholine	0.399963	0.392248	0.4375	0.529	1.03426	5.00801	6.0486	6.40218	6.55542	6.57366	6.54013	6.58562	6.60584	6.55182	6.26256	6.20199	6.19353
metab_1432	0.257984	0.256341	0.1211	0.1845	1.00727	6.26947	6.33318	6.38263	6.29727	6.33268	6.32613	6.31849	6.38961	6.29646	6.37301	6.39339	6.44706
metab_1433	0.268866	0.266414	0.1106	0.1711	1.00899	5.30475	5.34511	5.38213	5.29114	5.36495	5.33843	5.32197	5.40901	5.32203	5.4064	5.38317	5.47227
metab_1434	1.28506	1.28293	3.076e-06	1.432e-05	0.866667	4.33886	4.3898	4.44505	4.48783	4.32865	4.10945	3.91829	3.73783	3.73711	3.73193	3.77806	3.71381
metab_1435	0.16805	0.163691	0.4739	0.5642	0.992219	4.81404	4.75166	4.74228	4.80544	4.63688	4.77878	4.73939	4.67936	4.60624	4.73429	4.89775	4.65348
metab_1436	0.337576	0.331718	0.08453	0.1365	1.0149	4.62414	4.73231	4.72739	4.68866	4.70002	4.71094	4.65459	4.80121	4.6854	4.83581	4.77557	4.84957
metab_1437	0.202774	0.199899	0.4071	0.4991	0.989219	4.59774	4.83413	4.65401	4.52837	4.47771	4.73308	4.52663	4.61094	4.58331	4.59819	4.65476	4.55599
Prostaglandin F3A	0.111598	0.091092	0.627	0.7032	0.996302	5.21579	5.04685	5.15346	5.10011	5.1513	5.15765	5.02105	5.07745	5.1808	5.10483	5.12058	5.21024
metab_1439	1.1478	1.14755	0.001804	0.00456	1.13351	4.01407	4.13768	3.84879	4.37952	4.48873	3.71319	4.72761	4.68172	4.55897	4.47018	4.69929	4.7235
metab_1440	0.285181	0.290009	0.6041	0.6831	0.972277	4.47855	5.54078	5.80351	5.89694	5.9381	5.88756	5.93812	5.91896	5.5589	4.97197	5.15802	5.06962
metab_1441	0.274588	0.265568	0.1953	0.2755	0.988758	5.27942	5.29542	5.27253	5.22642	5.12821	5.2836	5.16202	5.10074	5.15762	5.17751	5.19065	5.34457
metab_1442	0.646596	0.651271	0.07973	0.1302	1.0637	4.47695	4.42897	3.85344	3.85062	4.23483	4.11742	4.49961	4.04009	4.46751	4.46351	4.54904	4.53224
metab_1443	0.153837	0.15231	0.3778	0.4711	1.00514	5.25728	5.3201	5.16817	5.26732	5.2689	5.20467	5.26636	5.26914	5.34329	5.24749	5.319	5.20595
metab_1445	0.845598	0.844397	8.053e-05	0.0002673	0.953995	5.85785	5.74598	5.75122	5.80601	5.83233	5.69984	5.45027	5.43232	5.4971	5.48333	5.59876	5.63695
metab_1446	0.0776144	0.0662545	0.7093	0.7737	1.0026	4.70861	4.59328	4.60041	4.54867	4.60742	4.65772	4.56439	4.571	4.66446	4.63044	4.69394	4.66449
Lysope(0:0/16:0)	1.05768	1.05797	2.394e-06	1.149e-05	0.932646	5.98335	5.8538	5.78653	5.779	5.79126	5.72761	5.51298	5.4353	5.39509	5.39469	5.43401	5.39739
metab_1448	0.251885	0.242322	0.2726	0.3616	1.01085	5.31399	5.37337	5.37514	5.26145	5.3523	5.39283	5.25287	5.48785	5.31503	5.36515	5.44474	5.54995
metab_1449	0.428102	0.421248	0.1184	0.1811	1.0273	4.73736	4.77919	4.64911	4.55711	4.63052	4.77511	4.68833	4.90334	4.67475	4.66981	4.91269	5.04701
metab_1450	0.202392	0.193501	0.3937	0.4858	0.991409	5.74704	5.64786	5.60299	5.60739	5.48296	5.43665	5.60522	5.45119	5.49366	5.53446	5.51124	5.63894
9-Hexadecenoic Acid	0.207305	0.197395	0.2764	0.3658	1.0074	5.23354	5.26992	5.28015	5.24793	5.26744	5.33196	5.2364	5.35731	5.23682	5.27317	5.33327	5.43025
metab_1452	0.169019	0.172627	0.363	0.4563	1.00754	4.38868	4.4229	4.43997	4.24005	4.39181	4.37229	4.46717	4.36376	4.46316	4.40526	4.38294	4.37075
metab_1453	0.0637541	0.0393761	0.8432	0.8802	0.998702	5.53087	5.36343	5.40325	5.34354	5.31627	5.40181	5.4086	5.34201	5.3681	5.37028	5.46015	5.36712
1-Hexadecanoyl-Sn-Glycero-3-Phosphoethanolamine	0.998871	1.00072	5.079e-07	2.891e-06	0.944157	6.28153	6.21588	6.11024	6.15184	6.18427	6.12574	5.85901	5.86795	5.77022	5.81909	5.86917	5.81385
1-(8Z,11Z,14Z-Eicosatrienoyl)-Glycero-3-Phosphate	1.46301	1.45803	2.912e-05	0.0001053	0.84542	5.38513	5.17762	4.98766	4.93315	4.98863	4.72818	4.35972	4.2607	4.37893	4.36592	4.08065	4.08335
metab_1456	0.348894	0.345659	0.1877	0.2662	1.02171	4.7594	4.52245	4.49417	4.47494	4.45229	4.65475	4.75579	4.57224	4.68718	4.52951	4.57034	4.83902
metab_1457	0.105192	0.090213	0.7916	0.839	1.00688	5.20565	4.86153	4.38582	4.75293	4.81901	4.76373	4.9467	4.76733	4.5773	4.97007	4.86427	4.86175
metab_1458	0.305601	0.284603	0.1967	0.277	0.986265	4.92517	4.84444	4.85664	4.90279	4.93006	4.80823	4.93787	4.83532	4.87376	4.76515	4.8303	4.6259
Pe(18:1/0:0)	1.47584	1.47753	6.478e-10	9.843e-09	0.888939	6.72881	6.64158	6.53316	6.57231	6.58845	6.53384	5.90441	5.87755	5.82858	5.85794	5.8805	5.85177
metab_1460	0.171349	0.166926	0.2706	0.3595	1.00478	5.72834	5.68815	5.6146	5.66103	5.60084	5.60996	5.70252	5.64824	5.67551	5.64959	5.69157	5.69604
metab_1461	0.174631	0.180866	0.6447	0.719	1.01414	5.086	4.88841	4.75803	4.39834	4.71505	4.58834	5.09622	4.36717	4.74101	4.83877	4.81855	4.97343
Gpetn(18:2/20:3)	0.238561	0.240337	0.2715	0.3606	0.991402	6.2391	6.48859	6.43286	6.44233	6.35548	6.42386	6.48878	6.29137	6.32171	6.2919	6.32236	6.33725
metab_1463	0.223035	0.224673	0.295	0.3858	1.0097	5.00451	5.04384	4.92293	4.88124	4.86761	4.97137	5.02426	4.91934	5.11697	5.05679	4.9111	4.95539
Tirofiban	0.315235	0.320431	0.1766	0.2533	1.01328	6.13997	6.062	5.86811	5.87909	5.87632	5.86307	5.98545	5.93785	6.0362	6.07491	6.04518	6.08408
Astromicin	0.0937101	0.0937659	0.6697	0.7399	1.00371	5.57876	5.43963	5.38208	5.38264	5.28375	5.32226	5.3924	5.37879	5.43804	5.38068	5.42396	5.49698
metab_1467	0.409459	0.404027	0.05899	0.1002	1.01596	6.2044	6.15209	6.11763	6.05529	6.11388	6.1995	6.12349	6.25222	6.15371	6.24857	6.25097	6.39959
metab_1468	0.268516	0.265038	0.1168	0.179	1.00882	5.6465	5.54402	5.55472	5.57572	5.47459	5.54055	5.60946	5.5502	5.60736	5.60387	5.67906	5.58148
4-Vinylcyclohexene	0.370743	0.366091	0.008478	0.01813	1.01232	5.09477	5.13169	5.09168	5.08882	5.10902	5.15754	5.13262	5.19541	5.16207	5.15762	5.16026	5.2415
1,2,3,4-Tetramethyl-1,3-Cyclopentadiene	0.432854	0.4321	0.005107	0.0116	1.01754	4.74042	4.73333	4.70745	4.7245	4.76295	4.72341	4.73895	4.80764	4.80401	4.79421	4.84455	4.89934
metab_1471	0.314592	0.312206	0.04257	0.07514	1.01101	5.00271	5.02368	5.02335	4.95267	4.94699	5.02455	4.9948	5.07121	5.00239	5.04626	5.0808	5.11003
Camphor	0.315009	0.30985	0.04665	0.08152	1.0102	5.36377	5.39157	5.39537	5.37676	5.38482	5.42862	5.39405	5.46497	5.38466	5.44632	5.44399	5.53853
Irene	0.279289	0.271807	0.1483	0.2187	1.01123	4.95667	5.01946	4.99888	5.00728	4.90833	5.01952	4.939	5.06775	4.96209	5.07794	5.06149	5.13553
metab_1474	0.187685	0.169031	0.4706	0.5611	0.991362	5.09453	4.9951	5.12691	5.16788	5.0705	5.11194	4.98759	5.06299	5.19929	5.19237	4.85226	5.00644
metab_1475	0.268696	0.277384	0.331	0.4234	1.01522	5.36524	5.25965	5.07645	4.95072	5.14322	4.95819	5.15748	5.06789	5.19176	5.27153	5.21672	5.31615
metab_1476	0.0785076	0.0577367	0.862	0.8951	1.00391	4.29468	4.63214	4.32259	4.27078	4.271	4.2843	4.25206	4.38571	4.70708	4.23893	4.25269	4.33853
Acetanilide	0.384093	0.383141	0.00487	0.01113	1.01268	5.11687	5.1394	5.13454	5.12514	5.12444	5.12924	5.14827	5.19145	5.16507	5.18566	5.1938	5.27408
metab_1478	0.550231	0.546659	0.07116	0.1179	1.04656	4.05667	3.71434	4.23115	4.14152	3.87939	4.07352	4.20355	4.22687	4.19944	4.03544	4.13289	4.42172
Pentenylbenzene	0.258689	0.246624	0.1098	0.1701	1.00893	4.79512	4.82454	4.79078	4.8082	4.81012	4.87007	4.79295	4.86434	4.81957	4.87464	4.85781	4.94225
metab_1480	0.115033	0.0498361	0.8228	0.8639	1.00234	4.22402	4.24003	4.2691	4.27045	4.27775	4.30723	4.15698	4.26345	4.16845	4.34654	4.26968	4.44749
metab_1481	0.254386	0.249744	0.201	0.2818	1.01216	4.49106	4.46286	4.38993	4.45524	4.39831	4.45482	4.46953	4.50723	4.45839	4.3738	4.52733	4.64161
metab_1482	0.307065	0.301992	0.1574	0.2298	1.01571	4.45346	4.52687	4.40638	4.46363	4.38225	4.50519	4.50407	4.59996	4.47888	4.53123	4.38161	4.66279
5,7Alpha-Dihydro-1,4,4,7A-Tetramethyl-4H-Indene	0.40955	0.406202	0.02564	0.0481	1.01728	5.03758	5.06364	5.05734	5.02282	4.96024	5.06754	5.0485	5.13986	5.05988	5.07638	5.20372	5.2058
2-Cyclohexylidenecyclohexanone	0.1511	0.133953	0.4719	0.5622	1.00575	4.67172	4.73328	4.67745	4.70471	4.66344	4.73771	4.6453	4.70745	4.63546	4.72973	4.78385	4.84628
metab_1485	0.25026	0.245431	0.1596	0.2323	1.00972	4.8594	4.84277	4.834	4.76792	4.81825	4.88233	4.8104	4.92836	4.79973	4.88298	4.90159	4.96503
4-Heptylphenol	0.263912	0.257994	0.2023	0.2835	1.01179	4.83034	4.88452	4.85259	4.82097	4.75143	4.86453	4.77018	4.9453	4.81019	4.86531	4.94803	5.00755
Azacyclotridecan-2-One	0.360474	0.356305	0.02595	0.04859	1.01173	5.69332	5.7376	5.69473	5.69199	5.72317	5.73792	5.71662	5.80186	5.72509	5.77481	5.78271	5.87739
metab_1488	0.282173	0.273584	0.1254	0.1901	1.01019	5.28757	5.3029	5.26319	5.26544	5.30448	5.36153	5.2791	5.39496	5.29437	5.31718	5.35787	5.46998
metab_1489	0.395262	0.381144	0.2829	0.3727	1.03776	4.09124	4.21334	3.50146	3.8557	3.93542	4.23217	4.02114	4.08996	3.9298	4.01774	4.32489	4.34945
metab_1490	0.331312	0.32627	0.04141	0.07332	1.00921	6.49839	6.54421	6.49767	6.50382	6.49874	6.54202	6.51013	6.59145	6.52526	6.55791	6.58624	6.67445
Farnesyl Acetone	0.316173	0.311577	0.03855	0.06887	1.00744	7.25164	7.2803	7.24459	7.24784	7.25097	7.28605	7.25749	7.33191	7.268	7.30482	7.3198	7.4042
metab_1492	0.406883	0.403429	0.02699	0.05029	1.0139	6.22031	6.2608	6.23548	6.25434	6.28879	6.28335	6.30585	6.38621	6.29226	6.27969	6.31586	6.48224
metab_1493	0.487565	0.487067	0.07571	0.1246	1.02923	5.22362	5.20083	5.08304	5.04156	4.94441	5.09259	5.15567	5.38598	5.04498	5.28619	5.16243	5.44521
metab_1494	0.226025	0.229432	0.2673	0.3558	1.007	7.16451	7.05917	6.94736	6.93645	6.93182	6.94826	7.02155	6.98386	7.04748	7.07375	7.07042	7.08378
metab_1495	0.359481	0.360037	0.2468	0.3335	1.02115	5.81381	5.77891	5.64467	5.47325	5.48168	5.56878	5.64969	5.91892	5.48575	5.7671	5.66317	5.98923
metab_1496	0.0586095	0.0560081	0.77	0.8222	1.00264	4.19039	4.21851	4.122	4.18917	4.08625	4.14512	4.21116	4.24754	4.10152	4.17256	4.05081	4.23635
8-Amino Caprylic Acid	0.300262	0.299581	0.003554	0.008403	1.00706	5.53719	5.51507	5.51606	5.51965	5.52822	5.52804	5.55658	5.5642	5.56443	5.53536	5.55182	5.60653
metab_1498	0.386529	0.385885	0.04491	0.07871	1.01972	4.30809	4.43201	4.29232	4.34346	4.23946	4.24764	4.42789	4.38172	4.31222	4.35673	4.42459	4.4667
metab_1499	0.0999405	0.0236342	0.9776	0.9825	0.998526	3.93336	4.31732	3.97346	3.65795	4.12228	4.41491	3.57257	4.52743	3.50654	3.95273	4.31123	4.51114
metab_1501	0.675107	0.6808	0.002821	0.00682	1.03919	4.98372	5.15489	4.97523	4.91758	4.96773	4.85907	5.16133	5.11677	5.13016	5.16334	5.14617	5.30933
metab_1503	0.362352	0.354695	0.2216	0.3054	0.975877	4.9806	4.47092	4.48177	4.47895	4.47916	4.46982	4.46023	4.45299	4.45226	4.44709	4.46085	4.42896
metab_1504	0.456837	0.459909	0.01632	0.03237	1.01991	5.28093	5.21302	5.12121	5.16089	5.17092	5.09017	5.25888	5.1876	5.28138	5.28574	5.3603	5.28131
metab_1505	0.381393	0.380628	0.06367	0.107	1.01642	5.43913	5.39156	5.26434	5.20692	5.24476	5.2434	5.35009	5.3969	5.40238	5.3825	5.44823	5.33249
metab_1506	0.241892	0.227491	0.209	0.2909	1.0088	5.23074	5.11441	5.04667	5.14557	5.07358	5.06126	5.16102	5.22872	5.0872	5.1544	5.16639	5.145
Pc(18:1/0:0)	1.33754	1.33953	1.392e-07	9.431e-07	0.913533	7.28972	7.14679	6.96303	7.07455	7.08885	7.0421	6.47101	6.51394	6.42707	6.49851	6.52254	6.49034
metab_1509	0.260807	0.263937	0.2631	0.3513	1.01144	5.76948	5.70987	5.55146	5.48942	5.48324	5.56114	5.60644	5.57292	5.69923	5.705	5.65668	5.70633
7A,12A-Dihydroxy-3-Oxo-4-Cholenoic Acid	0.165173	0.169685	0.568	0.6505	1.00939	5.43727	5.41683	5.18814	5.16751	4.98277	5.13039	5.14475	5.17168	5.28827	5.3931	5.37189	5.24665
metab_1511	0.362046	0.353041	0.2098	0.2915	1.02166	4.92796	5.15594	4.88089	4.9768	5.06761	5.18005	5.12902	5.22199	4.8478	5.22107	5.12666	5.29793
metab_1513	0.311775	0.30978	0.5101	0.598	1.03236	4.7924	4.58496	4.23275	4.16767	3.88771	4.111	4.18714	3.78316	4.71504	4.65703	4.66179	4.60764
3-Benzyl-5-(6-Carboxyhexyl)-1-(2-Cyclohexyl-2-Hydroxyethylamino)Hydantoin	0.41491	0.418276	0.1963	0.2765	1.02642	5.73798	5.62522	5.14097	5.35134	5.3033	5.3124	5.40936	5.45004	5.61547	5.64725	5.70483	5.50241
metab_1515	0.44638	0.423054	0.3465	0.4397	1.04613	4.51573	4.33337	3.83833	3.8355	3.93917	3.98987	3.81679	3.80955	4.50062	4.53759	4.26959	4.64317
metab_1518	0.487666	0.485514	0.006737	0.01478	1.0205	5.37214	5.26459	5.21711	5.20244	5.26697	5.28706	5.41762	5.30366	5.37785	5.33643	5.43363	5.38795
metab_1519	0.156922	0.148061	0.4855	0.5757	1.00624	5.21558	5.11305	5.00608	5.17838	5.17625	5.07117	5.20099	5.12424	5.20363	5.21641	5.18676	5.02103
metab_1520	0.380514	0.377195	0.05198	0.08957	0.982089	4.59181	4.61345	4.62076	4.6782	4.71462	4.58625	4.58993	4.56001	4.61065	4.5968	4.54564	4.39998
metab_1521	0.250054	0.240001	0.4969	0.5865	1.02137	3.99423	4.00319	4.19672	4.51481	4.50352	4.33897	4.47109	4.27412	4.59506	4.25047	4.50657	4.00351
metab_1523	0.56794	0.56352	0.1061	0.1652	0.948222	4.65511	4.4901	4.00495	4.00212	4.00233	3.993	3.9834	3.97616	3.97544	3.97027	3.98402	3.95214
metab_1524	0.352093	0.349923	0.4246	0.5159	0.963235	4.86238	4.69317	3.94894	4.22912	4.07901	4.30021	4.19601	3.7375	4.26034	3.96381	4.38154	4.61357
metab_1525	0.612316	0.598372	0.247	0.3337	1.06002	4.18773	5.73021	5.6472	5.79881	5.82224	5.90278	5.87753	5.79619	5.95054	5.83341	5.88038	5.73859
metab_1526	0.0487131	0.0298446	0.9322	0.9491	1.00392	4.18023	4.61599	4.6757	5.21473	5.16995	5.21571	5.05067	5.01963	5.28107	4.55069	4.60354	4.6772
metab_1527	0.196555	0.195315	0.1231	0.1873	1.0046	5.89191	5.8633	5.8477	5.87914	5.85303	5.8519	5.92562	5.86228	5.93094	5.89976	5.88451	5.84372
N,N-Diisopropylethylamine	0.175283	0.174164	0.2094	0.2911	1.00458	5.47782	5.47014	5.42342	5.4653	5.43996	5.43843	5.52022	5.432	5.51572	5.48967	5.48632	5.42376
metab_1529	0.433015	0.438288	0.05131	0.08858	1.02485	4.34427	4.57096	4.43791	4.30177	4.32058	4.34312	4.48641	4.4354	4.59735	4.51621	4.51661	4.41959
metab_1530	0.543827	0.547901	0.05169	0.08913	1.0487	3.43656	3.42487	3.58839	3.51405	3.43311	3.42378	3.41418	3.52685	3.83004	3.84113	3.67959	3.53979
metab_1531	0.290515	0.280817	0.1732	0.2492	1.01163	5.49859	5.47192	5.34624	5.41591	5.40747	5.36027	5.5103	5.49563	5.60769	5.36174	5.49924	5.4044
metab_1533	0.412551	0.412815	0.3548	0.4478	0.959967	4.10052	5.15475	4.94102	4.82767	4.91244	4.84233	5.02696	4.36955	4.80064	4.45203	4.80888	4.16675
metab_1534	0.357137	0.353067	0.1592	0.2318	1.02292	4.3126	4.18398	4.23759	4.24002	4.16372	4.26181	4.17873	4.31773	4.15767	4.35435	4.43594	4.53451
metab_1535	0.403812	0.401293	0.09761	0.1541	1.02119	5.09855	4.99263	4.87161	4.86596	4.88638	4.73212	5.0757	4.93008	4.96218	5.04718	5.07993	4.97924
metab_1536	0.4415	0.446068	0.07933	0.1297	1.02439	5.28705	5.09716	4.97349	4.9497	4.99998	4.95108	5.09466	5.10334	5.12743	5.28764	5.25081	5.13507
metab_1537	0.222072	0.167474	0.7055	0.7707	0.980297	4.28937	4.78321	4.40121	4.38521	3.75769	4.26873	4.07922	3.44894	4.52304	4.31257	4.5833	4.42813
N-Myristoyl Methionine	1.79611	1.80156	8.566e-07	4.57e-06	1.25067	4.85024	4.63529	4.27614	4.42598	4.31227	4.33275	5.56325	5.42349	5.53478	5.75309	5.56741	5.71641
metab_1540	0.561693	0.565845	0.024	0.04539	1.02953	5.53624	5.72418	5.65003	5.37746	5.37802	5.44796	5.61514	5.68532	5.67892	5.66233	5.73321	5.71942
metab_1541	0.220209	0.125363	0.7627	0.8169	0.985797	4.16042	4.68022	4.08134	4.17652	3.67718	4.15131	3.65825	3.65101	4.23216	4.24572	4.42024	4.36055
Hexadecanamide	0.477173	0.481507	0.005478	0.01234	1.01362	7.49179	7.5855	7.56419	7.42728	7.44836	7.42741	7.59829	7.57641	7.57685	7.59751	7.60043	7.60609
metab_1543	0.436724	0.43963	0.007801	0.01686	1.01364	6.42579	6.53497	6.52783	6.40327	6.42068	6.3995	6.57018	6.53687	6.51639	6.53855	6.53739	6.53806
metab_1544	0.126353	0.0761705	0.8639	0.8961	1.00574	4.86319	4.79207	4.39697	4.34318	4.44794	4.32967	4.2361	4.22886	4.53854	4.71075	4.74804	4.86553
metab_1545	0.449026	0.449476	0.06587	0.1102	1.02544	4.95336	4.87682	4.67241	4.73601	4.79596	4.74112	4.89888	4.79782	5.01888	4.87343	5.06493	4.85647
metab_1546	0.486666	0.489847	0.00362	0.008546	1.01537	6.70821	6.78205	6.77128	6.64139	6.65092	6.64908	6.79264	6.80457	6.77083	6.80668	6.82202	6.82338
5-Hydroxyvalproic Acid	0.0284526	0.0188612	0.9135	0.934	0.998846	4.45236	4.20826	4.35403	4.31941	4.38429	4.28524	4.30247	4.2272	4.37041	4.425	4.39899	4.24749
metab_1548	0.80268	0.809867	0.02593	0.04856	1.08032	4.25936	4.39705	4.05672	3.96246	4.39661	3.95333	4.11875	4.61891	4.36792	4.80668	4.54418	4.57747
metab_1549	0.318265	0.323157	0.2782	0.3676	1.01794	5.81753	5.70346	5.32754	5.44641	5.42248	5.39783	5.58861	5.46612	5.69682	5.63039	5.6542	5.67323
Nerolidol	0.273603	0.275046	0.04902	0.08512	1.00741	5.82017	5.84433	5.8184	5.76274	5.78006	5.7762	5.78789	5.8438	5.82607	5.85727	5.85294	5.88935
Estrane	0.337335	0.339185	0.005199	0.01179	1.0078	6.56409	6.55164	6.53779	6.53562	6.53381	6.51311	6.54612	6.58578	6.57315	6.59554	6.60262	6.63635
metab_1552	0.337506	0.300134	0.2835	0.3734	1.01988	4.68538	4.60759	4.55928	4.84702	4.6627	4.70557	4.9638	4.86128	4.66968	4.80359	4.86078	4.46953
metab_1553	0.166571	0.137346	0.7333	0.7939	1.01406	4.51223	4.10977	3.80734	4.16696	3.92763	3.79539	4.21813	3.77855	3.77783	4.16279	4.53518	4.18823
metab_1554	0.354982	0.352387	0.08527	0.1375	1.01053	7.69097	7.66379	7.55965	7.50767	7.5405	7.61899	7.59039	7.67906	7.64455	7.63912	7.70771	7.80286
metab_1555	0.370474	0.367743	0.08512	0.1373	1.01521	5.82548	5.80898	5.64725	5.61022	5.66717	5.75901	5.746	5.79178	5.75398	5.78247	5.84654	5.92369
metab_1556	0.293998	0.289934	0.1682	0.243	1.00977	6.83432	6.82257	6.727	6.64234	6.70927	6.78223	6.71696	6.83974	6.79303	6.75979	6.86088	6.94647
Norfenefrine	0.379696	0.38137	0.01005	0.02108	1.01329	5.19537	5.10556	5.07988	5.10917	5.11479	5.089	5.15988	5.14504	5.18025	5.17708	5.20164	5.23728
Limonene Oxide	0.184379	0.154329	0.6747	0.7441	0.983085	4.31452	3.87747	3.88399	3.86542	4.35015	3.82657	3.58305	3.94743	3.74024	4.44366	3.95685	4.04316
Delta-Undecalactone	0.264524	0.226393	0.5116	0.599	0.979325	3.89603	4.11274	4.36687	4.2832	4.38364	4.20531	3.74132	4.11971	4.21093	4.46592	4.25023	3.93807
metab_1560	0.204544	0.186207	0.6199	0.6972	1.0167	4.48162	3.93366	4.52744	4.27931	4.49789	4.50703	4.01587	4.40188	4.33101	4.50227	4.73428	4.68031
metab_1561	0.377469	0.379933	0.06983	0.1159	1.01837	4.87162	4.71344	4.78749	4.76464	4.88556	4.71945	4.75623	4.91272	4.81333	4.90439	4.93901	4.94391
metab_1562	0.315595	0.317176	0.3881	0.4806	1.02762	4.51571	4.17994	4.16474	3.98225	4.05021	4.08441	4.05614	3.88615	4.39673	4.45417	4.51809	4.35645
2-Cyclotetradecen-1-One	0.403497	0.40521	0.001002	0.002699	1.01123	5.89304	5.89525	5.884	5.87419	5.85998	5.84213	5.9163	5.93709	5.90476	5.94147	5.96245	5.98191
metab_1564	0.461666	0.447105	0.2329	0.3176	1.04107	4.52459	4.58825	3.87228	4.65901	4.7029	4.82759	4.61103	4.77827	4.88778	4.55595	4.68147	4.77843
metab_1565	0.346732	0.347981	0.001891	0.004748	1.00742	6.75101	6.76078	6.74316	6.7414	6.73305	6.72219	6.76098	6.79208	6.77103	6.78987	6.80325	6.83537
metab_1566	0.925344	0.936606	0.006356	0.01403	1.09065	4.41091	4.22422	4.4431	4.04137	4.45954	4.03225	4.41929	4.82664	4.60094	4.93178	4.51259	4.64619
Dodemorph	0.28501	0.286945	0.01646	0.03263	1.00683	5.84008	5.83721	5.86319	5.8734	5.89816	5.81882	5.90686	5.88663	5.86695	5.9192	5.90269	5.88856
metab_1568	0.0877929	0.0523939	0.8285	0.8684	1.00233	5.19713	5.03193	5.20301	5.13946	5.22291	5.12427	5.24943	5.06396	5.21492	5.21114	5.27017	4.98269
N-Stearoyl Valine	0.0592058	0.0552521	0.8734	0.9037	1.00312	5.89428	5.49521	5.27689	5.36895	5.38654	5.32281	5.45468	5.32867	5.54352	5.57276	5.50967	5.43262
metab_1570	0.341398	0.340411	0.01037	0.02167	1.00694	7.94179	7.93574	7.91913	7.89696	7.90579	7.92891	7.93184	7.98434	7.94064	7.97552	7.98312	8.04083
1-Hexadecyl-2-(9Z-Octadecenoyl)-Sn-Glycero-3-Phosphocholine	0.404816	0.40041	0.204	0.2855	1.01939	7.08834	6.63263	7.18049	7.26013	7.28244	7.25987	7.27154	7.26595	7.26581	7.26178	7.23876	7.22801
metab_1572	0.529851	0.533435	0.01703	0.03366	0.975691	5.77515	5.68321	5.67137	5.61435	5.77105	5.79112	5.64521	5.69084	5.65565	5.51366	5.49273	5.47509
metab_1574	1.50076	1.50409	0.0004687	0.001356	0.829931	5.66743	5.28146	4.98994	4.93378	5.21253	5.06752	4.07405	4.35866	4.06608	4.4184	4.89581	4.04278
Dl-Dimyristoylphosphatidylcholine	0.884872	0.889521	0.01458	0.02929	1.06076	6.75249	6.27158	6.24745	6.2615	6.14742	6.14342	6.24124	6.74331	6.84367	6.72549	6.80824	6.75718
Lysope(0:0/18:0)	1.0422	1.04093	7.451e-05	0.0002492	0.938389	6.82295	6.57126	6.45881	6.46507	6.51727	6.41298	6.1392	6.07831	6.12152	6.1622	6.19486	6.13382
metab_1577	0.144003	0.144088	0.5518	0.6361	1.00637	5.33634	5.35351	5.22	5.43557	5.34627	5.33488	5.34331	5.46614	5.44859	5.49629	5.18713	5.29317
metab_1578	0.161599	0.12561	0.714	0.7777	1.01035	4.99035	5.11654	4.73338	4.68399	4.88227	5.1523	4.6904	5.05331	4.74618	4.82224	5.21644	5.33341
metab_1579	0.818766	0.818767	0.04358	0.07668	0.922558	4.17729	4.86204	5.21686	5.19542	5.07245	4.8397	4.50324	4.70832	4.48958	4.52208	4.50791	4.36096
Geranylgeraniol	0.235594	0.236115	0.118	0.1807	1.00665	5.7435	5.75272	5.72373	5.6887	5.70131	5.67958	5.68212	5.7602	5.73209	5.7832	5.7448	5.81281
metab_1581	0.0734313	0.0758384	0.771	0.823	1.00309	6.4394	6.19402	6.07612	6.0672	6.0554	6.10517	6.10268	6.12153	6.21637	6.19811	6.20501	6.20759
Eicosadienoic Acid	0.310321	0.302538	0.346	0.4392	1.02224	4.8424	4.55918	4.35796	4.60324	4.67683	4.48476	4.59759	4.82635	4.7422	4.86375	4.7518	4.35147
metab_1583	0.0295856	0.0160996	0.9333	0.9497	0.999494	6.08969	5.93893	5.86593	5.89289	5.86458	5.90799	5.90304	5.91924	5.89872	5.94334	5.9452	5.9322
metab_1584	0.0924464	0.0776471	0.6498	0.7231	1.0023	5.70243	5.63537	5.60152	5.66368	5.69616	5.61623	5.70201	5.62505	5.69918	5.6898	5.70812	5.57096
metab_1585	0.184948	0.188106	0.3747	0.4684	1.00553	7.41948	7.27461	7.17735	7.17936	7.16272	7.18978	7.23149	7.21785	7.29581	7.30432	7.29752	7.29891
metab_1587	0.30143	0.300696	0.04874	0.08467	1.01067	4.8409	4.8221	4.90655	4.85126	4.89191	4.92703	4.91277	4.91422	4.89549	5.00191	4.91729	4.90791
metab_1589	0.199472	0.197228	0.7481	0.8057	0.969541	4.44729	3.31341	3.73355	3.56555	3.74283	4.44171	4.43629	3.29549	4.94021	3.28959	3.30335	3.27147
Gpcho(16:0/14:1)	0.30025	0.301169	0.3179	0.41	1.01475	6.73545	6.40085	6.2879	6.34351	6.24532	6.22573	6.30225	6.44964	6.61733	6.43151	6.56223	6.43926
metab_1592	0.262495	0.262565	0.1269	0.1919	0.990212	5.05641	5.04445	4.92089	4.97656	5.01877	5.02075	4.98442	4.95841	4.97716	5.00833	4.95683	4.8581
metab_1594	0.331491	0.319644	0.2236	0.3077	1.01776	5.12401	5.27579	5.00611	5.00855	5.10693	5.2248	5.0131	5.36729	5.11837	5.30805	5.20967	5.27287
metab_1595	0.0940848	0.063841	0.7582	0.8139	0.996338	4.67163	4.56741	4.70086	4.66794	4.58722	4.65403	4.67077	4.46607	4.75644	4.71002	4.48391	4.65984
metab_1596	0.539642	0.536924	0.1517	0.2227	1.03974	4.90297	5.58466	5.34275	5.38055	5.10326	5.08801	5.3297	5.0471	5.52613	5.57595	5.55411	5.6215
metab_1597	0.179047	0.186404	0.6335	0.709	0.977362	3.26931	2.8047	2.99363	2.96944	2.90659	3.34587	2.79403	2.90865	3.42146	2.78853	3.1994	2.76282
metab_1598	0.232685	0.231262	0.1306	0.1965	1.00672	5.50681	5.53266	5.50685	5.47423	5.49706	5.49152	5.50073	5.54322	5.47348	5.56779	5.52701	5.62363
metab_1599	0.300084	0.278687	0.6267	0.7029	1.03589	5.4876	4.11513	4.12599	5.16581	5.33775	5.52873	5.61459	5.60363	5.47815	5.22747	4.26543	4.63963
metab_1600	0.0722825	0.0312961	0.8787	0.9083	1.00131	4.46945	4.5417	4.61383	4.65285	4.64548	4.6413	4.59598	4.54417	4.68031	4.63107	4.56164	4.58541
metab_1601	1.03961	1.03384	0.00635	0.01402	0.899217	5.26599	4.93583	4.53861	4.81108	4.91142	4.65141	4.31002	3.94032	4.41832	4.56162	4.60866	4.3413
metab_1602	0.814795	0.820134	0.1062	0.1654	0.90362	4.71165	3.83353	4.27361	5.03199	4.69338	4.97046	4.77239	4.26527	4.40406	3.80971	3.82347	3.79158
metab_1603	0.852051	0.852329	0.0005767	0.001633	0.948746	5.7763	5.63298	5.40532	5.5516	5.62535	5.48897	5.34987	5.3179	5.29705	5.26418	5.34254	5.1941
metab_1605	0.319884	0.311988	0.429	0.5202	0.973787	5.71551	5.21757	4.90245	5.03165	4.87364	4.93001	4.89814	4.73276	5.09679	5.24531	5.1891	4.70871
Lubiprostone	0.0872905	0.077203	0.5795	0.6608	1.00227	5.25983	5.29331	5.31305	5.31013	5.19904	5.29737	5.34097	5.28881	5.27008	5.28412	5.29073	5.26925
metab_1607	0.122784	0.102651	0.5044	0.5932	0.996665	5.36572	5.3897	5.39408	5.46811	5.39058	5.37573	5.34346	5.36302	5.45272	5.40524	5.30667	5.40515
metab_1609	1.00801	1.00853	2.816e-05	0.0001023	1.0767	4.72232	4.7466	4.82387	4.99905	4.83214	4.74319	5.25798	5.17589	5.22645	5.20377	5.16207	5.05271
metab_1610	0.806688	0.806271	0.00177	0.004488	1.06459	4.21733	4.19441	4.01583	4.25963	4.24692	4.24242	4.4225	4.49869	4.52568	4.59982	4.52204	4.23302
Bis(2-Ethylhexyl) Phthalate	1.04822	1.04852	9.087e-08	6.503e-07	1.06397	5.88208	5.85304	5.82638	5.88823	5.8854	5.83587	6.2282	6.29279	6.18615	6.30666	6.26257	6.14755
metab_1612	0.427772	0.406851	0.171	0.2465	1.03669	3.73956	3.72787	3.73872	3.7359	3.73611	3.72677	3.71718	4.19257	3.70922	3.70404	4.13083	3.77261
metab_1613	0.148053	0.152113	0.4992	0.5887	1.00617	5.71296	5.57027	5.45446	5.44891	5.41993	5.45432	5.52261	5.49787	5.56123	5.59335	5.51981	5.56822
metab_1614	1.07667	1.07342	0.003349	0.007979	1.10499	5.07428	4.90548	4.69352	4.28787	4.67674	4.87831	5.38881	5.2499	5.3504	5.26686	5.33106	4.92334
Sphinganine	0.342258	0.34584	0.1039	0.1623	1.01091	7.19502	7.25473	7.2752	7.04234	7.07825	7.04872	7.25818	7.22344	7.20297	7.23283	7.21237	7.23449
metab_1616	0.390385	0.394505	0.07544	0.1242	1.01708	5.55717	5.60804	5.64158	5.4049	5.40909	5.38855	5.61574	5.61695	5.57752	5.59675	5.55104	5.61983
metab_1617	0.206874	0.209292	0.2666	0.3552	1.00803	5.13128	5.1718	5.16664	5.07265	5.02387	5.05264	5.05715	5.16321	5.09059	5.17899	5.16877	5.20233
Geranylcitronellol	0.351487	0.355088	0.02097	0.0403	1.01026	6.12919	6.20553	6.19968	6.09645	6.12686	6.10153	6.17124	6.22061	6.17621	6.21524	6.20271	6.25005
3-Amino-2-Methoxynonadec-5-En-4-Ol	0.355813	0.359336	0.0217	0.04152	1.00828	7.71791	7.78157	7.78681	7.67275	7.7064	7.68273	7.75756	7.81181	7.75205	7.79729	7.78276	7.83498
metab_1620	0.279633	0.284942	0.2716	0.3606	1.01075	7.11263	7.09846	7.06435	6.83428	6.87816	6.86904	6.9709	7.05734	6.94917	7.08054	7.04082	7.20981
1-(Carboxyethylthio)Tetradecane	1.2728	1.27463	8.831e-06	3.608e-05	1.10243	5.87104	5.52097	5.46953	5.72702	5.66155	5.60881	6.08546	6.27994	6.18172	6.32689	6.16957	6.28324
metab_1622	0.330851	0.334043	0.0815	0.1325	1.01026	6.73228	6.81219	6.80373	6.6373	6.67589	6.68034	6.7506	6.82436	6.74731	6.7906	6.76802	6.87863
Cedrol	0.286196	0.288141	0.06926	0.1151	1.00941	5.31516	5.33238	5.33973	5.27955	5.32833	5.26993	5.30385	5.38647	5.29745	5.36746	5.37376	5.43754
metab_1624	0.492624	0.488512	0.1407	0.2089	0.958891	4.07065	4.55216	4.54192	4.30155	4.33668	4.17896	4.08767	4.16714	3.81358	4.18297	4.28787	4.3731
metab_1625	0.11578	0.107025	0.474	0.5642	1.00283	5.66472	5.64781	5.64689	5.68874	5.67166	5.60535	5.67889	5.69366	5.70776	5.693	5.66157	5.58604
Ser Arg Phe	0.149611	0.152019	0.4857	0.5759	1.00524	6.50865	6.32215	6.24947	6.23565	6.23788	6.24423	6.28181	6.3062	6.33867	6.35181	6.34324	6.37593
metab_1627	1.29726	1.29732	2.601e-07	1.611e-06	1.1031	5.72433	5.65188	5.44119	5.63112	5.68055	5.56778	6.21891	6.24209	6.11518	6.25751	6.20841	6.1276
metab_1628	0.125531	0.12834	0.6691	0.7394	0.989523	3.75524	3.41763	3.67638	3.48434	3.63633	3.79433	3.71112	3.5671	3.34335	3.71915	3.49637	3.6987
metab_1629	0.650322	0.650556	0.07445	0.1229	0.944908	4.433	4.95636	5.05571	4.73914	4.7432	4.82353	4.96732	4.46058	4.58391	4.32447	4.29671	4.53399
metab_1630	0.139251	0.132179	0.5086	0.5967	0.99407	5.04875	5.03619	5.1009	5.0984	5.06717	5.00416	5.02317	4.93664	5.15869	5.11984	5.04078	4.89405
metab_1631	0.186164	0.186508	0.4042	0.4965	1.00719	6.05729	5.87857	5.76948	5.78398	5.78391	5.76844	5.8872	5.83635	5.85331	5.92614	5.8878	5.90419
Pc(32:0)	0.443715	0.427947	0.4666	0.5573	1.04112	4.63188	6.57232	6.79309	6.71265	6.74817	6.62226	6.64963	6.59735	6.66571	6.5841	6.6051	6.54537
metab_1633	0.419818	0.420727	0.007902	0.01704	1.01211	6.77312	6.81778	6.81208	6.7219	6.76059	6.76132	6.8083	6.89767	6.8021	6.84909	6.85231	6.92418
metab_1634	0.0574844	0.0603094	0.7444	0.8029	1.00205	5.49152	5.38416	5.30066	5.33276	5.35755	5.33733	5.3906	5.3233	5.35629	5.42748	5.37144	5.3972
metab_1636	0.156844	0.110638	0.6993	0.7654	0.991694	4.68092	4.73942	4.4972	4.64185	4.73705	4.15637	4.60714	4.53969	4.60081	4.52913	4.53996	4.40719
Phosphatidylcholine Lyso 18:0	0.0826602	0.0305937	0.8589	0.8932	1.00108	6.56749	6.45202	6.36154	6.45533	6.49248	6.43724	6.48654	6.52791	6.38879	6.49436	6.51046	6.39823
metab_1638	0.0645092	0.00912573	0.9723	0.979	1.00066	4.26777	4.57768	4.62478	4.51671	4.64162	4.6608	4.52034	4.48228	4.60301	4.59535	4.66893	4.43435
metab_1640	0.526483	0.528588	0.001466	0.003803	1.01975	5.80836	5.8781	5.89746	5.774	5.78184	5.79471	5.91322	5.96841	5.87188	5.95251	5.94534	5.96877
metab_1641	0.106922	0.0468267	0.8532	0.8879	0.996384	4.69534	4.82617	4.65084	4.59209	4.92044	4.52367	4.48668	4.49065	4.67178	4.72702	4.85761	4.87019
metab_1644	0.112243	0.099849	0.6988	0.765	0.994809	5.21492	5.11276	5.1715	5.32647	5.25685	5.12415	5.25159	4.99123	5.34885	5.09645	5.2998	5.05581
metab_1646	0.446082	0.44978	0.3503	0.4436	1.05056	4.9072	4.41758	4.39111	4.67022	4.07682	4.001	4.34776	4.85363	3.98344	4.82906	4.54901	5.24268
metab_1647	0.215458	0.216566	0.01976	0.03828	1.00339	7.09965	7.0811	7.08919	7.09696	7.0918	7.06602	7.11703	7.09731	7.13873	7.10801	7.11059	7.09241
metab_1648	0.30976	0.30127	0.175	0.2514	1.0154	4.74057	4.57728	4.80239	4.80553	4.77822	4.73987	4.84343	4.86322	4.65926	4.89348	4.86455	4.75869
metab_1649	1.62096	1.62315	6.074e-07	3.399e-06	1.24986	3.98902	3.52874	3.53959	3.53676	3.5894	3.66996	4.57614	4.38199	4.53813	4.65528	4.60733	4.55532
metab_1650	0.184133	0.180247	0.5402	0.6254	1.01233	4.83581	4.56112	4.82205	4.44944	4.33912	4.72547	4.69253	4.58199	4.6636	4.61124	4.77737	4.74551
Cyclohexane	0.219571	0.220576	0.02051	0.03954	1.00304	7.90719	7.88801	7.89202	7.89984	7.89679	7.86935	7.92485	7.90101	7.9446	7.91377	7.917	7.89716
metab_1652	0.261588	0.255203	0.2676	0.3561	1.01245	5.33891	5.19346	5.27435	5.31435	5.32199	5.36582	5.2436	5.45241	5.23509	5.41414	5.5381	5.31662
metab_1653	0.293825	0.284988	0.1526	0.2238	0.984148	3.97734	3.86822	3.91086	3.76773	3.7614	3.80121	3.84158	3.79217	3.80651	3.71394	3.80297	3.7627
metab_1654	0.643553	0.635501	0.172	0.2476	1.07095	4.20512	4.14217	4.15303	4.98801	5.10022	5.0659	5.15863	5.11977	5.05062	5.02471	4.56782	4.69429
metab_1655	0.279992	0.271746	0.1773	0.2541	0.990666	6.24173	6.35286	6.31899	6.38776	6.37602	6.25054	6.33616	6.27018	6.27872	6.25656	6.3155	6.11728
Pe(20:4(8Z,11Z,14Z,17Z)/20:0)	0.182041	0.185019	0.6803	0.7489	0.985709	4.90656	5.76215	5.92309	6.01472	5.95472	5.86939	5.90803	5.81537	5.79237	5.60063	5.55039	5.26765
metab_1657	0.210502	0.212254	0.3241	0.4163	1.00959	5.07267	4.96344	4.87224	4.88942	4.76092	4.85282	4.93481	4.89838	4.97683	4.98339	4.96355	4.936
Arginine-Betaxanthin	0.911749	0.91424	0.007403	0.01611	0.925861	4.99937	5.12856	4.99535	5.13888	5.17771	5.23328	5.1412	4.81657	4.67295	4.82433	4.56408	4.38092
metab_1660	0.213308	0.213808	0.02368	0.04485	1.00341	6.76287	6.74191	6.74816	6.75963	6.75459	6.73154	6.78107	6.75964	6.8021	6.77045	6.77406	6.7508
Hexamethoxymethyl Melamine	0.133655	0.122765	0.3387	0.4316	1.00277	5.79095	5.77192	5.78036	5.77306	5.78813	5.74204	5.83373	5.77326	5.81798	5.79067	5.79325	5.734
Gpetn(22:4/16:0)	0.295114	0.286565	0.08075	0.1316	0.991899	6.64607	6.50614	6.53679	6.5562	6.53572	6.47182	6.54643	6.45605	6.48268	6.50142	6.47823	6.46958
22-Hydroxydocosanoic Acid	0.0848087	0.0777833	0.7716	0.8234	0.996005	5.04231	5.37484	5.44394	5.17654	5.26286	5.2366	5.42456	5.20212	5.19551	5.11494	5.21748	5.25363
metab_1664	0.353017	0.348164	0.2486	0.3354	1.02472	4.63999	4.6265	4.39137	4.44477	4.31849	4.2712	4.68363	4.51346	4.26491	4.62	4.59416	4.67801
metab_1665	0.180262	0.181528	0.4661	0.5567	1.0081	5.64816	5.92116	5.96088	5.68847	5.82602	5.79375	5.94285	5.81758	5.73645	5.79509	5.87458	5.95067
metab_1666	0.97488	0.990224	0.1175	0.18	1.20128	1.84563	4.30425	3.66456	3.90914	3.46259	2.58002	3.99003	3.74762	4.17649	4.30833	3.85445	3.66365
metab_1667	0.407311	0.409866	0.007493	0.01628	1.01648	4.65983	4.62781	4.59799	4.6025	4.55639	4.6336	4.71738	4.62948	4.70588	4.7483	4.66158	4.67199
metab_1668	0.24592	0.24892	0.379	0.4721	1.01286	5.51111	5.77195	5.73892	5.44748	5.56627	5.56535	5.82355	5.53472	5.57966	5.58179	5.63811	5.8746
metab_1669	0.55443	0.559358	0.01916	0.03728	1.02981	5.38484	5.27894	5.23866	5.05811	5.10415	5.13571	5.31706	5.33426	5.30847	5.398	5.31742	5.45444
metab_1670	0.591406	0.594498	0.009682	0.02034	1.0358	4.71419	4.60199	4.64651	4.47469	4.56726	4.48315	4.79812	4.65726	4.61929	4.78462	4.79225	4.81654
metab_1671	0.112223	0.109559	0.764	0.8178	1.00845	4.505	5.14768	5.03086	4.72344	4.94017	4.77461	5.1707	4.8944	4.58987	4.70462	4.85916	5.15208
metab_1672	0.59519	0.596745	0.03356	0.06093	1.03878	5.04841	5.0192	4.92437	4.7034	4.80478	4.89439	5.00591	5.00664	5.02222	5.13443	5.01422	5.34911
metab_1673	1.20897	1.20832	8.965e-06	3.65e-05	1.12871	3.921	4.14957	4.05898	4.06681	3.91583	4.17529	4.59152	4.41769	4.4699	4.59554	4.71847	4.62334
metab_1674	0.47784	0.482499	0.01374	0.02783	1.02092	5.43494	5.34922	5.29134	5.231	5.27672	5.26168	5.41236	5.36933	5.40496	5.44778	5.36688	5.5085
metab_1675	0.847385	0.844913	0.02237	0.04265	0.92167	4.49012	4.84093	4.98686	4.58864	4.50897	4.46638	4.63509	4.35323	3.97649	4.0288	4.25875	4.44385
metab_1676	0.469021	0.471212	0.0837	0.1354	1.03539	3.9338	3.97613	3.88864	3.98935	4.18317	3.93288	4.00723	4.0213	4.34219	4.06218	4.27926	4.03686
Pc(34:1)	0.240226	0.234217	0.4599	0.5503	1.01001	7.11116	7.67866	7.69383	7.73064	7.71986	7.63466	7.69846	7.64744	7.72781	7.68133	7.64349	7.62666
Ophiopogonoside A	0.0992879	0.100659	0.4028	0.4953	1.00196	6.11436	6.11922	6.09363	6.12872	6.12046	6.07087	6.12309	6.10736	6.16042	6.12621	6.11843	6.08303
Gpcho(20:1/18:4)	0.803668	0.803274	0.005246	0.01188	0.95617	6.44702	6.62471	6.54655	6.58493	6.55383	6.53051	6.62482	6.18028	6.30899	6.16177	6.14441	6.14864
metab_1681	0.226049	0.221143	0.4585	0.549	0.980138	3.79763	3.57529	3.66473	3.49493	3.61458	3.601	3.6254	3.72882	3.59905	3.68328	3.1643	3.5174
metab_1682	0.39309	0.396302	0.008686	0.01853	1.0119	6.11183	6.08015	6.03081	6.01275	6.02966	6.03083	6.09954	6.08349	6.1506	6.14241	6.07961	6.1686
Butylisopropylamine	0.194078	0.194288	0.0498	0.08632	1.00319	6.60097	6.57266	6.5753	6.58805	6.5861	6.55488	6.61035	6.58645	6.62795	6.6005	6.60119	6.57941
metab_1685	0.146953	0.150375	0.4445	0.5363	1.00603	5.08212	4.98971	4.91177	4.88345	5.01059	4.96087	4.98024	4.94145	5.05771	5.05657	5.0398	4.93945
metab_1687	0.168378	0.166848	0.4185	0.5101	1.00661	5.37565	5.3729	5.29588	5.29102	5.16771	5.2688	5.28149	5.23733	5.32419	5.35737	5.36005	5.41783
Pc(P-18:0/18:3(9Z,12Z,15Z))	0.224801	0.213028	0.5428	0.628	1.01354	5.98505	5.1344	5.486	5.47003	5.40779	5.31019	5.49867	5.47691	5.57829	5.62215	5.56142	5.50488
Gpetn(14:0/22:2)	0.568871	0.568661	0.00918	0.01945	0.976668	6.30657	6.5136	6.4261	6.47816	6.46639	6.38481	6.43458	6.25686	6.30205	6.20019	6.27876	6.20213
metab_1690	0.815654	0.805268	0.3367	0.4295	1.17562	5.31605	4.8858	0.747117	4.1389	5.0944	4.72276	5.193	4.9587	5.16234	5.18617	4.69782	4.08062
metab_1691	0.318012	0.32582	0.226	0.3103	1.02296	4.03295	3.8898	3.9901	3.78298	3.78069	3.78163	4.0931	3.76059	4.07523	3.99017	3.88555	3.98652
Tanacetol B	0.107387	0.0767663	0.6645	0.7361	1.00287	4.84852	4.82199	4.88306	4.92146	4.92005	4.82633	4.95298	4.87515	4.93205	4.86837	4.90012	4.77642
metab_1693	0.427533	0.431127	0.001933	0.004841	1.01619	4.6911	4.714	4.66769	4.68673	4.76039	4.64302	4.77387	4.76383	4.79758	4.78409	4.76105	4.74096
Gpetn(8:0/26:1)	0.311514	0.309574	0.09955	0.1566	0.989897	6.22066	6.31982	6.19479	6.26211	6.20267	6.21481	6.26873	6.14634	6.23799	6.10237	6.18445	6.0954
metab_1695	0.379211	0.383343	0.1657	0.2396	1.0243	4.80063	4.51252	4.51622	4.43948	4.41191	4.47398	4.48052	4.51407	4.73882	4.7323	4.64053	4.71066
metab_1696	0.363615	0.358735	0.4533	0.5443	0.963669	3.96282	5.23471	5.27876	5.28362	5.15081	4.98071	5.1309	4.70486	5.08878	4.58103	4.57607	4.72324
metab_1697	0.532242	0.534006	0.1165	0.1786	0.957392	4.1741	4.75621	4.78155	4.8544	4.69319	4.61966	4.65365	4.3451	4.39569	4.3627	4.59654	4.34087
6-Hydroxycaproic Acid	0.1145	0.115671	0.4554	0.5463	1.00411	4.36776	4.40334	4.42912	4.35225	4.38714	4.3588	4.32037	4.42845	4.39347	4.4348	4.45047	4.37765
Isophorone	0.308314	0.309239	0.004709	0.0108	1.00687	5.98775	5.96333	5.97657	5.94558	5.99674	5.93548	5.99766	6.01807	6.0239	6.00651	6.02292	5.98683
(S)-Oleuropeic Acid	0.337757	0.336147	0.00382	0.008946	1.00899	5.47297	5.46836	5.43895	5.41243	5.45969	5.44542	5.48574	5.50375	5.50055	5.47692	5.54237	5.48584
Cucurbic Acid	0.303564	0.302588	0.005634	0.01265	1.00672	6.11956	6.09246	6.09546	6.08021	6.14005	6.08267	6.14074	6.15132	6.16129	6.12494	6.15576	6.12192
9,10,13-Trihydroxystearic Acid	0.287042	0.28455	0.01928	0.03746	1.00664	6.21512	6.16887	6.15627	6.14163	6.20523	6.14167	6.21532	6.22613	6.22433	6.19982	6.22149	6.18531
metab_1703	0.30752	0.306454	0.009307	0.0197	1.0073	6.0536	6.00927	6.03652	5.98566	6.0603	6.01028	6.07034	6.07866	6.0892	6.05041	6.08012	6.04929
metab_1704	0.301247	0.301819	0.1288	0.1943	1.01171	5.55227	5.51896	5.60305	5.55382	5.50179	5.57755	5.58039	5.53864	5.63538	5.67217	5.75435	5.51758
4-Hydroxy Nonenal	0.277578	0.278147	0.08755	0.1405	1.01065	4.69514	4.71006	4.70611	4.60969	4.76086	4.69417	4.69166	4.74497	4.73312	4.74345	4.82162	4.7406
metab_1706	0.242656	0.245816	0.08262	0.134	1.00428	8.96251	8.88941	8.8578	8.85038	8.86023	8.84167	8.90256	8.88944	8.93102	8.93077	8.91356	8.92036
metab_1707	0.219541	0.220737	0.08316	0.1348	1.00487	6.20318	6.15765	6.14982	6.12041	6.21352	6.14974	6.19922	6.18823	6.21846	6.20106	6.2014	6.16999
metab_1708	0.313576	0.316595	0.02267	0.04314	1.00657	7.69458	7.61389	7.59233	7.57625	7.61544	7.59027	7.65904	7.63563	7.68059	7.68668	7.66178	7.6622
metab_1709	0.271621	0.271371	0.2228	0.3069	1.01147	5.57552	5.50521	5.59052	5.60756	5.5656	5.62934	5.54706	5.57772	5.69776	5.73178	5.79408	5.51155
metab_1710	0.1429	0.144316	0.7087	0.7733	0.987387	4.62223	4.58346	4.15208	4.27767	4.40246	4.59998	4.16733	4.55046	4.68031	4.55982	4.45419	3.89118
metab_1711	0.126288	0.124123	0.2777	0.3671	1.00205	7.34326	7.29396	7.30105	7.29974	7.32447	7.27533	7.3276	7.30488	7.34802	7.32219	7.32859	7.29316
Sm(D18:1/16:0)	0.729347	0.729774	0.01156	0.02387	0.962539	6.48328	6.80705	6.82289	6.8814	6.70708	6.65842	6.71352	6.50325	6.50734	6.30534	6.42143	6.39651
Gpcho(18:1/16:1)	0.763076	0.764275	0.01394	0.02817	0.960063	6.7605	7.09685	7.11579	7.11768	7.10076	7.02322	7.09712	6.74017	6.77973	6.56125	6.71145	6.63925
metab_1714	0.227504	0.147378	0.6312	0.7071	0.983759	3.37775	3.54584	3.46007	3.36741	3.51543	3.4191	3.36063	2.89623	3.54786	3.54681	3.38387	3.61887
metab_1715	0.37078	0.352417	0.4391	0.5307	1.04033	5.03339	3.88425	4.28078	3.89228	3.89249	4.30599	4.4607	4.4771	3.89881	4.68067	4.44462	4.35014
4-Methyl-1H-Benzotriazole	0.339264	0.337942	0.03291	0.05994	1.01518	4.06875	4.07742	4.14309	4.04044	4.03585	4.14543	4.20961	4.09952	4.13394	4.12818	4.14298	4.17029
metab_1718	0.163971	0.167577	0.1298	0.1954	1.00334	5.7033	5.69943	5.67485	5.69105	5.71884	5.64125	5.71027	5.69785	5.71918	5.713	5.69694	5.70676
Gpcho(18:1/18:0)	0.123649	0.095329	0.7754	0.8261	0.9951	6.4156	5.67746	6.12914	6.13905	6.18776	6.18965	6.17896	6.13023	6.12632	6.08508	6.02813	6.00997
metab_1720	0.15311	0.147785	0.303	0.3948	1.00442	5.0393	4.95987	4.95706	4.98459	4.99154	4.93859	5.0581	4.95251	4.99096	4.99865	4.9934	5.00835
metab_1721	0.153132	0.15142	0.4172	0.509	1.00651	4.55711	4.48039	4.44839	4.38354	4.44858	4.42852	4.38906	4.56292	4.4761	4.49202	4.54679	4.4576
Pc(P-18:0/16:0)	0.595478	0.59012	0.3182	0.4103	1.09496	5.29395	3.05499	3.50697	3.77376	3.87542	3.93501	3.95725	4.52365	3.61199	4.67984	4.22687	4.66982
metab_1723	0.382746	0.380628	0.1091	0.1691	1.02818	3.54216	3.39698	3.44848	3.31266	3.48641	3.46761	3.42888	3.56781	3.51565	3.6512	3.40695	3.66314
metab_1724	0.0783227	0.0750348	0.7652	0.8186	0.996361	4.72342	4.6945	4.54828	4.71692	4.62831	4.71906	4.44992	4.76637	4.70943	4.62901	4.74638	4.62751
metab_1725	0.309171	0.304043	0.2084	0.2903	1.01756	4.80943	4.56929	4.46353	4.63737	4.52086	4.67376	4.65335	4.8295	4.69312	4.68781	4.58063	4.71624
metab_1726	0.591052	0.586679	0.135	0.2018	1.07151	3.22749	3.3437	3.48577	3.64118	3.84204	3.3504	4.07166	3.92064	3.30413	3.95181	3.48561	3.65303
metab_1727	0.228799	0.226704	0.5302	0.6165	1.02857	3.2191	2.76471	2.78319	2.77273	3.00912	3.09328	2.75404	3.14596	3.23997	3.30663	2.97478	2.72283
Stanolone Enanthate	0.386605	0.387137	0.02545	0.04781	1.01645	4.81672	4.68991	4.66902	4.76084	4.8088	4.69968	4.81112	4.81077	4.75779	4.85981	4.83449	4.83741
Gpcho(16:1/16:0)	0.220785	0.22185	0.1334	0.2002	1.00456	7.66827	7.7107	7.70523	7.70565	7.68401	7.61969	7.6931	7.7348	7.78261	7.67739	7.72731	7.68787
metab_1731	0.186414	0.18916	0.1752	0.2516	1.00461	5.93826	5.84329	5.83124	5.83791	5.84133	5.83023	5.86374	5.86048	5.91025	5.90095	5.87621	5.87625
metab_1732	0.120494	0.11622	0.4357	0.5273	1.00365	4.93145	4.89468	4.91537	4.95636	4.9803	4.89016	4.9226	4.99947	4.97408	4.95659	4.93806	4.88435
metab_1733	0.128109	0.124856	0.4999	0.5893	1.00426	5.55984	5.36549	5.3722	5.35433	5.40503	5.36492	5.38175	5.45221	5.42717	5.44647	5.43983	5.41602
Gpcho(16:0/14:0)	0.329488	0.33485	0.08748	0.1404	1.01006	7.06997	7.12384	7.08975	7.11931	7.01717	6.94862	7.01586	7.15292	7.19692	7.13504	7.14358	7.14588
metab_1735	0.200441	0.201928	0.0817	0.1327	1.00474	5.54715	5.47056	5.4793	5.4801	5.50372	5.46776	5.50264	5.51847	5.53613	5.5212	5.50804	5.51504
metab_1736	0.169002	0.168083	0.447	0.5386	1.00678	5.66202	5.44841	5.41087	5.36997	5.49199	5.37812	5.44759	5.52696	5.50546	5.54458	5.49928	5.46058
metab_1737	0.894259	0.892453	0.001106	0.002953	0.944768	5.78267	5.89767	5.81432	5.8015	5.91629	5.76589	5.78972	5.5478	5.47333	5.45247	5.49339	5.29107
metab_1738	0.227944	0.175192	0.6956	0.7621	0.98166	4.80711	3.92853	3.86617	3.85921	4.43098	3.97022	3.95792	4.32322	3.92615	3.97225	4.42039	3.80924
metab_1739	0.377159	0.382469	0.08614	0.1386	1.0148	6.31793	6.27982	6.20436	6.24553	6.16556	6.08964	6.13889	6.35066	6.36817	6.33549	6.32842	6.33189
metab_1740	0.572945	0.572776	0.007192	0.0157	0.978179	6.74165	6.94304	6.90027	6.88579	6.92151	6.84882	6.88057	6.70988	6.73956	6.6721	6.67271	6.66776
metab_1741	0.27834	0.280347	0.001788	0.004527	1.00486	6.8008	6.77318	6.7901	6.78637	6.77993	6.77643	6.8195	6.80087	6.84455	6.81205	6.80338	6.82011
metab_1743	0.279758	0.277496	0.09507	0.1506	1.01071	4.87447	4.72675	4.69894	4.72392	4.78325	4.76197	4.78906	4.82766	4.79912	4.83966	4.83985	4.78139
metab_1744	0.11398	0.0625709	0.872	0.9027	1.00518	4.60316	4.23646	4.56719	3.83547	4.11296	4.14588	4.38601	4.17179	4.1214	4.36673	4.44474	4.14213
Pc(P-16:0/18:0)	0.437346	0.429357	0.4113	0.5031	1.05345	5.62745	3.64975	4.47264	4.48348	4.12082	4.81506	4.52904	4.74527	4.62523	4.87591	4.85932	4.98265
metab_1746	0.242531	0.244775	0.2579	0.3457	1.00939	6.03617	6.00378	5.94426	6.06373	5.8793	5.85882	5.8875	6.05108	6.09834	5.98247	6.06464	6.03346
metab_1748	0.197528	0.192693	0.3402	0.4332	0.989971	4.19502	3.98131	4.09128	4.10965	4.1077	4.04589	3.9833	4.13667	4.09701	4.08831	4.02398	3.95386
Lysopc(20:3(8Z,11Z,14Z)/0:0)	0.191743	0.18004	0.4671	0.5578	1.00904	5.46153	5.25678	5.13604	5.24449	5.46644	5.28167	5.32499	5.46372	5.27888	5.40555	5.40726	5.25312
Lysope(20:3(8Z,11Z,14Z)/0:0)	1.41426	1.41758	1.418e-05	5.522e-05	0.855794	5.0354	5.04044	4.93291	4.92212	5.09518	4.84926	4.37463	4.44686	3.92782	4.15833	4.20229	4.45437
metab_1751	1.0358	1.03824	6.317e-05	0.0002141	1.08349	4.73491	4.94981	4.67762	4.7581	4.76368	4.5748	5.13203	5.27984	5.06305	5.18411	5.09516	5.08098
Pc(15:0/20:5(5Z,8Z,11Z,14Z,17Z))	0.393427	0.397313	0.07627	0.1253	1.01803	5.50186	5.41511	5.38089	5.38147	5.33415	5.26356	5.32631	5.53933	5.58531	5.46943	5.50341	5.43626
metab_1753	0.186934	0.190443	0.101	0.1584	1.00362	6.40557	6.34704	6.34319	6.35403	6.3734	6.34211	6.37112	6.37554	6.40486	6.41096	6.35963	6.38386
Pc(O-18:0/0:0)	0.497137	0.497811	0.06478	0.1086	1.03054	4.65243	4.97396	4.78	5.06339	5.08178	4.91358	5.11054	5.0452	5.09719	5.11098	5.03318	4.96708
metab_1755	0.115713	0.113571	0.663	0.735	0.99379	4.5069	4.65077	4.63737	4.77675	4.77161	4.67828	4.78525	4.76253	4.51445	4.68748	4.48514	4.61031
metab_1756	0.795677	0.805375	0.08156	0.1325	1.10587	4.34275	3.17985	3.90822	3.85006	4.10486	3.50911	3.74822	4.03576	4.21516	4.5397	4.48936	4.2906
metab_1758	0.615194	0.614966	0.0331	0.06023	1.06167	3.18362	3.52761	3.09643	3.33533	3.44531	3.35833	3.53032	3.45575	3.76441	3.46498	3.5309	3.42465
metab_1760	0.143846	0.137156	0.5023	0.5913	1.00561	4.75049	4.78863	4.86481	4.82662	4.93625	4.69785	4.84065	4.89797	4.85998	4.83838	4.8386	4.75419
Gpetn(20:3/14:0)	1.73139	1.73304	9.067e-08	6.495e-07	1.22674	4.35056	4.61169	4.52461	4.30562	4.65637	4.70336	5.5391	5.63946	5.48494	5.66754	5.45558	5.51935
metab_1762	0.528486	0.519766	0.3347	0.4274	1.06008	5.69265	3.59395	5.04109	5.08473	5.21195	5.23488	5.27663	5.08304	5.32793	5.36453	5.37931	5.22597
metab_1763	0.108256	0.101566	0.8426	0.8798	1.01175	3.59185	5.08737	5.19936	5.2409	5.41294	5.09577	5.22608	5.19352	4.96427	4.79274	5.01068	4.78836
5-Methyl-1H-Benzotriazole	0.232683	0.230497	0.06898	0.1147	1.00702	4.70331	4.71409	4.7086	4.72333	4.67767	4.66923	4.74481	4.75803	4.76695	4.73165	4.70753	4.68098
N-Cyclohexanecarbonylpentadecylamine	0.0433123	0.0368623	0.8974	0.9216	1.00203	5.17013	5.53541	5.60935	5.3385	5.46308	5.42749	5.66222	5.35603	5.38669	5.33068	5.41509	5.45671
metab_1766	1.78155	1.78574	1.658e-06	8.219e-06	1.28865	3.69367	4.31126	3.69283	3.69001	3.98104	3.68089	5.0276	4.95284	4.79499	5.02059	5.00438	4.90656
Gpetn(15:1/17:1)	1.14113	1.1432	7.419e-06	3.106e-05	1.09682	4.84302	4.86202	4.85578	4.7931	4.58336	4.75492	5.20026	5.32755	5.13845	5.36072	5.2141	5.23086
1-Palmitoyl-2-Myristoyl-Sn-Glycero-3-Phosphocholine	0.338157	0.34347	0.08829	0.1415	1.01104	6.67096	6.77285	6.7406	6.77557	6.66871	6.58547	6.6582	6.79645	6.83679	6.78588	6.79226	6.78869
metab_1769	0.395943	0.385176	0.3238	0.4161	0.967359	5.35536	4.38846	4.54939	4.70556	4.5598	4.75223	4.71829	4.66024	4.66233	4.5296	4.37839	4.43513
Phosphocholine	0.19386	0.184321	0.3005	0.392	1.00736	4.45555	4.44308	4.53084	4.52033	4.54285	4.39179	4.53708	4.55735	4.52324	4.53148	4.50906	4.42725
Panaxatriol	0.123805	0.0872301	0.7811	0.8308	1.00588	5.52304	5.13514	5.1405	5.08188	5.53425	5.22103	5.1719	5.5281	5.13652	5.3141	5.49809	5.17395
Lyso-Paf C-18	0.573045	0.573525	0.005631	0.01264	1.02725	5.29812	5.46891	5.29892	5.4179	5.48778	5.39925	5.63484	5.54624	5.4677	5.59285	5.49421	5.51863
Platelet Activating Factor	0.235417	0.218082	0.3769	0.4704	1.01148	5.09265	5.03946	4.89133	5.05593	5.23816	4.99633	5.20411	5.17551	4.97689	5.16827	5.14658	4.98751
Tyr-Gly-Gly-Trp-Leu	0.371972	0.373168	0.4805	0.5708	1.04254	5.27769	3.60917	5.23247	4.87831	4.78876	4.84358	4.68447	4.70365	4.71131	5.29612	5.33894	5.11841
metab_1775	0.385701	0.3547	0.3258	0.4181	1.02931	4.05525	4.41421	4.44011	4.35613	4.0518	4.27358	4.23994	4.17612	4.49974	4.67318	4.12301	4.63016
N1,N5,N10-Tris-Trans-P-Coumaroylspermine	0.40704	0.404333	0.03	0.05524	0.985459	6.12973	6.16121	6.02588	5.96952	6.05856	5.96905	5.99716	5.9522	5.95776	5.92224	5.95916	5.99659
Elaidic Acid	0.202558	0.18806	0.4336	0.525	1.01201	4.23774	4.16531	4.37726	4.43643	4.29416	4.45794	4.32726	4.5475	4.38282	4.3053	4.45588	4.26312
metab_1778	0.415319	0.420588	0.2925	0.383	1.04052	4.65727	3.8197	4.56012	4.29979	4.20943	4.06893	4.17331	4.25616	4.36302	4.61405	4.75159	4.49196
metab_1779	0.522069	0.521115	0.005368	0.01212	0.977956	5.58179	5.58804	5.39999	5.44004	5.50148	5.42386	5.39176	5.36094	5.39189	5.33671	5.36772	5.35649
metab_1780	0.264542	0.253686	0.3233	0.4156	0.982001	3.68098	3.79999	3.89099	3.84155	3.74074	3.71652	3.73584	3.77264	3.69086	3.78283	3.83651	3.44083
metab_1781	0.229849	0.224218	0.3822	0.4751	1.01343	4.20127	4.20987	4.4426	4.35898	4.27413	4.41866	4.43293	4.32241	4.39969	4.51864	4.17951	4.40034
metab_1782	0.524361	0.509946	0.07642	0.1256	1.03883	4.39525	4.0383	4.17991	4.38477	4.35062	4.30109	4.55148	4.56301	4.34693	4.56937	4.41978	4.1947
metab_1784	0.199296	0.0386101	0.8995	0.9233	1.00819	2.06027	2.04868	2.2703	2.69626	2.05685	2.0476	2.54524	2.3828	2.0302	2.02507	2.29903	2.00712
metab_1787	0.280691	0.274299	0.2254	0.3095	1.01432	4.53504	4.76081	4.74338	4.83186	4.8061	4.81765	4.7956	4.9223	4.7753	4.77092	4.76025	4.87886
metab_1790	0.0506018	0.0451011	0.7887	0.8371	0.997987	4.45803	4.4947	4.50989	4.48545	4.41815	4.4518	4.44261	4.50387	4.54918	4.47825	4.44117	4.35244
metab_1791	0.514874	0.520054	0.005771	0.01292	1.02812	4.22859	4.33037	4.19155	4.27469	4.17995	4.18855	4.35115	4.30794	4.41832	4.42692	4.30174	4.30157
metab_1792	0.404422	0.405646	0.005954	0.01325	1.01656	4.38665	4.43551	4.45556	4.32926	4.40787	4.4308	4.51818	4.48946	4.48322	4.49253	4.45055	4.4536
metab_1793	0.289891	0.291626	0.02652	0.04947	1.00816	5.36341	5.41633	5.39538	5.4107	5.36629	5.39215	5.41594	5.43798	5.49195	5.45489	5.41136	5.39547
metab_1794	0.627737	0.621037	0.07978	0.1302	1.09207	2.59106	2.67034	2.74582	2.5874	2.78015	2.65507	3.24965	3.17027	2.56079	2.88518	2.56935	3.07282
metab_1796	0.251007	0.253289	0.04541	0.07957	1.0069	5.20456	5.25022	5.22934	5.19456	5.20973	5.22199	5.24172	5.24533	5.3063	5.27471	5.24531	5.21091
metab_1797	0.380449	0.358208	0.3472	0.4404	0.959523	3.60796	3.77042	3.50838	3.54144	3.84908	3.36263	3.79421	3.33573	3.81874	3.31613	3.50757	2.9915
metab_1798	0.338624	0.340969	0.01362	0.02765	1.01153	4.75978	4.79494	4.7812	4.77601	4.74938	4.76465	4.77962	4.81008	4.87002	4.8632	4.85741	4.77826
metab_1799	0.359055	0.363769	0.008588	0.01834	1.01283	4.66548	4.69185	4.68427	4.65707	4.71922	4.63445	4.72444	4.75734	4.76973	4.75034	4.67436	4.73509
metab_1800	0.579692	0.573742	0.04599	0.08051	0.960354	4.85363	4.71385	4.7537	4.92318	4.58712	4.62045	4.70875	4.47412	4.33832	4.71994	4.62747	4.45492
metab_1801	0.0694988	0.0665824	0.7944	0.8405	1.00397	4.04623	3.98367	3.96767	3.95549	4.1834	4.03411	4.14705	3.82625	4.0877	4.07034	4.04805	4.08275
metab_1802	0.557241	0.557533	0.04237	0.07481	1.04222	3.86765	4.23601	4.32311	4.0319	4.10468	4.16326	4.27845	4.22189	4.18448	4.2995	4.42723	4.35775
metab_1803	0.36711	0.339403	0.3246	0.4168	1.03297	4.12581	3.66174	3.50473	3.82823	3.91523	3.7115	4.07086	3.85949	4.01265	3.9496	4.06574	3.53861
metab_1804	0.158031	0.156146	0.3668	0.4601	1.00656	4.49679	4.42926	4.40531	4.37312	4.34788	4.48755	4.40819	4.46363	4.50116	4.48944	4.46035	4.39002
metab_1805	0.0692351	0.0706471	0.7714	0.8233	0.995237	3.53676	3.6633	3.60632	3.47253	3.56132	3.57114	3.61	3.45854	3.57549	3.36052	3.60673	3.69943
metab_1806	0.215746	0.190889	0.323	0.4153	1.00885	4.36709	4.41771	4.35141	4.37965	4.43769	4.48939	4.33469	4.46287	4.55746	4.46276	4.39708	4.45933
metab_1807	0.201895	0.202267	0.1034	0.1617	1.0054	4.9838	5.00625	4.99685	5.01212	4.99694	4.9924	4.99285	5.01953	5.06768	5.06821	4.99934	4.99965
metab_1808	0.237516	0.239534	0.0471	0.08225	1.0067	4.79149	4.78066	4.76262	4.76888	4.78844	4.76851	4.80805	4.74614	4.83945	4.82205	4.81452	4.8213
metab_1809	0.270414	0.272711	0.003068	0.007365	1.00471	6.57988	6.58592	6.59711	6.60041	6.5788	6.58342	6.61745	6.59739	6.64846	6.62782	6.61483	6.60795
metab_1810	0.243352	0.244538	0.02854	0.05287	1.00557	5.55618	5.55414	5.56952	5.59596	5.5678	5.57037	5.59008	5.58548	5.64798	5.60385	5.60245	5.5723
metab_1811	0.210712	0.193051	0.5048	0.5934	0.983004	3.44465	3.68082	3.67623	3.81178	3.78346	3.49204	3.50053	3.50352	3.37917	3.67327	3.63389	3.82859
metab_1812	0.281795	0.283423	0.004863	0.01112	1.00566	6.16911	6.17581	6.18804	6.20538	6.17235	6.17849	6.21398	6.1896	6.24872	6.21956	6.22407	6.20445
metab_1813	0.27765	0.279181	0.005303	0.012	1.00607	5.61041	5.58837	5.5972	5.62626	5.60483	5.59125	5.62014	5.61465	5.66364	5.63748	5.65533	5.63355
metab_1814	0.264726	0.262806	0.03984	0.07094	1.00767	4.92596	4.95355	4.94641	4.96439	4.93822	4.99631	4.98655	4.9521	5.02819	5.01954	5.00786	4.96069
metab_1815	0.28583	0.287359	0.001391	0.00363	1.00502	6.76992	6.76644	6.77856	6.78466	6.76776	6.76521	6.80598	6.78785	6.83437	6.80547	6.81169	6.78868
metab_1816	0.208462	0.209773	0.07759	0.1273	1.00512	5.26843	5.25146	5.27203	5.31428	5.2745	5.27246	5.31171	5.25737	5.33645	5.30522	5.31754	5.28939
metab_1817	0.367283	0.368023	0.008573	0.01832	1.01403	4.49109	4.45153	4.54039	4.43838	4.48545	4.52852	4.56523	4.50435	4.56946	4.55516	4.56181	4.55475
metab_1818	0.267992	0.268087	0.004585	0.01055	1.00528	5.8668	5.86314	5.86741	5.88842	5.85472	5.88437	5.89053	5.88617	5.92899	5.91654	5.89872	5.8929
metab_1819	0.26902	0.268328	0.0063	0.01393	1.00612	5.38866	5.38667	5.41496	5.39872	5.38365	5.40563	5.42319	5.42432	5.4357	5.43628	5.45733	5.39749
metab_1820	0.24759	0.249969	0.01179	0.02426	1.00517	5.80408	5.8007	5.81352	5.80502	5.78977	5.79514	5.81513	5.80799	5.85733	5.84555	5.84751	5.81041
metab_1821	0.166844	0.170237	0.1783	0.2551	1.00431	5.11272	5.08606	5.11525	5.09035	5.116	5.08284	5.11695	5.07703	5.17586	5.12228	5.14393	5.10085
metab_1822	0.178204	0.176428	0.06033	0.1022	1.00356	5.33503	5.31484	5.34762	5.33782	5.33973	5.36	5.33706	5.34688	5.37215	5.35974	5.37926	5.35266
metab_1823	0.412037	0.406624	0.04179	0.0739	1.02066	4.52583	4.6382	4.63857	4.55812	4.61117	4.61888	4.74793	4.65205	4.60037	4.62756	4.83756	4.69188
Dithranol	0.25003	0.250407	0.001484	0.003841	1.0041	6.33502	6.33474	6.35055	6.34581	6.34642	6.33468	6.36822	6.35939	6.38336	6.3628	6.37854	6.34912
metab_1825	0.244156	0.244168	0.01214	0.0249	1.00491	5.68699	5.69465	5.71028	5.71048	5.68878	5.69654	5.72795	5.71073	5.75258	5.71953	5.7474	5.70061
metab_1826	0.189356	0.184586	0.3523	0.4455	1.00857	4.41827	4.38715	4.49235	4.49026	4.49693	4.32305	4.45516	4.46174	4.49913	4.36114	4.54093	4.51802
metab_1827	0.299293	0.299971	0.006428	0.01417	1.00762	5.26649	5.23082	5.23497	5.26896	5.22784	5.25638	5.2772	5.26548	5.32959	5.29227	5.28584	5.27839
metab_1828	0.280492	0.27886	0.01967	0.03814	1.00933	4.15617	4.17927	4.20117	4.20748	4.14049	4.1938	4.24733	4.21014	4.23845	4.18559	4.20649	4.22853
metab_1829	0.303862	0.303793	0.01581	0.0315	1.0084	5.47102	5.46498	5.46017	5.51189	5.46199	5.48284	5.4894	5.503	5.58306	5.52065	5.50981	5.51733
metab_1830	0.290737	0.292047	0.02004	0.03872	1.00686	6.10893	6.10334	6.11926	6.16329	6.11825	6.12433	6.15098	6.12903	6.22028	6.17784	6.1595	6.15466
metab_1831	0.288247	0.287879	0.07299	0.1206	1.01102	4.65206	4.5747	4.60087	4.65716	4.62074	4.66647	4.67649	4.62012	4.77306	4.67434	4.68939	4.6483
metab_1832	0.267549	0.267935	0.03532	0.06378	1.00801	4.86098	4.85901	4.86205	4.88262	4.85056	4.8862	4.89752	4.85256	4.95203	4.92205	4.93107	4.87928
metab_1833	0.26493	0.265869	0.05914	0.1004	1.00887	4.602	4.6051	4.61965	4.6107	4.64463	4.63749	4.64477	4.61117	4.72111	4.69774	4.67352	4.61836
metab_1834	0.177732	0.170386	0.5364	0.6223	1.01391	3.9463	3.64044	3.58242	3.65147	3.83608	3.76388	3.69588	3.78902	3.66914	3.64735	3.97314	3.96083
metab_1835	0.272052	0.273204	0.00752	0.01632	1.00569	5.96534	5.95528	5.98814	5.9961	5.99496	5.98293	5.99455	6.00767	6.04128	6.03138	6.00033	6.0096
metab_1836	0.130938	0.130222	0.1638	0.2373	1.00269	4.80929	4.82362	4.85949	4.83425	4.82999	4.84207	4.87059	4.8362	4.85029	4.8428	4.84323	4.83471
metab_1837	0.258564	0.259117	0.01602	0.03186	1.0056	5.89125	5.87592	5.8971	5.92193	5.89628	5.90059	5.91501	5.89594	5.96386	5.92973	5.9446	5.93075
metab_1838	0.336644	0.339045	0.02385	0.04513	1.01323	4.45037	4.44672	4.4954	4.49798	4.42828	4.44974	4.53222	4.4334	4.55507	4.5074	4.5394	4.55233
metab_1839	0.194121	0.19645	0.09069	0.1448	1.00501	4.76216	4.7887	4.79672	4.80993	4.8159	4.7698	4.8117	4.80743	4.86211	4.80497	4.81246	4.79242
metab_1840	0.278713	0.277021	0.07842	0.1284	1.01107	4.40825	4.39695	4.41258	4.3965	4.49401	4.46137	4.56105	4.42495	4.46563	4.45202	4.47166	4.48825
metab_1841	0.201225	0.196192	0.4166	0.5087	1.0119	4.04146	3.91014	4.16303	4.27845	4.14262	4.18072	4.13661	4.06991	4.23844	4.21654	4.15569	4.19286
metab_1842	0.267052	0.26749	0.006362	0.01404	1.00542	5.9098	5.9024	5.8928	5.93729	5.90417	5.90622	5.94213	5.91923	5.96959	5.93613	5.94942	5.92993
metab_1843	0.0932093	0.096493	0.6274	0.7035	1.00446	4.29552	4.24179	4.29885	4.22129	4.2358	4.27498	4.35226	4.19583	4.40865	4.25737	4.20369	4.2614
metab_1844	0.325782	0.325598	0.0005227	0.001493	1.00763	5.51223	5.47893	5.4964	5.51871	5.51667	5.49692	5.5504	5.52479	5.55562	5.53386	5.55981	5.54567
metab_1845	0.328992	0.329881	0.001816	0.004587	1.00754	5.95609	5.9531	5.96946	5.99004	5.9684	5.97577	6.00927	5.98844	6.05586	6.01048	6.01513	6.00411
metab_1846	0.374423	0.376092	0.000403	0.00118	1.01004	5.46486	5.47782	5.46995	5.49357	5.47472	5.47744	5.52478	5.49087	5.55845	5.54451	5.54438	5.52276
metab_1847	0.262942	0.261324	0.03756	0.06735	1.00751	5.03847	5.02766	5.06178	5.07804	5.07868	5.07581	5.11363	5.07414	5.14613	5.06217	5.11532	5.07746
metab_1848	0.209557	0.210714	0.06493	0.1088	1.00496	5.22135	5.24661	5.26243	5.25927	5.23289	5.25077	5.26001	5.24175	5.30626	5.2884	5.29129	5.24435
metab_1849	0.324833	0.325945	0.006201	0.01374	1.00916	5.23018	5.19459	5.2542	5.26529	5.25622	5.2337	5.2567	5.26933	5.30936	5.28829	5.313	5.28346
metab_1850	0.132868	0.131196	0.2798	0.3692	0.996424	4.75173	4.76332	4.77238	4.72146	4.77746	4.74009	4.73794	4.72648	4.70011	4.75522	4.78529	4.71901
metab_1851	0.0552721	0.0519848	0.7622	0.8165	0.998115	4.7709	4.67803	4.80767	4.8186	4.76672	4.80024	4.74985	4.74073	4.81585	4.71031	4.74642	4.82664
metab_1852	0.0970169	0.0525752	0.8811	0.9102	0.995874	3.75752	4.05666	3.60016	3.89882	3.94622	4.00582	3.79066	3.76146	4.10059	3.60364	3.93551	3.98071
metab_1853	0.287199	0.287227	0.03746	0.06719	1.00923	4.8728	4.8544	4.8688	4.90619	4.84964	4.9127	4.91077	4.908	4.96498	4.97373	4.89427	4.88313
metab_1854	0.245006	0.195753	0.6353	0.7106	1.02635	3.46982	2.80502	3.53821	3.46784	3.53371	3.45094	3.43088	3.68537	3.77181	3.35275	3.71703	2.84479
metab_1855	0.239887	0.164207	0.7123	0.7762	0.979401	2.83078	3.13166	3.16934	3.34498	3.04545	3.12273	3.5561	3.51779	2.80048	2.79532	2.80906	2.77722
metab_1856	0.307128	0.308347	0.01329	0.02703	1.00931	4.80288	4.79376	4.8496	4.85663	4.86087	4.83139	4.85358	4.85729	4.9182	4.87696	4.89025	4.87182
metab_1857	0.0278068	0.0302055	0.8839	0.912	1.00116	4.28915	4.249	4.39441	4.34675	4.37194	4.26945	4.35624	4.25667	4.4001	4.29299	4.31489	4.32819
metab_1858	0.0797855	0.0725207	0.6677	0.7387	0.996601	4.40688	4.33303	4.50439	4.4712	4.42986	4.3334	4.35709	4.34842	4.4627	4.40165	4.39195	4.42758
metab_1859	0.33124	0.337417	0.1006	0.158	1.01644	4.51283	4.47766	4.55437	4.56139	4.4608	4.43373	4.51315	4.49426	4.68182	4.63836	4.62832	4.48665
metab_1860	0.188464	0.187219	0.1052	0.1641	1.00439	5.26246	5.22353	5.2607	5.23862	5.24105	5.2245	5.27152	5.22941	5.28133	5.23717	5.30372	5.26974
metab_1861	0.180017	0.175577	0.4327	0.524	1.00925	4.62837	4.39119	4.68223	4.42186	4.56753	4.55089	4.54276	4.67344	4.55481	4.55864	4.56457	4.59589
metab_1862	0.347083	0.348622	0.02929	0.05405	1.01488	4.3371	4.30211	4.28505	4.35221	4.25603	4.27403	4.34401	4.40733	4.43246	4.37521	4.30289	4.32849
metab_1863	0.285084	0.284766	0.01098	0.02277	1.00751	5.0524	5.03365	5.08436	5.06424	5.06291	5.06018	5.07795	5.08584	5.11318	5.08845	5.14324	5.08041
metab_1864	0.240159	0.233226	0.2665	0.3551	0.987156	4.25357	4.34623	4.4271	4.29038	4.19351	4.17944	4.23227	4.10444	4.29083	4.22175	4.2703	4.24041
metab_1865	0.0766476	0.0733145	0.5044	0.5932	1.00167	4.78738	4.80506	4.80267	4.82739	4.7942	4.79656	4.80737	4.7734	4.79773	4.80808	4.82912	4.84645
metab_1866	0.618372	0.602893	0.2503	0.3373	1.08245	4.12648	4.018	4.18769	4.89086	3.59651	4.79258	4.54066	4.94532	3.75728	5.08819	5.02183	4.37292
metab_1869	0.204799	0.207814	0.0667	0.1114	1.00558	4.6613	4.64876	4.66107	4.70752	4.65409	4.63284	4.67725	4.6561	4.70275	4.69904	4.6935	4.69066
metab_1870	0.217269	0.217869	0.1006	0.158	1.00617	5.00494	5.03583	5.04364	5.03333	5.00393	5.01936	5.04358	5.03253	5.10816	5.04427	5.09687	5.00547
metab_1871	0.218765	0.216001	0.1181	0.1807	1.00677	4.71918	4.70205	4.7327	4.74478	4.69679	4.75573	4.73338	4.69549	4.80877	4.77386	4.78149	4.75182
metab_1872	0.263032	0.259776	0.09106	0.1453	1.01081	4.30402	4.19822	4.21606	4.32771	4.20745	4.29134	4.2847	4.30383	4.33071	4.28339	4.29955	4.31437
metab_1873	0.138969	0.106246	0.6053	0.6842	1.00475	4.56389	4.63119	4.72615	4.63051	4.70955	4.5469	4.72976	4.68188	4.61699	4.64793	4.72132	4.54292
metab_1874	0.312929	0.314259	0.04789	0.08342	1.01313	4.34094	4.23126	4.23573	4.31509	4.26523	4.20424	4.3262	4.32924	4.3456	4.32038	4.26391	4.34152
metab_1875	0.365598	0.367477	0.001491	0.003859	1.011	5.02313	4.9848	4.99862	5.02321	4.96764	4.99856	5.0295	5.02941	5.07044	5.08503	5.05102	5.06059
metab_1876	0.26939	0.255809	0.171	0.2466	1.01098	4.80968	4.74927	4.73713	4.72348	4.75859	4.62751	4.81431	4.87884	4.72927	4.72548	4.74974	4.81713
metab_1877	0.246633	0.246356	0.1576	0.2299	1.01195	3.81871	3.80625	3.92075	3.86389	3.78401	3.89365	3.92031	3.93275	3.94207	3.89053	3.79956	3.88162
metab_1878	0.274569	0.274819	0.005336	0.01206	1.00667	5.12396	5.07921	5.08699	5.10749	5.07796	5.10232	5.12723	5.11282	5.14686	5.14171	5.13792	5.1133
metab_1879	0.255618	0.257482	0.007423	0.01614	1.00592	4.90246	4.88838	4.9035	4.91032	4.87443	4.88813	4.92037	4.89287	4.94482	4.92642	4.93249	4.92986
metab_1880	0.334903	0.338493	0.01693	0.0335	1.01258	4.41805	4.48792	4.46471	4.44106	4.48031	4.40919	4.49042	4.48173	4.45891	4.54172	4.54577	4.51673
Dihydroxyphenyl-Valerolactone	0.195007	0.196083	0.1403	0.2085	1.00541	5.15105	5.18357	5.20765	5.1762	5.1677	5.15362	5.21416	5.16219	5.25388	5.16517	5.22914	5.1826
metab_1882	0.206846	0.200972	0.668	0.7387	1.02595	3.51899	4.06718	3.51816	4.65347	4.12483	3.93418	3.92352	4.37886	3.48865	4.44482	4.33979	3.85776
metab_1883	0.763971	0.755664	0.1208	0.1842	1.10289	3.34129	3.95213	3.53589	4.6318	4.17392	4.27262	4.20748	4.66084	3.94424	4.79254	4.64516	4.12086
metab_1884	0.0521457	0.0455299	0.8052	0.85	0.997305	3.67688	3.61364	3.86865	3.7069	3.70188	3.69688	3.71107	3.66767	3.75829	3.7262	3.71371	3.62813
metab_1885	0.0429198	0.0155857	0.9468	0.9595	0.999578	4.73963	4.70518	4.6444	4.76625	4.79681	4.75124	4.77836	4.75628	4.77425	4.6833	4.7183	4.68146
metab_1886	0.216921	0.213622	0.4127	0.5045	0.985236	3.99571	4.11473	4.13321	4.07917	3.98976	4.07227	4.21523	3.71842	4.0636	4.00342	4.02716	3.9966
metab_1887	0.281174	0.272233	0.1269	0.1919	0.987588	4.33034	4.27999	4.23827	4.35553	4.22877	4.18617	4.24703	4.23639	4.17158	4.26048	4.23343	4.15071
metab_1888	0.371052	0.371018	0.05759	0.098	1.02066	3.94467	3.82164	3.90115	4.05524	3.87889	3.9176	3.96413	4.03626	4.02477	4.07085	3.97625	3.93654
metab_1889	0.233693	0.234275	0.2557	0.3432	1.011	4.65473	4.49418	4.62745	4.56774	4.50596	4.41587	4.55867	4.62617	4.53922	4.61679	4.56821	4.65215
metab_1890	0.519467	0.512206	0.1258	0.1904	0.95256	4.00716	3.98813	3.93027	4.18755	3.88948	3.90195	3.43109	3.67723	3.72777	4.00165	4.15497	3.77786
metab_1891	0.292664	0.291063	0.08339	0.135	1.01234	4.50716	4.36354	4.4868	4.44273	4.43579	4.51196	4.50128	4.44555	4.51352	4.50371	4.56105	4.55197
metab_1892	0.161596	0.164321	0.3051	0.3969	1.00596	4.51165	4.49568	4.57703	4.60516	4.53314	4.45863	4.52629	4.55833	4.53278	4.59423	4.58121	4.54763
metab_1893	0.212665	0.21167	0.2063	0.2879	1.00915	4.10787	4.18622	4.16899	4.18561	4.16905	4.10223	4.2259	4.16876	4.27966	4.12988	4.19674	4.14319
metab_1894	0.132364	0.130972	0.2582	0.346	1.00264	5.6897	5.66294	5.69532	5.67053	5.66959	5.65897	5.68743	5.66872	5.72448	5.6839	5.72365	5.65371
metab_1895	0.169074	0.1648	0.107	0.1664	1.00308	5.86306	5.84543	5.87429	5.84629	5.85746	5.82886	5.87619	5.8625	5.88931	5.85187	5.89671	5.84877
metab_1896	0.265941	0.266432	0.05114	0.08835	1.00761	5.2887	5.24901	5.28254	5.26872	5.24412	5.21321	5.28579	5.25872	5.32644	5.27722	5.35372	5.28796
metab_1897	0.0512607	0.026826	0.8777	0.9077	0.9989	4.52287	4.48067	4.58465	4.57101	4.49977	4.61951	4.57589	4.44542	4.51867	4.62279	4.53817	4.54659
metab_1898	0.249615	0.250694	0.01397	0.02821	1.00543	5.69358	5.69558	5.72286	5.72824	5.71267	5.70994	5.75187	5.70461	5.76229	5.73267	5.75399	5.73931
metab_1899	0.266078	0.264926	0.0262	0.04901	1.00771	4.78822	4.78593	4.80689	4.81241	4.76466	4.82514	4.87241	4.79172	4.84972	4.82565	4.84055	4.82557
metab_1900	0.0918617	0.0508105	0.7851	0.8344	0.996637	4.19799	4.12186	4.24282	4.09878	4.14878	4.16678	4.1037	4.05996	4.30382	4.25674	4.06037	4.11216
metab_1901	0.206352	0.206601	0.07495	0.1236	1.00516	5.21705	5.21657	5.22902	5.25904	5.2447	5.23332	5.27131	5.23386	5.29611	5.2616	5.27657	5.21974
metab_1902	0.282382	0.283935	0.01266	0.02585	1.00752	5.03514	5.03217	5.05471	5.08215	5.06927	5.05036	5.08333	5.06019	5.11752	5.10514	5.11652	5.07135
metab_1903	0.222892	0.224725	0.05989	0.1015	1.00613	4.73884	4.70849	4.74994	4.75394	4.74059	4.71085	4.77256	4.71362	4.78076	4.74681	4.7867	4.78025
metab_1904	0.246049	0.247934	0.007289	0.01591	1.00583	4.81645	4.79434	4.80518	4.80155	4.79164	4.8093	4.83538	4.80353	4.8419	4.85447	4.83136	4.818
metab_1905	0.260135	0.255322	0.05203	0.08962	1.00804	4.67731	4.70491	4.7047	4.77147	4.74271	4.74928	4.73109	4.74207	4.77902	4.7899	4.75886	4.77547
metab_1906	0.256777	0.258108	0.06052	0.1024	1.00815	4.78842	4.79009	4.78649	4.77586	4.79167	4.79176	4.80803	4.76445	4.89462	4.83347	4.8527	4.80508
metab_1907	0.203105	0.180267	0.3834	0.4762	1.01059	3.93486	3.71767	3.91211	3.9118	3.91765	3.83337	3.99975	3.95463	3.879	3.81601	3.86302	3.95721
metab_1908	0.210765	0.210773	0.05283	0.09081	1.0048	5.40477	5.40325	5.40411	5.45682	5.41055	5.42158	5.43635	5.42235	5.48069	5.44194	5.43461	5.43964
Acetylphosphate	0.332951	0.334424	0.003379	0.008032	1.00911	5.24808	5.25483	5.26381	5.29451	5.2746	5.26545	5.29612	5.28524	5.35525	5.32453	5.32781	5.29916
metab_1910	0.381503	0.375297	0.08849	0.1417	1.02222	4.11359	3.96406	4.12815	4.21221	4.16712	4.25236	4.12058	4.19099	4.29252	4.25863	4.28889	4.24114
metab_1911	0.0469201	0.0368414	0.8898	0.9165	0.997953	3.76118	4.02215	3.78389	3.97425	3.93123	3.97677	3.9097	3.93472	4.03637	3.79479	3.86403	3.86229
metab_1912	0.28153	0.281848	0.01168	0.02405	1.00651	5.6848	5.66884	5.68645	5.70438	5.67705	5.6919	5.71481	5.68796	5.7666	5.70665	5.74081	5.72347
Acetophenone	0.175497	0.177536	0.3718	0.4654	1.00863	4.15922	4.18974	4.15249	4.18392	4.16011	4.19053	4.28514	4.16304	4.25483	4.31067	4.17428	4.06343
metab_1914	0.0744189	0.0793857	0.7533	0.8098	1.00443	3.85079	3.73997	3.93686	3.85999	3.88698	3.73756	3.83386	3.86831	3.82402	3.95758	3.69226	3.93455
metab_1915	0.243566	0.243225	0.06593	0.1103	1.00619	5.79747	5.80826	5.80099	5.85647	5.78371	5.83062	5.83868	5.8094	5.9061	5.85725	5.85479	5.82612
metab_1916	0.0891252	0.089506	0.8381	0.8765	0.987658	2.84257	2.64287	3.5981	3.54673	3.34073	3.47293	3.22899	3.33784	3.32528	3.46769	3.01548	2.83
metab_1917	0.245736	0.246503	0.03078	0.05648	1.00589	5.43534	5.43068	5.42588	5.46735	5.42086	5.44216	5.46922	5.42455	5.50609	5.47971	5.46396	5.47078
metab_1919	0.254391	0.251478	0.08464	0.1367	1.0088	4.63953	4.62836	4.71909	4.6209	4.61827	4.73124	4.69499	4.69159	4.68499	4.71216	4.71195	4.70936
metab_1920	0.188423	0.188557	0.04891	0.08494	1.00388	5.42882	5.41841	5.41234	5.41923	5.39207	5.42798	5.41992	5.42774	5.45865	5.4521	5.44598	5.41666
metab_1921	0.840477	0.845263	0.0348	0.06294	1.11489	3.20591	3.67774	3.68133	3.00209	3.0023	3.37969	3.66267	3.27806	3.84881	3.77903	3.91966	3.75423
metab_1922	0.186067	0.185588	0.1109	0.1714	1.00438	5.24447	5.22476	5.27121	5.27093	5.22914	5.27234	5.25705	5.25437	5.28516	5.31652	5.28071	5.2589
metab_1923	0.251227	0.252672	0.004962	0.01131	1.00446	6.27655	6.27204	6.29913	6.28219	6.28585	6.27099	6.312	6.2946	6.32893	6.31173	6.32079	6.28643
metab_1924	0.320703	0.320865	0.001025	0.00276	1.0076	5.39711	5.39232	5.39733	5.39485	5.38932	5.40985	5.41288	5.41612	5.46738	5.44938	5.44758	5.43535
metab_1925	0.395595	0.396604	0.1621	0.2353	1.03126	3.81599	3.92862	3.68068	3.71534	4.14365	3.74732	3.87557	4.08121	3.88093	3.99847	4.03967	3.88092
metab_1926	0.273458	0.274316	0.002402	0.005894	1.00487	6.36554	6.35973	6.35995	6.37517	6.36207	6.35381	6.39473	6.37622	6.42048	6.39095	6.40845	6.3752
metab_1927	0.218468	0.219501	0.03962	0.0706	1.00469	5.52259	5.52025	5.55206	5.55368	5.54262	5.53497	5.56192	5.53427	5.5787	5.57088	5.59756	5.54214
metab_1928	0.150655	0.153727	0.3874	0.4799	1.00549	4.88815	4.95871	4.934	4.94054	4.85976	4.90189	4.98491	4.84242	5.01995	4.94423	4.96546	4.89122
metab_1929	0.160495	0.154063	0.3804	0.4734	1.00717	4.13167	4.16746	4.15892	4.2128	4.16285	4.27973	4.15761	4.24143	4.2109	4.24213	4.30516	4.13831
metab_1930	0.197741	0.170835	0.6537	0.7265	1.02189	3.50474	2.97774	3.52442	3.79418	3.76722	3.81493	3.83577	3.65524	3.81572	3.11603	3.68623	3.74475
metab_1931	0.272925	0.269793	0.112	0.1728	1.01123	4.47871	4.5509	4.46337	4.61669	4.58382	4.56571	4.54854	4.57586	4.59562	4.63085	4.64452	4.56687
metab_1932	0.191273	0.193642	0.1116	0.1723	1.0053	4.88273	4.89139	4.92306	4.93513	4.90831	4.89223	4.92688	4.88006	4.94414	4.946	4.96375	4.92292
metab_1933	0.281692	0.283224	0.0008304	0.002273	1.00529	5.86101	5.85459	5.8575	5.86237	5.85035	5.85975	5.88963	5.87669	5.91533	5.89901	5.88455	5.87145
metab_1934	0.206066	0.206039	0.05838	0.09921	1.00532	4.69237	4.68588	4.72993	4.67653	4.70274	4.72219	4.73196	4.72139	4.74668	4.72592	4.69176	4.7415
metab_1935	0.117925	0.107766	0.5514	0.6358	1.00509	4.06931	4.01535	4.19923	4.18506	4.16979	4.12646	4.19614	4.1519	4.07993	4.11756	4.17324	4.17349
metab_1936	0.085417	0.0819748	0.7264	0.7882	0.994518	4.0203	4.09482	4.05683	3.97308	3.96762	3.96413	3.90707	3.91696	4.01405	4.0919	4.19354	3.82447
metab_1937	0.275899	0.276985	0.02164	0.04142	1.00661	5.75171	5.74269	5.72926	5.7789	5.73296	5.75127	5.7714	5.75524	5.83983	5.79856	5.78469	5.76924
metab_1938	0.270732	0.273692	0.02626	0.04909	1.00783	4.84803	4.84235	4.85241	4.87737	4.85933	4.83589	4.8817	4.85235	4.95164	4.89307	4.88094	4.88509
metab_1939	0.276566	0.278008	0.03899	0.06957	1.00661	6.32586	6.34638	6.36368	6.39284	6.35005	6.35337	6.37128	6.371	6.46563	6.41163	6.39334	6.37132
metab_1941	0.0484749	0.00802552	0.9563	0.9672	0.999557	4.47037	4.50507	4.54725	4.44552	4.54225	4.56136	4.54782	4.4442	4.4628	4.53202	4.50433	4.57132
metab_1942	0.210836	0.186564	0.3743	0.4681	1.01099	3.91155	3.86885	4.00329	3.94244	3.81383	3.93364	4.02034	3.95207	3.94934	3.94017	4.07083	3.79812
metab_1943	0.204255	0.113921	0.7726	0.8238	0.992037	5.07701	4.41651	4.83049	4.85867	4.71254	4.73779	4.80477	4.83215	4.89106	4.39268	4.97704	4.50474
metab_1944	0.494478	0.499528	0.04229	0.0747	0.973059	4.8447	5.102	5.0693	5.11294	5.07627	5.08512	5.04927	4.96658	4.91144	4.74194	4.92588	4.87593
metab_1945	0.181426	0.174592	0.4708	0.5611	1.00944	4.28787	4.28828	4.18227	4.29265	4.24649	4.12031	4.11144	4.22529	4.43382	4.31064	4.24583	4.32964
metab_1946	0.306977	0.309192	0.004425	0.01022	1.0084	4.99393	5.00941	5.00253	5.00027	4.98631	4.99644	5.0531	4.98983	5.05428	5.05405	5.05828	5.02841
metab_1947	0.11309	0.117379	0.5503	0.6348	1.00536	4.27878	4.34604	4.33034	4.25915	4.32001	4.23747	4.2341	4.37578	4.3865	4.35938	4.3411	4.20818
metab_1948	0.928715	0.917239	0.1947	0.2748	0.821801	2.3138	3.57031	4.28863	4.02237	4.37452	3.88782	4.22081	3.78439	2.2836	2.27845	3.62656	2.26042
metab_1949	0.305241	0.308757	0.00807	0.01735	1.00832	5.17471	5.20213	5.19461	5.14807	5.17062	5.13455	5.2074	5.2189	5.24746	5.21169	5.20249	5.19453
metab_1950	0.274366	0.278728	0.02161	0.04141	1.00761	5.1185	5.15564	5.12795	5.10783	5.13623	5.09339	5.1462	5.13889	5.21009	5.17298	5.15812	5.14337
metab_1951	0.21904	0.221729	0.1057	0.1647	1.00633	5.03243	5.12207	5.06187	5.05292	5.02968	5.03175	5.06447	5.0828	5.13428	5.10224	5.07537	5.06496
metab_1952	0.187291	0.186869	0.3424	0.4354	1.00885	4.08446	4.12362	4.13612	4.01684	3.98326	4.05314	4.02114	4.08864	4.1659	4.19377	4.07951	4.06449
metab_1953	0.186192	0.186724	0.2316	0.3164	1.00705	4.38833	4.39085	4.41758	4.44534	4.31608	4.42784	4.44754	4.40238	4.47608	4.46039	4.40668	4.37843
metab_1954	0.426786	0.428989	0.02418	0.04571	1.02347	4.01319	4.12488	4.03814	4.12578	3.97302	4.01572	4.14498	4.13792	4.20471	4.18974	4.14564	4.03366
metab_1955	0.407991	0.393424	0.2766	0.366	0.952927	3.29018	3.55448	3.43082	3.21044	3.32939	3.07108	2.82852	3.0952	2.8323	3.28613	3.43041	3.47667
metab_1956	0.135924	0.0274586	0.9032	0.9264	0.99898	4.9982	4.88686	4.86803	4.89789	4.98642	4.78949	4.98838	4.95692	4.89765	4.80612	4.9288	4.81607
metab_1957	0.41035	0.411647	0.003218	0.007694	1.01325	5.48443	5.55161	5.57835	5.47642	5.4908	5.48447	5.57456	5.60894	5.57241	5.56188	5.59095	5.59252
metab_1959	0.557502	0.554278	0.01866	0.03649	1.03007	4.91037	5.21017	5.17813	5.17843	5.19195	5.26298	5.28505	5.31619	5.41004	5.2897	5.30598	5.25332
metab_1963	0.815627	0.810837	0.005282	0.01195	1.06954	3.9889	4.40869	4.17752	3.98524	4.13876	4.32072	4.34551	4.3437	4.46346	4.58884	4.46066	4.55969
metab_1964	0.314628	0.315588	0.4917	0.5816	1.03446	4.70216	3.85505	4.7075	4.40077	3.86329	4.06898	4.16585	4.21565	4.05519	4.7023	4.82559	4.51254
metab_1965	0.18502	0.118281	0.7271	0.7884	1.01134	4.00136	3.93528	4.37698	4.49302	4.30785	4.28574	4.46049	4.5451	4.37539	4.13512	4.27479	3.89333
Mg(18:1(9Z)/0:0/0:0)	0.413637	0.400337	0.3082	0.3998	1.03092	5.73085	4.70815	5.66689	5.6096	5.60193	5.48033	5.65375	5.61309	5.6066	5.61102	5.73507	5.5889
metab_1967	0.248324	0.245676	0.1712	0.2467	1.00949	4.9674	5.13867	5.1338	5.01365	5.05389	5.03051	5.16016	5.14113	5.07699	5.07948	5.10476	5.05976
Pi(18:1(9Z)/0:0)	0.364764	0.34993	0.3762	0.4699	1.02514	6.10711	5.10253	6.06953	6.06085	6.019	5.96344	6.09237	6.05281	6.04349	6.04664	6.05675	5.91954
metab_1969	0.155555	0.0525178	0.8126	0.8559	1.0024	5.50098	5.29679	5.42921	5.45639	5.46154	5.30063	5.50143	5.46037	5.43164	5.36616	5.5087	5.25484
metab_1970	0.471748	0.452607	0.4077	0.4994	1.05142	5.46839	3.6689	5.48663	5.55786	5.53275	5.4443	5.56742	5.51138	5.5268	5.40591	5.49498	5.25399
metab_1971	1.82728	1.82896	3.006e-11	7.829e-10	0.763436	4.80776	4.69431	4.62013	4.79314	4.80884	4.6339	3.61771	3.61047	3.60975	3.60458	3.61833	3.58645
Pe(19:0/0:0)	0.619378	0.620567	0.005511	0.0124	0.965747	4.97871	4.93683	4.89462	4.99384	5.03064	4.94515	4.85665	4.91899	4.63327	4.87346	4.75539	4.71747
O-Arachidonoyl Glycidol	0.222639	0.212315	0.3932	0.4853	0.989165	4.83444	5.036	5.06922	5.00398	4.9935	4.96656	5.13968	5.0184	4.85385	4.89724	4.81268	4.85618
metab_1974	0.470979	0.470682	0.1995	0.28	1.05443	2.74655	3.39322	3.62737	3.40591	3.51133	3.48514	3.65198	3.60724	3.54671	3.61151	3.4143	3.44094
metab_1975	1.00065	0.986212	0.08078	0.1316	1.14316	2.88667	4.76886	4.72408	4.66234	4.09378	4.59746	4.45057	4.73161	4.98621	5.07381	5.12364	5.05254
metab_1977	0.799466	0.801494	0.1155	0.1774	1.10684	3.66645	4.67545	4.25008	3.95843	3.663	3.65367	4.10878	3.66305	4.52237	4.86026	4.59472	4.67087
metab_1978	1.26934	1.27066	2.765e-07	1.703e-06	0.889354	5.04237	4.95816	5.03921	4.98418	5.14251	4.93193	4.40044	4.51515	4.34148	4.47343	4.57818	4.45947
metab_1979	0.221779	0.219599	0.06937	0.1153	1.00603	4.78643	4.83375	4.85043	4.78749	4.8108	4.80752	4.862	4.85849	4.85872	4.83026	4.84778	4.79699
Gpcho(17:0/17:0)	0.500302	0.500812	0.03608	0.06495	0.978707	6.18848	6.42766	6.43568	6.46447	6.43229	6.37638	6.42554	6.25768	6.25003	6.18428	6.22852	6.16183
Thioetheramide-Pc	0.44484	0.444299	0.05993	0.1015	0.982967	6.67528	6.91886	6.91836	6.93627	6.9132	6.85195	6.92176	6.75467	6.76533	6.7087	6.7055	6.65314
Pc(16:1(9Z)/16:0)	0.197499	0.196363	0.2102	0.292	1.00445	7.35628	7.43603	7.44086	7.45271	7.41553	7.34944	7.43658	7.46492	7.4978	7.39812	7.44942	7.39839
metab_1983	0.383774	0.380971	0.09489	0.1504	1.02078	4.56361	4.70908	4.57125	4.62735	4.77807	4.76311	4.74095	4.88895	4.81295	4.80502	4.70451	4.64284
metab_1984	0.244877	0.239883	0.2821	0.372	0.986362	4.29072	4.42784	4.51701	4.22929	4.25985	4.23156	4.26259	4.24837	4.21187	4.25001	4.28287	4.3462
Beta-Casomorphin-5	0.264615	0.254611	0.3066	0.398	1.01169	5.67141	5.4824	5.84646	5.8482	5.78469	5.74512	5.89795	5.82512	5.78459	5.82101	5.75822	5.69773
metab_1986	0.0265698	0.00155371	0.992	0.994	1	4.46186	4.52662	4.49899	4.45431	4.51953	4.48301	4.49649	4.44123	4.53805	4.47319	4.50728	4.48696
metab_1988	0.38214	0.37821	0.2685	0.3571	0.972849	4.61408	5.22803	5.09659	5.2388	4.95846	4.91612	5.11493	4.86121	4.87673	4.80743	4.94824	4.62694
metab_1989	0.214367	0.206321	0.3442	0.4374	0.991211	5.77324	5.59139	5.54683	5.44438	5.62599	5.46973	5.54507	5.51723	5.53281	5.55832	5.47626	5.52377
metab_1990	0.362344	0.326277	0.4289	0.5202	0.969816	4.95307	4.05511	4.74837	4.57452	4.63604	4.46221	4.52738	4.60903	4.03645	4.64717	4.64574	4.13847
metab_1991	0.317594	0.320475	0.06939	0.1153	1.01536	4.00781	3.98321	4.08456	4.14153	4.00766	3.9899	4.01998	4.10625	4.12167	4.12947	4.09935	4.10969
metab_1992	1.72161	1.72428	2.729e-08	2.337e-07	1.2354	4.10635	4.22938	4.40697	4.39306	4.24904	4.30581	5.25851	5.42056	5.19157	5.41996	5.14605	5.30384
Lysopc(18:3(6Z,9Z,12Z)/0:0)	0.476005	0.482124	0.2358	0.321	0.956344	4.88891	4.65445	3.96522	4.69276	4.96898	4.72947	4.56573	4.64281	4.2335	4.55431	4.26241	4.42047
1-O-Hexadecyl-Sn-Glycero-3-Phosphocholine	1.67418	1.67834	9.581e-09	9.542e-08	1.262	3.67646	3.64919	3.61242	3.60959	3.6098	3.60047	4.59968	4.62447	4.59349	4.77876	4.43854	4.42021
Hexamethylene Tetramine	0.155281	0.153099	0.1381	0.2059	1.00356	4.80651	4.77074	4.79052	4.76736	4.77011	4.76889	4.80481	4.80921	4.82314	4.79236	4.77435	4.77199
metab_1996	0.0941891	0.0258036	0.9237	0.9431	1.00106	4.71657	4.76398	4.87371	4.7145	4.74335	4.60664	4.81623	4.74636	4.65643	4.80905	4.81069	4.60985
metab_1997	0.816537	0.818055	0.01973	0.03824	0.944537	5.63316	6.06584	6.10455	6.09714	6.09077	6.03459	6.08226	5.78272	5.60548	5.5353	5.57795	5.44102
metab_1998	0.131382	0.102689	0.7944	0.8405	1.0131	3.50398	3.10665	2.84283	2.79057	3.21108	3.3257	3.21624	2.97549	2.89647	3.39587	3.02391	3.51641
metab_1999	0.330419	0.335075	0.07178	0.1188	1.01379	4.9834	4.99953	4.97326	4.84053	4.94152	4.8481	4.94719	4.96852	5.00664	4.99666	5.0753	4.99804
metab_2000	0.515774	0.504568	0.09226	0.1469	1.04972	3.58103	3.20098	3.62917	3.15358	3.29829	3.29097	3.63302	3.46276	3.48549	3.45356	3.65452	3.46459
metab_2002	0.943651	0.942862	0.0002201	0.0006751	1.07691	4.29164	4.49726	4.35195	4.31364	4.50699	4.56213	4.85066	4.6429	4.66437	4.82794	4.84546	4.73404
metab_2003	0.26722	0.269464	0.1188	0.1815	1.0069	7.18275	7.12557	7.09492	7.09692	7.08906	7.01614	7.08655	7.17406	7.21877	7.13581	7.16696	7.12084
Angoletin	0.0942852	0.0959684	0.5625	0.6455	1.00293	5.12608	5.12108	5.14911	5.14047	5.18537	5.03776	5.10663	5.13566	5.19139	5.13499	5.17637	5.10404
metab_2007	0.127085	0.127489	0.4546	0.5455	1.00383	5.57857	5.45072	5.46002	5.46888	5.52602	5.41709	5.46864	5.51866	5.52964	5.54368	5.50492	5.46342
metab_2008	0.317722	0.318241	0.002111	0.005235	1.00881	4.78093	4.72586	4.76956	4.77636	4.77538	4.77264	4.80625	4.80846	4.83647	4.81221	4.79513	4.79678
metab_2009	0.125587	0.124899	0.5984	0.6778	1.00536	5.6376	5.40746	5.37507	5.27644	5.43055	5.34268	5.37871	5.44566	5.44744	5.49216	5.48045	5.39971
metab_2010	0.176308	0.176353	0.3529	0.4461	1.00552	6.30701	6.13872	6.12131	6.08624	6.17828	6.09801	6.14835	6.20161	6.19541	6.22125	6.2024	6.16495
metab_2012	0.655811	0.653148	0.08698	0.1397	0.951956	5.36708	5.49681	5.64695	5.6979	5.73509	5.64885	5.70566	5.75024	5.26121	5.14182	5.03351	5.08779
metab_2013	0.651858	0.649022	0.0004075	0.001191	0.973253	6.20226	6.19119	6.18706	6.20527	6.13882	6.08672	6.12858	5.9998	5.98183	5.97105	5.9703	5.97414
metab_2014	0.382885	0.379945	0.2349	0.3199	1.02784	5.0861	4.67362	4.38597	4.50214	4.7155	4.65018	4.70726	4.86143	4.73523	4.89316	4.86551	4.73247
metab_2015	0.402489	0.4013	0.256	0.3435	0.947387	2.93695	2.67063	2.50858	2.88281	2.97413	3.01596	2.90212	2.47989	2.47917	2.78447	2.48772	2.96398
metab_2017	0.464937	0.468577	0.1603	0.2331	1.03706	4.85084	4.41064	4.58497	4.28271	4.37843	4.53118	4.83088	4.5455	4.59904	4.70462	4.44131	4.91653
metab_2018	0.219059	0.220469	0.1598	0.2325	1.00667	5.46193	5.42508	5.36684	5.30873	5.42281	5.39024	5.3937	5.41671	5.42871	5.45765	5.44909	5.449
metab_2019	0.094558	0.0969003	0.4958	0.5856	1.00234	5.59041	5.5443	5.51972	5.50902	5.6012	5.5206	5.54287	5.52181	5.56897	5.58269	5.57454	5.57352
metab_2020	0.389108	0.387348	0.005597	0.01257	1.01287	5.18797	5.17019	5.19886	5.19447	5.24648	5.22425	5.22493	5.31679	5.2447	5.25908	5.26392	5.31899
metab_2021	0.256649	0.257995	0.1335	0.2002	1.00904	5.41072	5.30249	5.252	5.24083	5.33578	5.30161	5.33687	5.38094	5.31904	5.41619	5.33339	5.34365
Heptyl 4-Hydroxybenzoate	0.0338538	0.0220731	0.8948	0.92	1.00089	4.57237	4.52144	4.53553	4.41861	4.51267	4.49316	4.49854	4.50117	4.55291	4.41303	4.56866	4.54494
Gpcho(16:0/20:5)	0.712813	0.713111	0.007368	0.01606	0.968686	7.19887	7.4387	7.42747	7.42911	7.41071	7.35622	7.41757	7.12654	7.15883	7.03029	7.09681	7.04403
4-Hydroxyisoleucine	0.0477776	0.0454417	0.7779	0.8278	0.998326	4.84848	4.73308	4.74276	4.75627	4.78429	4.81318	4.81034	4.67737	4.79633	4.80242	4.77725	4.76731
Pe(20:4(8Z,11Z,14Z,17Z)/18:0)	0.482141	0.480752	0.006462	0.01423	0.983969	6.47676	6.58317	6.58071	6.57929	6.57057	6.50984	6.54481	6.43625	6.48137	6.39321	6.43012	6.38688
Dg(6 Keto-Pgf1Alpha/0:0/I-19:0)	0.60948	0.608408	0.003984	0.0093	0.977772	7.14365	7.29537	7.29915	7.33087	7.21305	7.1787	7.21877	7.09184	7.09693	7.01364	7.03342	7.0372
Triethanolamine	0.177642	0.17769	0.09917	0.1562	1.00423	5.00172	4.9435	4.96308	4.96376	4.95985	4.97132	5.0071	4.97582	5.0095	5.00258	4.96821	4.96519
metab_2028	0.0984631	0.0479875	0.835	0.874	0.996882	5.33413	5.21342	5.07686	5.04709	5.06171	5.05018	4.88902	5.02878	5.1789	5.24658	5.1664	5.18115
Nonadecylresorcinol Glucuronide	0.273698	0.276867	0.0956	0.1514	1.0079	6.44375	6.32476	6.29852	6.28357	6.32072	6.30511	6.33118	6.35389	6.41541	6.4027	6.37922	6.39148
Typhasterol	0.199737	0.19955	0.1253	0.19	1.00458	6.16835	6.10331	6.08916	6.08	6.15303	6.09633	6.14859	6.11876	6.15892	6.14184	6.16559	6.12444
metab_2032	0.390573	0.386757	0.1291	0.1947	1.0211	5.2052	5.35177	5.04807	5.1072	5.26301	5.30566	5.40863	5.31102	5.44762	5.15541	5.23332	5.38167
Ps(24:1(15Z)/22:2(13Z,16Z))	0.273122	0.20411	0.6083	0.6872	0.981938	4.95881	4.77094	4.96777	4.64296	4.77018	5.11944	4.49939	4.39755	4.46738	5.16625	5.00049	5.17243
metab_2034	0.15298	0.148855	0.1875	0.2661	1.00261	6.93973	6.90659	6.90777	6.90126	6.92717	6.87278	6.9379	6.91687	6.9515	6.92136	6.93733	6.89551
metab_2035	0.289102	0.29206	0.01906	0.03713	1.00676	6.26388	6.22397	6.18426	6.17738	6.21171	6.19377	6.22863	6.24369	6.26466	6.28102	6.24484	6.24449
metab_2036	0.145138	0.124153	0.5241	0.6107	1.00522	4.99039	5.02831	4.99708	4.89255	5.02618	4.97503	5.00393	5.0903	4.98985	4.98511	5.11788	4.88112
metab_2037	0.421346	0.419119	0.01452	0.0292	1.01458	5.97214	5.94608	6.00399	5.91717	5.94521	6.02617	6.02363	6.07	6.09364	6.06314	6.12466	5.95528
metab_2038	0.234986	0.233331	0.0323	0.05897	1.00375	7.77032	7.7337	7.72665	7.71859	7.75061	7.7027	7.76588	7.75983	7.77819	7.75949	7.77713	7.7357
Bis(2-Ethylhexyl) Sebacate	0.238726	0.238116	0.02575	0.04829	1.00367	7.9378	7.91062	7.90156	7.89413	7.92509	7.87238	7.93745	7.93175	7.95333	7.93071	7.9495	7.91358
Octanoate	0.165123	0.164818	0.3305	0.423	1.00618	4.7765	4.65028	4.67609	4.66677	4.72839	4.67813	4.65976	4.76909	4.71894	4.69254	4.70907	4.80358
3-Tert-Butyladipic Acid	0.294708	0.289513	0.02558	0.04799	1.00774	5.70538	5.69812	5.69155	5.65431	5.71521	5.65305	5.73831	5.73891	5.73715	5.70401	5.77567	5.68624
Epinepetalactone	0.235482	0.230332	0.121	0.1843	1.00842	4.64455	4.63696	4.55877	4.59747	4.67234	4.68143	4.65552	4.71638	4.62937	4.66031	4.70172	4.6628
(3Z,6Z)-3,6-Nonadienal	0.339494	0.338327	0.002225	0.005496	1.00902	5.46184	5.41974	5.42781	5.40826	5.46002	5.41571	5.46323	5.49656	5.47213	5.47176	5.50794	5.4715
Glutaraldehyde	0.516209	0.525278	0.1585	0.231	1.0725	2.79995	2.62028	2.93518	2.78058	2.6285	2.61918	2.92106	2.60239	3.15304	3.3345	2.61023	2.9519
metab_2045	0.512141	0.510678	0.001195	0.003164	1.02427	4.38844	4.43171	4.40375	4.41038	4.41428	4.40105	4.5246	4.51069	4.55994	4.50692	4.57336	4.41317
Pe(22:0/Pgj2)	0.840703	0.837642	0.05158	0.08896	0.915829	4.85697	4.74353	4.94652	4.74414	4.48161	4.88549	4.7552	4.90274	4.35248	4.41467	3.91224	3.90946
Pe(20:4(6E,8Z,11Z,13E)-2Oh(5S,15S)/20:0)	0.734264	0.724759	0.1402	0.2084	1.07265	4.08715	5.55052	5.44769	5.47938	5.52544	5.37523	5.56074	5.44449	5.7721	5.70547	5.57288	5.69672
metab_2048	0.492754	0.486265	0.01107	0.02291	1.02605	4.4248	4.2987	4.45856	4.38495	4.30833	4.38859	4.51714	4.59279	4.51548	4.43784	4.42586	4.45565
metab_2049	0.696112	0.690033	0.06624	0.1107	1.0616	5.12543	4.94522	4.2782	4.85073	4.48308	4.95799	4.87009	5.1334	5.01623	5.17956	4.98915	5.21492
(1R,3S)-3-(6-Aminopurin-9-Yl)Cyclopentan-1-Ol	0.130644	0.132531	0.4737	0.564	1.00545	4.40478	4.30474	4.43363	4.4516	4.49413	4.33691	4.46783	4.40067	4.43597	4.44073	4.37858	4.44545
metab_2051	0.0460035	0.0147137	0.9691	0.9764	0.998958	3.50709	4.0082	3.88404	3.86787	3.85596	3.89934	3.79489	4.01021	3.56738	3.88903	3.82867	3.91023
Gpcho(18:4/17:1)	0.489218	0.488096	0.01584	0.03155	0.981731	6.41145	6.57371	6.43775	6.50128	6.40954	6.41763	6.47172	6.29082	6.38905	6.30308	6.28865	6.30164
Gpetn(22:1/12:0)	0.424858	0.423889	0.05651	0.09636	0.983142	6.16433	6.3895	6.30511	6.32039	6.29299	6.25527	6.34866	6.1363	6.21647	6.08749	6.18556	6.11996
metab_2054	0.0590619	0.0467973	0.703	0.7685	1.00088	5.69536	5.6668	5.67413	5.67733	5.7351	5.68271	5.74131	5.6687	5.69529	5.6955	5.69935	5.66652
2-Aminopurine	0.211486	0.217502	0.1017	0.1594	1.00565	5.303	5.3327	5.32586	5.32472	5.31868	5.2481	5.34792	5.31503	5.37853	5.3562	5.3164	5.3193
metab_2056	0.846072	0.849406	0.0002664	0.0008061	1.05041	5.62261	5.39556	5.36961	5.5102	5.54572	5.40904	5.63624	5.77442	5.72952	5.82929	5.71827	5.81685
(2S,3R)-2-Amino-4-Octadecene-3-Ol	0.523901	0.530017	0.01872	0.03657	1.02811	4.94932	4.99115	4.97914	4.79772	4.82582	4.70039	4.99045	5.03943	4.99467	5.04282	4.98643	5.01261
Pe(15:0/22:5(7Z,10Z,13Z,16Z,19Z))	0.302625	0.298696	0.3666	0.4599	0.980982	5.10369	5.60439	5.70978	5.61144	5.58748	5.51206	5.58979	5.25923	5.66627	5.27547	5.35693	5.34688
metab_2059	0.104542	0.108055	0.598	0.6775	1.00407	4.89444	4.96217	4.91873	4.90876	4.96836	4.85499	4.86266	4.90815	5.03505	5.00267	4.98338	4.83709
metab_2060	0.19746	0.17903	0.618	0.6956	0.976501	2.94413	3.22041	3.16458	3.08785	2.95576	3.01367	2.92696	2.96004	2.51786	3.53437	2.99789	3.01674
metab_2061	0.20017	0.212221	0.6272	0.7034	1.01862	4.04675	4.53754	4.87555	4.42694	4.80634	4.04665	4.50571	4.37423	4.89561	4.39257	4.46427	4.60685
Paullinic Acid	0.445706	0.445947	0.0359	0.06466	1.02181	4.89297	4.9814	4.93249	4.804	4.93294	4.88553	4.90513	5.03723	4.90087	5.05513	5.04833	5.12787
metab_2063	0.048671	0.0343636	0.8003	0.8453	1.00083	4.87326	4.83558	4.83388	4.87362	4.84439	4.81527	4.87996	4.83476	4.89645	4.8503	4.82636	4.81346
metab_2064	0.294579	0.289235	0.346	0.4392	1.02117	4.2466	4.4099	4.06828	4.04133	4.4807	4.26669	4.32392	4.3035	4.17481	4.5596	4.25967	4.43091
metab_2065	0.0282163	0.0103618	0.9649	0.9737	0.999415	5.17945	5.18855	5.24608	5.05103	5.08561	5.04015	5.05131	5.21162	4.96958	5.08148	5.20962	5.25183
metab_2066	0.591771	0.589427	0.007159	0.01564	0.968285	5.13427	5.1041	5.14015	4.9121	5.03251	4.94524	4.92445	4.86142	4.82699	4.80954	4.92224	4.96608
metab_2067	0.5514	0.555119	0.01083	0.0225	1.027	5.45045	5.35057	5.24497	5.24917	5.23542	5.24371	5.34996	5.37745	5.45432	5.4739	5.43098	5.54956
Flumethasone	0.496394	0.500349	0.07478	0.1234	1.0322	5.0127	4.91504	4.8454	4.59957	4.59618	4.72164	4.91332	4.89088	4.82743	4.98013	4.93495	5.06914
metab_2069	1.14611	1.15128	1.001e-05	4.037e-05	1.12187	3.84522	3.83353	3.84438	3.84156	3.84177	3.83243	4.201	4.13148	4.34118	4.46126	4.23919	4.47161
metab_2070	0.468789	0.464653	0.01819	0.0357	0.982326	6.29043	6.2816	6.3261	6.13063	6.18765	6.12664	6.08586	6.09806	6.06886	6.11187	6.13784	6.18027
Pc(P-16:0/16:0)	0.707769	0.702567	0.02446	0.04616	1.04361	5.44902	5.98713	5.74933	5.82517	5.75611	5.76518	5.85314	5.77835	6.10968	6.14804	6.05048	6.09442
metab_2072	0.890137	0.890042	0.0001683	0.0005246	1.06674	4.50024	4.48855	4.4994	4.49657	4.49679	4.48745	4.82554	4.72067	4.57766	4.85623	4.92795	4.86285
metab_2073	0.287942	0.289809	0.1939	0.2739	1.01321	5.43864	5.18667	5.22134	5.20519	5.1205	5.18009	5.25516	5.27841	5.24597	5.34201	5.27595	5.36471
metab_2074	0.0274385	0.015224	0.9478	0.9601	0.99921	4.85447	5.20135	5.27061	4.98368	5.07001	5.01255	5.2188	4.99522	5.01377	4.97272	5.06834	5.09485
Gpcho(18:1/18:1)	0.359857	0.359753	0.2261	0.3104	0.984618	6.92648	7.16037	7.30623	7.31442	7.31944	7.26746	7.32782	7.22768	7.08891	7.03255	6.99603	6.95436
metab_2076	0.319611	0.308254	0.4398	0.5312	0.976145	4.93217	5.42438	5.49997	4.88578	5.25316	5.19188	5.53524	5.04832	4.96797	4.66074	5.14181	5.08857
Erucamide	0.091682	0.0816613	0.7342	0.7942	0.996918	6.6523	6.90441	6.97812	6.7429	6.83418	6.76747	6.95953	6.75584	6.74847	6.70896	6.77437	6.80675
metab_2078	0.107123	0.0985694	0.4313	0.5228	1.00251	5.19278	5.17868	5.18919	5.19507	5.21492	5.15213	5.22837	5.19794	5.24542	5.16501	5.18569	5.17579
metab_2079	0.381624	0.390525	0.387	0.4796	1.03502	4.32555	4.90683	5.16054	5.00467	4.90132	4.31276	4.65058	4.58464	5.24014	5.15925	5.11243	4.87152
metab_2080	0.483114	0.479834	0.1306	0.1965	0.965567	4.77525	4.90214	5.01051	4.92929	4.92278	4.55949	4.4993	4.82827	4.78704	4.40714	4.86751	4.71106
metab_2081	0.195339	0.195582	0.03833	0.06851	1.00334	6.29815	6.27656	6.2788	6.28347	6.28906	6.25445	6.30735	6.29158	6.32389	6.30121	6.30199	6.27843
metab_2082	0.144483	0.133823	0.6744	0.7439	1.00687	5.18945	5.66243	5.48814	5.39912	5.31915	5.26705	5.3115	5.32295	5.58591	5.55632	5.45543	5.31722
metab_2083	0.153977	0.157554	0.766	0.8187	0.984281	3.94486	5.29927	5.47125	5.48882	5.42791	5.28726	5.46873	5.20143	4.97705	4.94382	5.10174	4.74119
metab_2084	0.338383	0.331239	0.4044	0.4966	0.965276	4.65843	4.3587	4.08035	4.07249	3.69235	4.01939	3.97414	3.60825	4.19058	4.21599	4.15763	3.87279
metab_2085	0.84987	0.850701	0.0004748	0.001373	1.05221	5.59659	5.30523	5.30293	5.48797	5.46049	5.36426	5.6054	5.77081	5.63943	5.76092	5.67797	5.7628
metab_2086	0.284682	0.279065	0.2894	0.3798	1.01757	4.51704	4.56781	4.39234	4.35193	4.58893	4.55738	4.49415	4.4392	4.471	4.5673	4.80828	4.66744
7-Ketocholesterol	0.400279	0.407698	0.06285	0.1059	1.01921	5.16389	5.11799	5.04177	5.05404	4.98478	4.93156	5.14736	5.12957	5.08055	5.27432	5.06709	5.17533
metab_2088	0.346018	0.331993	0.3759	0.4695	0.973305	5.68957	5.55112	5.27632	4.88897	5.00161	4.83291	5.12864	4.93955	5.03745	5.17257	5.01743	5.11027
metab_2089	2.0399	2.04281	2.107e-11	5.941e-10	1.37584	3.68896	3.67727	3.68812	3.68529	3.68551	3.83043	5.11514	5.07956	5.12898	5.24343	4.97039	5.07865
Gpetn(18:3/18:0)	1.07055	1.077	0.009363	0.0198	1.10458	5.69775	4.90624	5.03879	5.17104	5.15201	4.84633	5.12826	5.70523	5.84204	5.77018	5.86603	5.71796
Lyso-Pc(18:0)	0.10029	0.0712143	0.7594	0.8145	0.997266	6.43423	6.23103	6.08415	6.19358	6.21546	6.14778	6.20334	6.24135	6.1609	6.25399	6.23503	6.11063
metab_2092	0.109573	0.102589	0.6725	0.7425	0.99473	4.9264	4.94092	4.90289	4.98545	4.91452	4.93506	5.05114	4.70651	5.0132	4.88531	5.01527	4.77939
metab_2094	0.202901	0.198374	0.2086	0.2904	1.00659	5.14196	5.10125	5.20084	5.15586	5.14425	5.19334	5.12001	5.24252	5.15708	5.18168	5.18917	5.25223
metab_2095	0.261996	0.261551	0.1905	0.2697	1.01005	5.72226	5.54035	5.61794	5.49203	5.51628	5.5481	5.58424	5.63489	5.56901	5.62165	5.66353	5.69921
metab_2096	0.242064	0.243579	0.1842	0.2622	1.00789	6.19951	6.13307	6.05575	6.03525	6.02816	6.05396	6.08444	6.13206	6.07731	6.1516	6.14663	6.19847
metab_2097	0.342995	0.34267	0.008131	0.01746	1.00677	7.97438	7.97301	7.97592	7.9548	7.98319	7.97447	7.97514	8.05031	7.98109	8.04507	8.03855	8.06999
Pc(O-16:0/0:0)	1.69464	1.69544	4.118e-06	1.853e-05	1.22454	4.87237	4.29376	4.30462	4.6689	4.61146	4.29267	5.63821	5.48049	5.41067	5.68362	5.52422	5.37457
metab_2099	0.443354	0.447704	0.01039	0.0217	1.01785	5.10484	5.24558	5.23725	5.08303	5.13374	5.11064	5.23067	5.23161	5.2398	5.25679	5.26779	5.24547
metab_2101	0.236276	0.186735	0.4974	0.5869	0.988792	5.12272	4.93183	4.93424	4.89676	4.87076	4.68609	4.96745	4.94729	4.97699	4.78486	4.77544	4.66013
metab_2102	0.563646	0.566331	0.0877	0.1406	0.961914	5.42001	5.42505	5.04533	5.31468	5.43223	5.34303	5.26991	5.28372	4.72139	5.23517	5.21141	5.0417
metab_2103	0.0919523	0.0997317	0.7593	0.8145	1.00534	5.41142	5.42829	5.31427	5.13057	5.17688	5.0142	5.16383	5.39153	5.12528	5.33497	5.15437	5.47604
metab_2104	0.31347	0.299503	0.3714	0.465	1.02306	5.07359	4.78681	4.35442	4.54811	4.52593	4.5532	4.72577	4.83384	4.79931	4.78328	4.81475	4.52284
metab_2105	0.449325	0.451091	0.008905	0.01892	1.01517	6.23783	6.24445	6.27433	6.11184	6.15263	6.15579	6.30017	6.31075	6.2419	6.28484	6.27607	6.32554
metab_2106	0.0612201	0.0572337	0.793	0.8398	0.997445	5.69764	5.52394	5.42624	5.42316	5.39199	5.41319	5.42015	5.37347	5.45919	5.52461	5.53672	5.47503
His Pro Gln	0.131073	0.134201	0.5131	0.6005	1.00419	6.62397	6.46398	6.40451	6.39636	6.3854	6.39013	6.41824	6.45373	6.47373	6.50086	6.47025	6.5112
metab_2108	1.52635	1.52686	4.123e-06	1.855e-05	1.19971	4.12187	4.11018	4.12104	4.11821	4.11842	4.10909	4.84352	5.16021	4.97267	5.12285	4.98494	4.54567
metab_2109	0.593272	0.590229	0.1925	0.2722	0.938758	3.89982	4.72186	4.75865	4.62502	4.77974	4.64822	4.91636	4.38141	4.25795	4.06555	4.28199	3.84618
Gpcho(18:2/16:1)	0.324141	0.323587	0.232	0.3168	0.986024	6.40384	6.79679	6.82959	6.81109	6.78904	6.72645	6.76661	6.59797	6.68765	6.5934	6.60293	6.54559
Val Tyr Arg	0.19298	0.195019	0.407	0.4991	1.00793	6.15914	5.96497	5.89102	5.84159	5.81901	5.88262	5.9263	5.9525	5.92657	6.02034	5.98366	6.03009
Deoxycholic Acid	0.14987	0.14967	0.3177	0.4099	1.00326	6.81716	6.75438	6.72467	6.75499	6.71964	6.70295	6.78932	6.74106	6.81219	6.78987	6.74904	6.7277
N-Stearoyl Cysteine	0.936477	0.938883	0.0003537	0.001048	1.05941	5.90257	5.63359	5.54315	5.75192	5.80436	5.69992	5.93702	6.11407	6.03021	6.18186	5.98667	6.12837
metab_2114	0.0830294	0.0189345	0.9866	0.9902	1.00078	3.63631	3.9433	3.9389	4.16182	3.75844	3.52275	3.51316	3.50592	3.5052	4.34789	4.22207	3.88627
metab_2115	0.200419	0.2069	0.4682	0.5587	1.00958	6.10253	6.11174	6.07394	5.77721	5.82934	5.80542	5.93408	5.99946	5.95385	5.99594	5.96918	6.19247
Lys Ile Lys	1.02446	1.02785	8.216e-06	3.399e-05	1.07633	4.99849	4.94904	4.9497	4.92626	4.74842	4.83066	5.26471	5.27445	5.19539	5.37245	5.24361	5.29522
metab_2117	0.0547998	0.0434103	0.8604	0.8943	1.00239	4.57688	4.72362	4.73983	4.46036	4.49149	4.62407	4.50592	4.7328	4.6569	4.49455	4.58215	4.71234
Icosa-5,8,11,14-Tetraene	0.421271	0.422727	0.01045	0.02179	1.01512	5.5445	5.63053	5.58717	5.48855	5.53413	5.54161	5.60042	5.65689	5.59422	5.64181	5.62289	5.7112
metab_2119	0.349187	0.346897	0.03647	0.0656	1.01112	5.93773	5.94624	5.95171	5.87468	5.92553	5.96542	5.9436	6.06584	5.94093	5.99396	5.97744	6.07862
metab_2120	0.183759	0.181283	0.4071	0.4991	1.00788	5.27881	5.11232	5.03859	5.02082	4.96859	5.04596	5.12671	5.12735	5.16546	5.14269	5.06955	5.07752
metab_2121	1.66792	1.67268	4.017e-06	1.812e-05	1.2509	4.09497	3.67984	4.11001	4.20651	3.68808	3.67875	4.75407	4.88787	4.89769	4.95945	4.85042	4.99871
metab_2122	0.259644	0.261702	0.2652	0.3537	1.01221	5.22332	5.28445	5.30285	5.01267	5.03754	5.08844	5.26123	5.21746	5.20481	5.24383	5.20951	5.18987
metab_2123	0.418985	0.424252	0.1603	0.2331	1.04308	3.06898	3.0573	3.06815	3.06532	3.06554	3.05621	3.11978	3.03939	3.20268	3.60142	3.19545	3.01538
[truncated: 6,010 more rows]
